# Supplementary material for: Modelling the effects of human SUR1 R1420H variation on insulin secretory function using isogenic iPSC-derived pancreatic islets
Source: Diabetologia. 2025 Nov 25;69(2):399–420. doi: 10.1007/s00125-025-06605-1 (PMC12779732; doi:10.1007/s00125-025-06605-1)
Supplement: Supplementary file 2 — ESM Tables (XLSX 1.59 MB) [file 125_2025_6605_MOESM2_ESM.xlsx]

## Sheet: ESM table 1
ESM table 1: Differentiation protocol used for the generation of functional SC-islets
Stage	Basal Media	Day	Differentiation media	Notes
Stage 1	MCDB131 +1.5g/l sodium bicarbonate + 1X glutamax + 10mmol/l final glucose + 0.5% FAF BSA	Day 0	Basal media + 100ng/ul Activin A + 3µmol/l CHIR99021 + 100nmol/l PI103	Rinse with DPBS on Day 0
		Day 1	100ng/ul Activin A + 2.5µmol/l IWP2
Stage 2	MCDB131 +1.5g/l sodium bicarbonate + 1X glutamax + 10mmol/l final glucose + 0.5% FAF BSA	Day 2 and 3	Basal media + 0.25mmol/l ascorbic acid + 50ng/ml FGF7	Rinse with DPBS on Day 2
Stage 3	MCDB131 + 2.5g/l sodium bicarbonate + 1X Glutamax + 10mmol/l final glucose + 2% fatty acid free BSA + 1: 200 ITS-X + 0.25 mmol/l ascorbic acid	Day 4	Basal Media + 50ng/ml FGF7 + 100nmol/l LDN193189
		Day 4 - after 4 hours	Basal Media + 50ng/ml FGF7 + 100nmol/l LDN193189 + 0.25µmol/l SANT1 + 250nmol/l TPPB + 2.0µmol/l retinoic acid
		Day 5	Basal Media + 50ng/ml FGF7 + 0.25µmol/l SANT1 + 250nmol/l TPPB + 2.0µmol/l retinoic acid
Stage 4	MCDB131 + 2.5g/l sodium bicarbonate + 1X Glutamax + 10mmol/l final glucose + 2% FAF BSA + 1: 200 ITS-X + 0.25 mmol/l ascorbic acid + 10mmol/l Nicotinamide	Day 6	Basal media + 2ng/ml FGF7 + 0.25µmol/l SANT1 + 125nmol/l TPPB+ 0.1µmol/l retinoic acid
		Day 7-9	Basal Media + 2ng/ml FGF7 + 0.25µmol/l SANT1 + 125nmol/l TPPB+ 0.1µmol/l retinoic acid + 50ng/ml EGF
Stage 5	MCDB131 + 2.5g/l sodium bicarbonate + 1X Glutamax + 10mmol/l final glucose + 2.0% FAF BSA +1:200 ITS-X + 10µg/ml Heparin + 10µmol/l Zinc sulphate + 0.25 mmol/l ascorbic acid + 1% Penicillin/streptomycin	Day 10	Stage 4 basal media + 2ng/ml FGF7 + 0.25µmol/l SANT-1 + 125nmol/l TPPB + 0.1µmol/l RA + 50 ng/ml EGF + 10µmol/l Y27632	Cells are maintained in a planar culture system until stage 4 (day 10, pancreatic progenitors) and as 3D-clusters from stage 5 (endocrine progenitors) onwards. To transfer cells from planar to 3D-culture, cells were first treated with Y27632 for 4-hours, harvested using TrypLE select 10X and resuspended in differentiation media at a density of 5.0 × E06 cells/ml. 4 mL of cells were then added to …
		Day 10 - after 4 hours	Basal media + 0.1µmol/l retinoic acid + 20ng/ml betacellulin + 1µmol/l T3 + 0.25µmol/l SANT1 + 1µmol/l GSiXX + 10µmol/l ALK5i + 100nmol/l LDN193189 + 10µmol/l Y27632+1.0µmol/l Latrunculin A + 1mmol/l N-acteyl cysteine
		Day 11 and 12	Basal media + 0.1µmol/l retinoic acid + 20ng/ml betacellulin + 1µmol/l T3 + 0.25µmol/l SANT1 + 1µmol/l GSiXX + 10µmol/l ALK5i + 100nmol/l LDN193189 + 10µmol/l Y27632 + 1mmol/l N-acetyl cysteine
Stage 6	MCDB131 + 1.5g/l sodium bicarbonate + 1X Glutamax + 25mmol/l final glucose + 2.0% FAF BSA +1:200 ITS-X + 10µg/ml Heparin + 10µmol/l Zinc sulphate + 0.25 mmol/l ascorbic acid + 1% penicillin/streptomycin + 1X MEM non-essential amino acids	Day 13-19	Basal media + 25nmol/l retinoic acid + 20ng/ml betacellulin + 1µmol/l T3 + 1µmol/l GSiXX + 10µmol/l ALK5i + 1mmol/l N-acetyl cysteine
Stage 7	MCDB131 + 1.5g/l sodium bicarbonate + 1X Glutamax + 8mmol/l final glucose + 2.0% FAF BSA + 10µg/ml Heparin + 1µmol/l Zinc sulphate + 1% penicillin/streptomycin + 1X MEM non-essential amino acid + 1X Trace elements A + 1X Trace elements B	Day 20-48	Basal media + 1µmol/l T3 + 1mmol/l N-acetyl cysteine + 0.5µmol/l ZM447439	For SC-islet maturation, day 20 immature SC-islet clusters were collected and dissociated into single cells using TrypLE select 1X and reaggregated in ultra-low attachment 6-well plates at a density of 7.5 × 106 cells/well in 4ml of maturation media and incubated at 37 °C and 5% CO2 rotating on a shaker at 100 rpm. Thereafter, media was replaced with 3.5ml of new media every day.
Reagents/consumables	Company	Catalogue no.
Activin A	R and D systems	338-AC-050
CHIR99021	Selleckchem	S2924
PI103	Selleckchem	S1038
IWP2	Stem Cell Technologies	72122
Ascorbic acid	Millipore Sigma	A4544
FGF7	R and D systems	251-KG-01M
LDN193189	Stemgent	04-0074-02
SANT1	Millipore Sigma	S4572
TPPB	Tocris	5343
Retinoic acid	Millipore Sigma	R2625
EGF	R and D systems	236-EG-200
Y27632	Stem Cell Technologies	72304
Betacellulin	R and D systems	261-CE-050
3,3′,5-Triiodo-L-thyronine (T3)	Millipore Sigma	T6397
γ-Secretase Inhibitor XX (GSiXX)	Millipore-Millipore Sigma	565789
ALK5 inhibitor II (ALK5i)	Enzo life sciences	ALX-270-445-M005
Latrunculin A	Cayman chemicals	10010630
N-acetyl Cysteine	Millipore Sigma	A9165-25G
ZM44739	Tocris	2458
MCDB131	Thermo Fisher	10372019
Sodium bicarbonate	Millipore Sigma	S8761
Glutamax	Thermo Fisher	35050061
D-glucose	Millipore Sigma	G8769
Fatty acid free BSA (FAF BSA)	Proliant	68700
ITS-X	Thermo Fisher	51500056
Nicotinamide	Millipore Sigma	N0636
Heparin	Millipore Sigma	H3149
Zinc sulphate	Millipore Sigma	Z0251
Penicillin/streptomycin	Thermo Fisher	15140148
Non-essential amino acids	Thermo Fisher	11140050
Trace elements A	Corning	MT99182CI
Trace elements B	Corning	MT99175CI
Ultra-low attachment plates	Millipore Sigma	CLS3471
T-175 tissue culture flask	Corning	431080
T-75 tissue culture flask	Corning	430641U
6-well plate	Corning	3516
Reversible cell strainer	Stem Cell Technologies	27260
TrypLE Select 1X	Thermo Fisher	12563011
TrypLE Select 10X	Thermo Fisher	A1217701

## Sheet: ESM table 2
ESM table 2: Details of independent differentiations and assays
			d-GSIS assay
	Isogenic cell line	Clones	S6D7 (Fig. 2)	S7W1 (Fig. 4)	S7W2 (Fig. 4)	S7W2 (diff. Glu, Fig. 5)	S7W2 (dorzagliatin, Fig. 6)
Differentiation 1	IS1	RR1	✓	✓	✓
		RH1	✓	✓	✓
		HH1	✓
Differentiation 2	IS1	RR1	✓	✓	✓
		RH1	✓	✓	✓
		HH1	✓	✓	✓
Differentiation 3	IS1	RR1	✓	✓	✓		✓ (20mmol/l)
		RR2	✓	✓	✓	✓	✓ (20mmol/l)
		RH2	✓	✓	✓	✓	✓ (20mmol/l)
		HH1	✓	✓	✓		✓ (20mmol/l)
Differentiation 4	IS1	RR1	✓		✓	✓	✓ (11mmol/l)
		RR2	✓	✓	✓		✓ (20mmol/l)
		RH3	✓	✓	✓	✓	✓ (11mmol/l, 20mmol/l)
		RH4	✓	✓	✓
		HH1	✓		✓		✓ (20mmol/l)
		HH2	✓	✓	✓		✓ (20mmol/l)
		HH3	✓	✓
Differentiation 5	IS1	RR1				✓	✓ (11mmol/l, 20mmol/l)
		RH3				✓	✓ (11mmol/l, 20mmol/l)
Differentiation 6	IS1	RR1					✓ (11mmol/l, 20mmol/l)
		RH3					✓ (11mmol/l, 20mmol/l)
Differentiation 1	IS2	RR1	SC-islets (Stage 7 week 4) used for single cell sequencing
		RH1
		HH1
Differentiation 2	IS2	RR2
		RH2
		HH2
Differentiation 3	IS2	RR3
		RH3
		HH3
Differentiation 4	IS2	RR2
		RH2
		HH2
Differentiation 5	IS2	RR1	✓	✓	✓
		RH1	✓	✓	✓
		HH1	✓	✓	✓
Differentiation 6	IS2	RR2	✓	✓	✓		✓ (20mmol/l)
		RH2	✓	✓	✓		✓ (20mmol/l)
		HH2	✓	✓	✓		✓ (20mmol/l)
Differentiation 7	IS2	RR3	✓	✓	✓		✓ (20mmol/l)
		RH3	✓	✓	✓		✓ (20mmol/l)
		HH3	✓	✓	✓		✓ (20mmol/l)

## Sheet: ESM table 5
ESM table 5: Differentially expressed genes in each cluster identified by single-cell RNA-seq of S7W4 SC-islets
p_val	unadjusted p-value
avg_log2FC	average log2 fold change
pct.1	percentage of cells expressing the gene in that specific cluster
pct.2	percentage of cells expressing the gene in all other clusters
p_val_adj	Bonferroni correceted p-value
SC-alpha cells							SC-beta cells							SC-enterochromaffin cells							DPP4+/ALDH1A1+ cells							SC-ductal cells							Proliferating progenitor cells							SC-delta cells
	p_val	avg_log2FC	pct.1	pct.2	p_val_adj			p_val	avg_log2FC	pct.1	pct.2	p_val_adj			p_val	avg_log2FC	pct.1	pct.2	p_val_adj			p_val	avg_log2FC	pct.1	pct.2	p_val_adj			p_val	avg_log2FC	pct.1	pct.2	p_val_adj			p_val	avg_log2FC	pct.1	pct.2	p_val_adj			p_val	avg_log2FC	pct.1	pct.2	p_val_adj
GCG	0	4.99747	0.987	0.556	0		IAPP	0	4.63985	0.843	0.16	0		TPH1	0	3.23972	0.864	0.121	0		DPP4	0	1.73299	0.781	0.458	0		ANXA1	4.69298e-238	6.67497	0.661	0.044	1.14462e-233		HIST1H4C	0	3.28786	0.812	0.594	0		SST	4.07385e-212	7.69409	0.962	0.299	9.93612e-208
IGFBP2	0	1.77224	0.693	0.236	0		INS	0	3.83396	0.99	0.603	0		COL5A2	0	2.76853	0.824	0.085	0		GC	0	1.50774	0.951	0.576	0		KRT17	6.63934e-170	6.55401	0.608	0.022	1.61934e-165		CENPF	0	3.25392	0.63	0.009	0		GHRL	6.69006e-103	5.10554	0.533	0.08	1.63171e-98
TTR	0	1.65137	0.991	0.871	0		ERO1B	0	2.30133	0.99	0.591	0		DNAJC12	0	2.63359	0.962	0.406	0		ALB	1.34327e-85	1.34284	0.116	0.02	3.27624e-81		SPP1	1.80959e-143	4.97469	0.579	0.016	4.41359e-139		TOP2A	0	2.95904	0.603	0.006	0		ACSL1	0	1.95714	0.69	0.183	0
SERPINA1	0	1.60077	0.957	0.654	0		DLK1	0	2.17927	0.858	0.108	0		FEV	0	2.51888	0.956	0.611	0		ALDH1A1	0	1.28442	0.99	0.884	0		ANXA2	0	4.84878	0.805	0.051	0		TUBA1B	0	2.70708	0.947	0.839	0		HHEX	0	1.78761	0.824	0.017	0
SPINK1	0	1.37153	0.68	0.378	0		ACVR1C	0	1.98048	0.973	0.426	0		DDC	0	2.37307	0.982	0.639	0		PDK3	0	1.21373	0.934	0.507	0		COL3A1	9.74988e-164	4.79101	0.705	0.022	2.378e-159		H2AFZ	0	2.56065	0.994	0.828	0		SFRP1	1.23662e-162	1.66653	0.734	0.24	3.01611e-158
ARX	0	1.34022	0.907	0.23	0		PCSK1	0	1.74585	0.893	0.263	0		SYT13	0	1.95358	0.958	0.396	0		KCTD12	0	1.15629	0.961	0.651	0		KRT19	0	4.28582	0.754	0.42	0		MKI67	0	2.52816	0.582	0.004	0		VTN	2.39008e-75	1.65852	0.897	0.727	5.82942e-71
AGT	0	1.33531	0.546	0.193	0		EEF1A2	0	1.6546	0.925	0.409	0		CBLN1	0	1.84524	0.813	0.141	0		NR2F1	0	0.98815	0.545	0.27	0		KRT4	3.6243e-289	4.25705	0.387	0.016	8.83966e-285		RRM2	0	2.49673	0.587	0.01	0		CRH	4.06375e-28	1.4458	0.674	0.17	9.91149e-24
SERPINI1	0	1.29026	0.96	0.525	0		PCDH7	0	1.4683	0.695	0.112	0		AC068587.4	0	1.6005	0.613	0.203	0		SSTR2	0	0.959737	0.968	0.678	0		LGALS3	0	4.02809	0.675	0.027	0		HMGB2	0	2.4324	0.648	0.044	0		APOA1	4.97342e-63	1.29204	0.425	0.176	1.21302e-58
GLS	0	1.14013	0.948	0.569	0		HADH	0	1.44032	0.676	0.159	0		CHGA	0	1.506	0.997	0.954	0		PCDH17	0	0.94309	0.495	0.26	0		H19	4.53474e-255	3.97775	0.527	0.006	1.10602e-250		PTTG1	0	2.42261	0.616	0.069	0		ST3GAL1	6.26244e-122	1.28514	0.68	0.148	1.52741e-117
CLU	0	1.11315	0.998	0.772	0		NEFM	0	1.41979	0.688	0.339	0		CAMK1D	0	1.44758	0.882	0.322	0		CLU	1.74156e-292	0.928388	0.987	0.816	4.24766e-288		GABRP	1.34018e-244	3.40171	0.562	0.009	3.26869e-240		TUBB	0	2.32859	0.972	0.825	0		OLFML3	6.15892e-146	1.21379	0.613	0.044	1.50216e-141
SERPINE2	0	1.10576	0.862	0.339	0		MIAT	0	1.38726	0.527	0.114	0		MNX1	0	1.42221	0.852	0.33	0		AMBP	7.14812e-91	0.875858	0.402	0.211	1.74343e-86		CLIC3	0	3.38483	0.547	0.005	0		PCLAF	0	2.16769	0.791	0.027	0		AMIGO2	1.89081e-93	1.13522	0.849	0.328	4.61168e-89
SPTSSB	0	1.08262	0.906	0.428	0		C1QL1	0	1.19389	0.968	0.654	0		KCNJ3	0	1.34453	0.804	0.348	0		BTG1	0	0.875652	0.958	0.845	0		COL1A2	9.50469e-49	3.31145	0.2	0.011	2.31819e-44		UBE2C	0	2.07436	0.507	0.005	0		ISL1	2.28549e-93	1.13221	0.967	0.691	5.57432e-89
SSTR2	0	1.06995	0.982	0.605	0		DHRS2	0	1.17931	0.694	0.258	0		CALB2	3.83424e-178	1.3134	0.455	0.243	9.3517e-174		PBXIP1	0	0.87181	0.886	0.653	0		TACSTD2	6.69317e-290	3.29166	0.577	0.005	1.63246e-285		NUSAP1	0	2.05554	0.559	0.005	0		SEC11C	4.15633e-113	1.0682	1	0.89	1.01373e-108
LRATD1	0	1.05494	0.775	0.298	0		CADM1	0	1.15444	0.899	0.436	0		IGFBP3	3.15736e-293	1.30242	0.563	0.209	7.7008e-289		FXYD3	5.70678e-192	0.864285	0.756	0.43	1.39188e-187		CLDN4	0	3.26102	0.657	0.081	0		TPX2	0	2.04305	0.531	0.007	0		SAMD5	2.43725e-92	1.05463	0.826	0.445	5.94446e-88
PDK3	0	1.03426	0.932	0.408	0		CALB2	6.18806e-235	1.13228	0.575	0.148	1.50927e-230		PLD5	0	1.29125	0.716	0.106	0		TM4SF4	3.41623e-163	0.800962	0.643	0.38	8.3322e-159		CAST	0	3.25292	0.86	0.646	0		UBE2S	0	1.99639	0.769	0.502	0		TM4SF4	1.05475e-26	1.03034	0.699	0.415	2.57253e-22
DPP4	4.03924e-300	0.986629	0.868	0.345	9.85171e-296		MAP1B	0	1.13209	0.999	0.838	0		RAB3C	0	1.27441	0.824	0.411	0		ARX	9.87076e-200	0.781812	0.816	0.373	2.40748e-195		CD9	0	3.24545	0.659	0.031	0		ASPM	0	1.97172	0.467	0.005	0		CXADR	9.09935e-118	1.01255	0.854	0.417	2.21933e-113
KCTD12	0	0.960421	0.948	0.585	0		MAP2	0	1.11918	0.842	0.359	0		GPC3	0	1.2713	0.543	0.149	0		MEF2C	0	0.769769	0.33	0.122	0		NPY	6.38702e-17	3.20857	0.19	0.002	1.55779e-12		TUBB4B	0	1.9696	0.801	0.614	0		ANKS1B	1.0565e-53	0.96803	0.672	0.367	2.5768e-49
GC	5.07303e-256	0.916305	0.964	0.483	1.23731e-251		PDX1	0	1.11584	0.798	0.209	0		SCG2	0	1.25666	0.917	0.778	0		RGS4	4.12657e-261	0.761841	0.764	0.452	1.00647e-256		S100A11	0	3.18556	0.94	0.648	0		STMN1	0	1.95868	0.995	0.93	0		SERPINA1	6.48253e-20	0.93502	0.952	0.744	1.58109e-15
RGS4	0	0.916017	0.796	0.365	0		PLAGL1	0	1.08364	0.749	0.474	0		MBNL2	0	1.23344	0.795	0.274	0		ID1	3.10579e-64	0.735059	0.363	0.228	7.57502e-60		COL1A1	5.40035e-99	3.15979	0.266	0.02	1.31715e-94		SMC4	0	1.87466	0.756	0.191	0		AC109466.1	2.84903e-56	0.930708	0.506	0.17	6.94878e-52
ITGB1	0	0.871486	0.998	0.914	0		GNAS	0	1.07671	1	0.996	0		NKX6-1	0	1.22003	0.854	0.344	0		SERPINA1	1.42873e-109	0.73386	0.948	0.713	3.48468e-105		FN1	0	3.13172	0.699	0.017	0		PRC1	0	1.87177	0.606	0.017	0		FGF14	2.15282e-105	0.915275	0.797	0.424	5.25074e-101
BTG1	0	0.843132	0.962	0.817	0		ROBO2	0	1.04105	0.649	0.104	0		ARHGAP24	0	1.21549	0.59	0.025	0		SMC2	0	0.724833	0.824	0.648	0		KRT18	0	3.12102	0.776	0.695	0		BIRC5	0	1.85014	0.585	0.005	0		PRSS12	1.94385e-157	0.899579	0.751	0.259	4.74104e-153
SLC7A2	0	0.825384	0.978	0.749	0		EDARADD	0	1.03989	0.711	0.165	0		SLC18A1	0	1.1903	0.656	0.023	0		DIRAS3	0	0.723889	0.464	0.189	0		S100A10	0	3.06892	0.916	0.688	0		HMGN2	0	1.84657	0.995	0.927	0		ASGR1	1.03345e-219	0.872175	0.427	0.113	2.52058e-215
LY6H	0	0.815312	0.75	0.437	0		HSPA5	0	1.02035	0.985	0.924	0		EVL	0	1.14833	0.911	0.615	0		TMEM176A	0	0.723887	0.91	0.605	0		IFITM3	0	2.99392	0.77	0.009	0		ARL6IP1	0	1.82955	0.791	0.578	0		LY6H	1.35493e-26	0.863097	0.883	0.528	3.30468e-22
PPP1R1A	0	0.813089	0.858	0.513	0		PAX4	0	1.01666	0.754	0.229	0		RETREG1	0	1.14345	0.837	0.322	0		MOB1B	0	0.72372	0.972	0.819	0		SERPINB2	0	2.98705	0.549	0.007	0		PCNA	0	1.72898	0.712	0.19	0		ACOT7	3.20104e-204	0.823193	0.542	0.202	7.80733e-200
IQGAP2	0	0.799745	0.593	0.133	0		PLXNA2	0	0.992724	0.772	0.34	0		GRIA4	0	1.14059	0.612	0.173	0		TMEM176B	0	0.718566	0.949	0.68	0		CCN1	1.76006e-277	2.92523	0.594	0.006	4.29278e-273		DEK	0	1.71946	0.924	0.589	0		NPW	5.33734e-05	0.797714	0.556	0.38	1
PDK4	0	0.788703	0.473	0.222	0		NPTX2	0	0.987838	0.543	0.102	0		CHGB	0	1.11877	0.934	0.898	0		HLA-A	0	0.717919	0.963	0.775	0		LGALS1	6.07199e-41	2.91884	0.161	0.009	1.48096e-36		TYMS	0	1.71041	0.689	0.012	0		CACNA2D1	4.10562e-71	0.770836	0.923	0.727	1.00136e-66
APOH	0	0.782309	0.483	0.116	0		FXYD2	0	0.973798	0.842	0.695	0		PKIB	0	1.11839	0.954	0.673	0		SERPINE2	7.33351e-175	0.704251	0.732	0.46	1.78864e-170		KRT13	3.86306e-272	2.89069	0.201	0.004	9.422e-268		SYNE2	1.22546e-250	1.69479	0.723	0.175	2.9889e-246		TRNP1	8.40814e-106	0.749144	0.841	0.593	2.05074e-101
VIM	6.21008e-187	0.769283	0.919	0.383	1.51464e-182		MIR7-3HG	0	0.94117	0.874	0.588	0		INSM1	0	1.11012	0.948	0.655	0		H2AFJ	0	0.692155	0.963	0.817	0		ARHGAP29	0	2.85254	0.611	0.1	0		CDK1	0	1.67469	0.517	0.005	0		XBP1	3.18944e-54	0.741843	0.921	0.684	7.77905e-50
EGFL7	0	0.757973	0.824	0.435	0		STMN2	0	0.93426	0.992	0.857	0		LMX1A	0	1.09655	0.615	0.064	0		AFP	4.29666e-34	0.677032	0.127	0.057	1.04795e-29		GSTP1	0	2.83545	0.902	0.483	0		RRM1	0	1.64655	0.8	0.26	0		APOE	1.28834e-36	0.740666	0.494	0.229	3.14226e-32
RRBP1	0	0.745631	0.895	0.721	0		ASB9	0	0.924662	0.537	0.126	0		ASCL1	2.83003e-269	1.05958	0.696	0.276	6.90245e-265		SEZ6L	0	0.675751	0.829	0.577	0		KRT8	0	2.83445	0.818	0.871	0		HELLS	0	1.64431	0.724	0.18	0		SPTSSB	5.14488e-27	0.705318	0.885	0.57	1.25484e-22
ETV1	0	0.74312	0.768	0.349	0		PCP4	0	0.919874	0.494	0.082	0		CCNY	0	1.04656	0.877	0.521	0		IRX2	2.56256e-296	0.656588	0.949	0.719	6.25008e-292		SPRR3	0.0717493	2.83401	0.328	0.004	1		HMGB1	0	1.5891	1	0.98	0		GPR160	1.39983e-113	0.681856	0.579	0.197	3.41418e-109
TMEM176B	0	0.737527	0.95	0.617	0		SYT11	0	0.907271	0.781	0.39	0		MGLL	0	1.03947	0.453	0.037	0		PTGER3	1.22178e-238	0.645	0.651	0.346	2.97993e-234		CTSC	0	2.81966	0.578	0.03	0		TMPO	0	1.57852	0.824	0.338	0		FSTL5	1.31982e-51	0.672273	0.707	0.338	3.21903e-47
PTGER3	0	0.737033	0.652	0.274	0		MLXIPL	0	0.898962	0.795	0.412	0		SGPL1	0	1.03625	0.735	0.251	0		SPTSSB	1.25444e-211	0.639662	0.849	0.528	3.05957e-207		SLC2A3	0	2.8175	0.567	0.093	0		KPNA2	0	1.55393	0.634	0.339	0		PBX3	2.96232e-95	0.672233	0.82	0.487	7.2251e-91
MAGI2-AS3	0	0.735078	0.775	0.381	0		FXYD6	0	0.89295	0.86	0.386	0		PEG10	0	1.03235	0.886	0.744	0		C15orf48	3.33546e-306	0.636137	0.782	0.471	8.1352e-302		WNT6	0	2.81562	0.595	0.003	0		DUT	0	1.54848	0.855	0.495	0		LINC00261	1.01502e-34	0.65043	0.835	0.569	2.47564e-30
IRX1	0	0.732836	0.758	0.373	0		TMEM196	0	0.886297	0.716	0.22	0		ADH6	0	1.03089	0.661	0.212	0		FRMD4B	0	0.63495	0.73	0.457	0		SFN	0	2.7706	0.531	0.006	0		CKS2	0	1.5356	0.589	0.122	0		BAMBI	1.23869e-70	0.647619	0.504	0.138	3.02117e-66
NAA20	0	0.727711	0.803	0.495	0		ITGA1	0	0.88553	0.662	0.256	0		GLIS3	0	1.02372	0.781	0.272	0		B2M	1.02669e-305	0.632641	0.966	0.846	2.5041e-301		DSC2	0	2.75938	0.695	0.434	0		CCNB1	0	1.53127	0.4	0.037	0		TBC1D24	1.025e-128	0.64279	0.577	0.186	2.49997e-124
TMSB4X	0	0.723006	0.982	0.931	0		KIF5C	0	0.876988	0.96	0.681	0		ITPR3	0	1.01185	0.611	0.089	0		IFIH1	0	0.622944	0.552	0.307	0		CEBPD	0	2.66595	0.657	0.066	0		ATAD2	0	1.53092	0.634	0.043	0		CMTM8	9.02889e-58	0.636835	0.812	0.568	2.20215e-53
IRX2	0	0.721532	0.952	0.665	0		CADPS	0	0.856263	0.988	0.867	0		RAB3B	0	1.00244	0.994	0.908	0		SERPINI1	7.83396e-184	0.620197	0.886	0.62	1.9107e-179		PERP	0	2.63354	0.825	0.783	0		CKS1B	0	1.53013	0.801	0.294	0		CNKSR3	5.96067e-52	0.635601	0.674	0.379	1.45381e-47
CRYBA2	1.13097e-270	0.715425	0.975	0.834	2.75843e-266		AMIGO2	0	0.829162	0.692	0.181	0		SNTG1	0	0.999785	0.628	0.143	0		LY6H	8.31064e-130	0.614566	0.694	0.506	2.02697e-125		IER2	0	2.50777	0.863	0.395	0		MAD2L1	0	1.52606	0.672	0.035	0		RBP4	8.14661e-13	0.631766	0.379	0.057	1.98696e-08
C15orf48	0	0.714629	0.793	0.393	0		DRAIC	0	0.828688	0.49	0.142	0		SPTBN1	0	0.995745	0.957	0.731	0		CHGB	2.75054e-144	0.608664	0.99	0.889	6.70856e-140		IGFL2	1.9207e-131	2.50762	0.38	0.004	4.68459e-127		ZWINT	0	1.48002	0.7	0.033	0		SLC38A1	2.9757e-20	0.626067	0.603	0.184	7.25773e-16
CRH	2.35714e-202	0.707269	0.341	0.103	5.74906e-198		AMN	0	0.823075	0.514	0.182	0		HOPX	0	0.991296	0.785	0.414	0		SMARCA2	0	0.599154	0.973	0.866	0		MDK	0	2.48524	0.922	0.672	0		PBK	0	1.47774	0.508	0.002	0		AC080132.1	5.0753e-43	0.620731	0.481	0.208	1.23786e-38
SEC11C	0	0.698069	0.988	0.848	0		CTSZ	0	0.810809	0.666	0.487	0		CDHR3	0	0.985522	0.465	0.112	0		GLUL	3.11757e-225	0.587635	0.784	0.605	7.60375e-221		AHNAK	0	2.47576	0.784	0.039	0		PTMA	0	1.45272	1	0.992	0		POU2F2	1.37181e-45	0.614188	0.402	0.095	3.34583e-41
TMEM176A	0	0.684476	0.911	0.533	0		UCHL1	0	0.802668	0.964	0.63	0		TAGLN2	0	0.975571	0.947	0.756	0		LRPAP1	0	0.584405	0.918	0.79	0		CALD1	0	2.44505	0.883	0.447	0		TMEM106C	0	1.44934	0.769	0.194	0		ETV1	1.69363e-25	0.613458	0.768	0.474	4.13077e-21
SNHG6	0	0.678956	0.927	0.683	0		NKX6-1	0	0.801087	0.81	0.258	0		PLCL1	0	0.974603	0.634	0.129	0		ARFGEF3	0	0.581347	0.975	0.876	0		TPM1	0	2.43123	0.883	0.73	0		GTSE1	0	1.43935	0.487	0.003	0		KCTD8	1.26353e-100	0.60444	0.456	0.099	3.08175e-96
ARFGEF3	0	0.670557	0.979	0.851	0		PDIA4	0	0.799976	0.753	0.393	0		LSAMP	0	0.971088	0.753	0.381	0		CCK	1.11231e-51	0.579255	0.104	0.026	2.71292e-47		PTN	7.07043e-69	2.40694	0.25	0.006	1.72448e-64		UBE2T	0	1.42772	0.663	0.049	0		HOPX	5.01308e-17	0.602201	0.684	0.469	1.22269e-12
BTG2	1.51278e-303	0.667774	0.801	0.558	3.68968e-299		PLCXD3	0	0.7999	0.788	0.387	0		UCHL1	0	0.967851	0.958	0.687	0		SYT4	0	0.578056	0.784	0.539	0		PLK2	0	2.40327	0.789	0.427	0		CCDC34	0	1.42267	0.745	0.185	0		LEPR	3.13894e-87	0.596454	0.326	0.028	7.65588e-83
METRN	0	0.667255	0.94	0.741	0		ATP2A3	0	0.797898	0.896	0.65	0		TM4SF4	1.51316e-253	0.959988	0.691	0.368	3.69059e-249		BSG	0	0.577517	0.987	0.942	0		TNNT2	0	2.36659	0.488	0.005	0		H2AFV	0	1.40143	0.933	0.619	0		RIPPLY3	1.12833e-77	0.590887	0.54	0.2	2.752e-73
HLA-A	0	0.659872	0.962	0.732	0		BASP1	0	0.797747	0.864	0.542	0		UCP2	0	0.957728	0.844	0.568	0		ID3	1.70122e-63	0.565898	0.196	0.091	4.14927e-59		CYP1A1	0	2.34464	0.421	0.004	0		MCM7	0	1.3948	0.728	0.181	0		HEPACAM2	5.70205e-42	0.575383	0.766	0.501	1.39073e-37
PCSK2	0	0.657941	0.716	0.458	0		NEXMIF	0	0.797302	0.638	0.175	0		PSME4	0	0.957676	0.736	0.483	0		ALCAM	0	0.563024	0.905	0.751	0		DSC3	0	2.3187	0.575	0.008	0		KIF20B	0	1.35957	0.551	0.054	0		TENM2	3.4645e-47	0.572946	0.485	0.169	8.44992e-43
ALDH1A1	0	0.653364	0.988	0.86	0		TMEM132B	0	0.795618	0.547	0.078	0		ARHGAP18	0	0.954552	0.728	0.285	0		PEG10	2.92456e-106	0.562825	0.811	0.758	7.133e-102		TAGLN	0	2.30319	0.463	0.077	0		FEN1	0	1.35155	0.629	0.076	0		SLC12A5	9.06407e-64	0.554632	0.713	0.454	2.21073e-59
DPP7	0	0.646702	0.964	0.789	0		TUBA1A	0	0.794219	0.983	0.868	0		S100A13	0	0.952097	0.794	0.452	0		ELL2	0	0.562269	0.952	0.815	0		KRT5	1.08568e-88	2.28248	0.148	0.003	2.64798e-84		PHF19	0	1.34598	0.706	0.094	0		PROX1	3.95463e-35	0.551951	0.927	0.759	9.64533e-31
VSTM2L	0	0.633086	0.615	0.2	0		FBXO17	0	0.771059	0.676	0.401	0		TUBA1A	0	0.948134	0.987	0.886	0		TTR	3.60339e-78	0.559018	0.953	0.9	8.78868e-74		CLDN6	0	2.27791	0.608	0.003	0		CLSPN	0	1.3239	0.552	0.006	0		CDH8	4.7959e-33	0.549228	0.559	0.185	1.16972e-28
C5orf38	0	0.632862	0.818	0.49	0		P4HB	0	0.758801	0.988	0.925	0		KCNS3	0	0.945221	0.554	0.042	0		LRATD1	1.46484e-142	0.554739	0.681	0.404	3.57275e-138		RPL36A	0	2.27437	0.997	0.92	0		FANCI	0	1.3137	0.625	0.032	0		MT1X	1.6281e-06	0.545825	0.241	0.243	0.0397093
GLUL	0	0.632295	0.779	0.566	0		NTNG2	0	0.757239	0.555	0.107	0		CD68	0	0.92407	0.607	0.148	0		PLIN3	5.10617e-282	0.553762	0.776	0.594	1.24539e-277		VIM	0	2.2697	0.37	0.556	0		TACC3	0	1.31275	0.512	0.036	0		HTRA1	8.72464e-26	0.541647	0.471	0.29	2.12794e-21
SLC7A8	0	0.629582	0.942	0.761	0		TMCC3	0	0.755817	0.709	0.295	0		UGT2B7	0	0.91237	0.423	0.108	0		GLS	6.99208e-173	0.54734	0.814	0.664	1.70537e-168		RND3	0	2.25888	0.711	0.166	0		COL3A1	2.50689e-05	1.31025	0.151	0.049	0.61143		NEFM	1.71008e-06	0.540273	0.749	0.44	0.0417089
ARRDC4	0	0.621299	0.588	0.326	0		APOB	0	0.747114	0.387	0.131	0		RASGRP1	0	0.905786	0.553	0.057	0		CRYBA2	5.97627e-91	0.544319	0.962	0.863	1.45761e-86		RPL26	0	2.25288	0.999	0.98	0		DHFR	0	1.30916	0.687	0.192	0		AC090679.2	3.19742e-22	0.53993	0.569	0.331	7.79851e-18
APCDD1	0	0.608494	0.56	0.171	0		DST	0	0.731468	0.966	0.773	0		BTBD3	0	0.8992	0.881	0.583	0		ITGB1	2.32592e-307	0.542173	0.972	0.935	5.67292e-303		ZFP36L1	0	2.24485	0.838	0.127	0		CENPU	0	1.3047	0.64	0.025	0		SEMA3A	8.33944e-40	0.536522	0.674	0.345	2.03399e-35
NRCAM	0	0.606473	0.836	0.54	0		PRUNE2	0	0.726645	0.672	0.271	0		PIP5K1B	0	0.898643	0.596	0.089	0		F10	0	0.533151	0.981	0.869	0		NDUFA4	0	2.23255	0.912	0.43	0		DLGAP5	0	1.30152	0.402	0.002	0		KRT19	3.73326e-05	0.511751	0.766	0.43	0.910541
MOB1B	0	0.605827	0.961	0.788	0		ASCL1	7.66016e-201	0.701973	0.557	0.25	1.86831e-196		SCN3A	0	0.897432	0.683	0.279	0		NPC2	0	0.532549	0.955	0.84	0		GPRC5A	0	2.21696	0.556	0.036	0		NCAPG	0	1.28495	0.521	0.004	0		FOXA2	2.40325e-43	0.507068	0.82	0.632	5.86154e-39
CD99	0	0.60428	0.882	0.624	0		TMPRSS6	0	0.700846	0.633	0.302	0		ENPP2	0	0.897415	0.677	0.268	0		SDC2	4.48228e-268	0.530555	0.758	0.484	1.09323e-263		UPK1B	0	2.20319	0.511	0.012	0		GINS2	0	1.27602	0.583	0.022	0		PLXNA2	1.10075e-21	0.501473	0.728	0.466	2.68472e-17
DMKN	0	0.595407	0.761	0.394	0		TMEM37	0	0.699392	0.811	0.499	0		PARVB	0	0.89305	0.809	0.445	0		TMEM190	1.80986e-138	0.529888	0.697	0.49	4.41424e-134		HSPB1	0	2.14018	0.839	0.273	0		FAM111B	0	1.27497	0.491	0.003	0		USP18	1.03003e-50	0.488117	0.638	0.429	2.51225e-46
NENF	0	0.590496	0.954	0.787	0		NBEA	0	0.696494	0.931	0.693	0		NFASC	0	0.888018	0.836	0.414	0		SLC7A8	2.24137e-269	0.528055	0.914	0.8	5.46671e-265		CAPG	0	2.13882	0.703	0.152	0		MCM3	0	1.27494	0.624	0.154	0		PEMT	5.43859e-10	0.487142	0.672	0.528	1.32647e-05
VSTM2A	0	0.588093	0.528	0.175	0		GAS2L3	0	0.682323	0.507	0.189	0		SERTM2	0	0.887649	0.387	0.056	0		HABP2	0	0.527433	0.433	0.194	0		KRT23	0	2.13691	0.463	0.004	0		CENPW	0	1.27333	0.599	0.028	0		C3orf14	6.18499e-48	0.482876	0.78	0.553	1.50852e-43
ELL2	0	0.578192	0.956	0.781	0		SGCD	0	0.674473	0.629	0.262	0		JAK1	0	0.88377	0.923	0.667	0		RNASEK	0	0.52521	0.993	0.984	0		NACA	0	2.12492	0.998	0.971	0		CCNA2	0	1.27155	0.433	0.009	0		ZFX	1.71952e-41	0.47999	0.709	0.534	4.1939e-37
LRPAP1	0	0.570631	0.929	0.755	0		ISL1	0	0.67234	0.893	0.609	0		AC061961.1	0	0.879484	0.495	0.146	0		PEMT	3.77146e-96	0.521879	0.736	0.495	9.19859e-92		IGF2	0	2.11122	0.674	0.035	0		MCM4	0	1.26872	0.603	0.083	0		VEGFB	1.64841e-47	0.479192	0.927	0.785	4.02048e-43
NR4A2	3.7055e-144	0.569909	0.371	0.198	9.03771e-140		TUBB2B	0	0.668536	0.707	0.33	0		RNF220	0	0.878379	0.701	0.278	0		SNHG6	4.78029e-277	0.520854	0.915	0.731	1.16591e-272		HES4	0	2.10871	0.758	0.169	0		FAM111A	0	1.26769	0.537	0.087	0		VSTM2L	7.24496e-24	0.477873	0.623	0.324	1.76705e-19
KIAA1324	0	0.568905	0.944	0.751	0		JPT1	0	0.662782	0.778	0.399	0		AOPEP	0	0.875597	0.704	0.291	0		CD99	1.02735e-191	0.519713	0.859	0.676	2.50571e-187		CTSV	8.49134e-279	2.09265	0.474	0.008	2.07104e-274		CDKN3	0	1.26184	0.524	0.038	0		FAM181B	2.54888e-42	0.472099	0.437	0.19	6.21673e-38
MPC2	0	0.568756	0.912	0.708	0		BACE2	0	0.661269	0.271	0.044	0		ASS1	0	0.873956	0.754	0.413	0		DPP7	0	0.516002	0.947	0.825	0		MAL	0	2.09137	0.411	0.002	0		ECT2	0	1.25911	0.533	0.057	0		RASD1	4.64728e-10	0.46582	0.335	0.192	1.13347e-05
SPATS2L	0	0.565623	0.807	0.415	0		NEFL	0	0.659685	0.282	0.071	0		SORCS1	0	0.871579	0.517	0.119	0		ARSE	1.27181e-248	0.514399	0.685	0.479	3.10194e-244		METRNL	0	2.07035	0.69	0.014	0		ANP32E	0	1.24907	0.684	0.262	0		PPP1R1A	5.74805e-12	0.457669	0.768	0.617	1.40195e-07
JUNB	5.54616e-229	0.562827	0.736	0.546	1.35271e-224		PARVB	0	0.649833	0.767	0.389	0		SLC38A1	0	0.864374	0.521	0.128	0		RBP1	3.04405e-202	0.513646	0.889	0.644	7.42443e-198		RPL10	0	2.06191	1	0.995	0		E2F1	0	1.23975	0.564	0.015	0		AK5	1.54111e-131	0.455918	0.383	0.071	3.75877e-127
SDC2	0	0.562725	0.754	0.422	0		PCDH20	0	0.648763	0.422	0.078	0		NKX2-2	0	0.863399	0.874	0.573	0		ETV1	5.28361e-171	0.513229	0.663	0.446	1.28867e-166		RPS18	0	2.05256	1	0.995	0		CENPE	0	1.23359	0.385	0.012	0		RAB3C	8.33678e-19	0.454298	0.759	0.472	2.03334e-14
TENT5A	0	0.561886	0.873	0.662	0		PIPOX	0	0.647592	0.536	0.143	0		CCDC50	0	0.862152	0.843	0.547	0		CTSD	0	0.512258	0.954	0.878	0		KLF5	0	2.03133	0.661	0.129	0		AURKB	0	1.22761	0.413	0.003	0		AC010478.1	1.03156e-37	0.454153	0.59	0.312	2.51598e-33
F10	0	0.553902	0.981	0.842	0		DCX	0	0.644498	0.899	0.635	0		NCKAP5	0	0.855087	0.511	0.17	0		CRIP1	1.53213e-118	0.510778	0.486	0.263	3.73686e-114		C19orf33	0	2.00505	0.468	0.012	0		HIST1H1D	3.46307e-163	1.22671	0.269	0.029	8.44643e-159		ZBTB16	1.75163e-64	0.453965	0.435	0.13	4.27222e-60
PRDX4	0	0.551244	0.876	0.688	0		SLC30A8	0	0.635892	0.871	0.572	0		CASZ1	0	0.850472	0.664	0.175	0		RPS6KA3	2.83567e-258	0.51023	0.935	0.783	6.91619e-254		NR2F2	0	2.00256	0.71	0.247	0		CENPM	0	1.22637	0.619	0.014	0		MRTFB	7.50525e-50	0.450246	0.611	0.351	1.83053e-45
GADD45G	0	0.543727	0.471	0.21	0		CACNA2D1	0	0.632483	0.893	0.66	0		MAP1B	0	0.843051	0.998	0.866	0		TMSB4X	1.73372e-116	0.508817	0.981	0.94	4.22854e-112		UPK3BL1	0	1.98416	0.633	0.335	0		RANBP1	0	1.22393	0.888	0.56	0		NIPSNAP1	9.24039e-39	0.44475	0.889	0.735	2.25373e-34
SMARCA2	0	0.542913	0.974	0.841	0		VAC14	0	0.629106	0.592	0.246	0		RGS2	1.0034e-301	0.841736	0.483	0.195	2.44728e-297		ANKS1B	2.08513e-163	0.506534	0.573	0.336	5.08563e-159		SPARC	0	1.97914	0.588	0.005	0		CCNB2	0	1.22328	0.421	0.004	0		GLG1	3.20967e-36	0.442428	0.956	0.843	7.82838e-32
TMEM190	4.8801e-256	0.538888	0.707	0.437	1.19026e-251		CASR	0	0.628942	0.653	0.316	0		RAB27A	0	0.834809	0.714	0.283	0		PPP1R1A	6.08489e-125	0.506385	0.766	0.594	1.4841e-120		POSTN	8.3383e-67	1.94428	0.168	0.015	2.03371e-62		FOXM1	0	1.21683	0.546	0.008	0		UGT2B7	2.38725e-10	0.440988	0.314	0.156	5.82249e-06
FXYD3	2.27492e-131	0.536514	0.694	0.381	5.54854e-127		GAP43	1.30234e-238	0.627027	0.343	0.087	3.17641e-234		RAMP1	7.96811e-278	0.820075	0.508	0.182	1.94342e-273		CRH	8.57125e-50	0.505425	0.278	0.159	2.09053e-45		SLC12A2	0	1.94093	0.668	0.325	0		CENPX	0	1.21224	0.726	0.293	0		PCSK1	5.61145e-05	0.44034	0.774	0.447	1
AKAP12	6.73714e-269	0.529922	0.865	0.499	1.64319e-264		FFAR1	0	0.624444	0.632	0.265	0		IRF2BPL	0	0.818653	0.836	0.463	0		PPP3CA	0	0.504569	0.666	0.463	0		SEMA3E	0	1.93863	0.468	0.012	0		CDKN2D	0	1.21143	0.512	0.238	0		PSIP1	3.39673e-33	0.434289	0.699	0.467	8.28464e-29
AFP	4.10882e-47	0.529468	0.123	0.042	1.00214e-42		MANF	0	0.622937	0.838	0.624	0		GABRB3	0	0.817519	0.947	0.742	0		SPATS2L	2.48914e-203	0.503558	0.754	0.498	6.07101e-199		RPL10A	0	1.93613	0.999	0.979	0		GGH	0	1.20462	0.786	0.269	0		ALCAM	7.6948e-22	0.431437	0.902	0.772	1.87676e-17
CAPZB	0	0.520418	0.924	0.768	0		LRFN2	0	0.618435	0.473	0.042	0		C1QL1	1.17608e-213	0.812789	0.964	0.708	2.86846e-209		FAM107B	0	0.503056	0.609	0.352	0		LMNA	0	1.93577	0.839	0.46	0		NASP	0	1.18544	0.876	0.573	0		PCBD1	1.57208e-33	0.427859	0.95	0.863	3.83431e-29
TMEM45B	0	0.51965	0.425	0.097	0		TUBB3	0	0.616408	0.75	0.439	0		EPB41L3	0	0.811199	0.848	0.509	0		CRNDE	2.49569e-194	0.501679	0.526	0.248	6.08699e-190		GUCY1A1	0	1.92437	0.574	0.047	0		TMSB15A	1.16054e-252	1.18312	0.598	0.041	2.83056e-248		SLC2A13	2.75046e-35	0.426951	0.519	0.279	6.70838e-31
C12orf75	0	0.510448	0.97	0.818	0		PTPRN	0	0.614088	0.981	0.875	0		CADM2	0	0.810932	0.38	0.04	0		CRIP2	1.9679e-306	0.497628	0.853	0.702	4.7997e-302		CCN2	6.91224e-90	1.92206	0.322	0.04	1.68589e-85		ASF1B	0	1.17773	0.523	0.004	0		PLPP7	4.93149e-30	0.425922	0.45	0.216	1.20279e-25
FRRS1L	0	0.50967	0.701	0.383	0		XBP1	0	0.610089	0.895	0.599	0		LAMP5	0	0.806189	0.361	0.046	0		ADH1A	1.92986e-204	0.488872	0.216	0.044	4.70692e-200		KCNG1	0	1.89791	0.562	0.005	0		GMNN	0	1.17551	0.656	0.154	0		AQP10	1.51514e-31	0.425728	0.389	0.181	3.69543e-27
H2AFJ	0	0.506311	0.947	0.79	0		CCSER1	0	0.60968	0.4	0.086	0		RDH10	0	0.803642	0.613	0.186	0		GRN	0	0.48769	0.948	0.845	0		YBX3	0	1.89451	0.816	0.145	0		HMMR	0	1.17468	0.417	0.005	0		F10	3.3789e-22	0.422706	0.969	0.884	8.24114e-18
GPX3	2.19978e-217	0.502269	0.705	0.495	5.36527e-213		MTRNR2L8	0	0.604999	0.803	0.659	0		AFF3	0	0.802034	0.425	0.043	0		FSTL5	2.02292e-283	0.487196	0.56	0.306	4.93389e-279		FOS	0	1.884	0.845	0.671	0		LMNB1	0	1.15148	0.619	0.092	0		MT-ND6	4.94785e-12	0.421538	0.918	0.8	1.20678e-07
ALCAM	0	0.50103	0.914	0.711	0		HPCA	0	0.603229	0.57	0.19	0		IDS	0	0.799364	0.974	0.86	0		MAGI2-AS3	9.39218e-226	0.486279	0.72	0.465	2.29075e-221		PRDX6	0	1.85537	0.949	0.704	0		RPA3	0	1.147	0.764	0.249	0		GPBAR1	3.49149e-36	0.420593	0.525	0.317	8.51575e-32
ATP1B1	0	0.494214	0.871	0.663	0		OLFM2	0	0.603095	0.679	0.346	0		MGAT4A	0	0.791479	0.828	0.511	0		METRN	1.43044e-242	0.482264	0.923	0.781	3.48884e-238		DBI	0	1.85436	0.939	0.872	0		TUBA1C	0	1.12938	0.581	0.356	0		CCDC68	2.73615e-53	0.418608	0.427	0.163	6.67346e-49
TMEM236	0	0.493536	0.36	0.07	0		C14orf132	0	0.592657	0.889	0.651	0		SLCO3A1	0	0.79054	0.703	0.281	0		HLA-C	5.11619e-235	0.480811	0.76	0.541	1.24784e-230		RPL37	0	1.84862	1	0.995	0		CENPK	0	1.12924	0.626	0.011	0		CD302	6.95198e-52	0.417091	0.531	0.232	1.69559e-47
BCAM	0	0.491904	0.961	0.837	0		SVOP	0	0.588291	0.714	0.361	0		MT-CYB	0	0.78917	0.995	0.916	0		BTG2	6.67459e-87	0.47582	0.8	0.604	1.62793e-82		SFRP2	1.49077e-57	1.84712	0.287	0.003	3.63598e-53		H2AFX	0	1.12716	0.553	0.19	0		NAV1	2.73069e-29	0.41514	0.847	0.698	6.66015e-25
ADGRG2	0	0.488512	0.408	0.108	0		ABLIM1	0	0.584211	0.712	0.421	0		LCOR	0	0.78802	0.948	0.744	0		CD164	0	0.47163	0.986	0.93	0		DSG1	0	1.82593	0.39	0.002	0		EZH2	0	1.12558	0.582	0.052	0		SALL1	7.71577e-78	0.414507	0.328	0.053	1.88188e-73
GRIN3A	0	0.48614	0.424	0.12	0		PLPPR5	0	0.582791	0.741	0.4	0		FMNL2	0	0.78609	0.736	0.317	0		AKAP12	1.28785e-120	0.471284	0.854	0.57	3.14106e-116		HEBP2	0	1.82369	0.829	0.566	0		MCM6	0	1.12399	0.528	0.05	0		ARF5	1.87617e-30	0.413804	0.914	0.806	4.57599e-26
GRIA3	0	0.479068	0.671	0.382	0		VEGFA	0	0.581943	0.928	0.751	0		SH3BGRL3	0	0.783215	0.916	0.732	0		FRRS1L	1.73843e-243	0.470697	0.695	0.444	4.24004e-239		SCEL	0	1.81604	0.449	0.003	0		NUCKS1	0	1.12177	0.989	0.937	0		JAM3	1.28164e-49	0.411798	0.513	0.259	3.12592e-45
CRIP1	6.09692e-197	0.477969	0.442	0.231	1.48704e-192		DNAJB9	0	0.580939	0.616	0.326	0		TRIM2	0	0.783089	0.897	0.603	0		UCN3	1.21863e-97	0.470227	0.38	0.232	2.97225e-93		C4orf3	0	1.80311	0.914	0.62	0		SPC25	0	1.1135	0.473	0.044	0		PPL	7.61823e-30	0.411773	0.753	0.546	1.85809e-25
POU6F2	0	0.473968	0.425	0.131	0		CDH8	0	0.577222	0.407	0.097	0		ASTN2	0	0.778076	0.537	0.095	0		C5orf38	3.33034e-214	0.454284	0.792	0.556	8.12269e-210		ENC1	0	1.80131	0.616	0.122	0		CDC20	0	1.11312	0.361	0.003	0		NEUROD1	1.6451e-14	0.408325	0.895	0.82	4.0124e-10
CTNND2	0	0.473408	0.677	0.406	0		AC112770.1	0	0.564603	0.36	0.044	0		FAXDC2	0	0.776913	0.517	0.195	0		OLFM3	0	0.450171	0.257	0.058	0		GGCT	0	1.79719	0.732	0.305	0		KIF11	0	1.10689	0.428	0.01	0		PDE3B	1.62797e-25	0.396697	0.858	0.648	3.97062e-21
COL27A1	0	0.462727	0.589	0.297	0		ENO1	0	0.564361	0.981	0.896	0		QDPR	0	0.772193	0.98	0.881	0		GPR37	1.4215e-282	0.448997	0.502	0.266	3.46703e-278		NDRG2	0	1.79628	0.647	0.123	0		DNMT1	0	1.10468	0.75	0.369	0		SEC61B	6.68662e-33	0.395489	0.969	0.94	1.63087e-28
SOX6	0	0.462032	0.661	0.366	0		PTPRF	0	0.563406	0.89	0.677	0		AC007614.1	0	0.772127	0.504	0.09	0		GRIN3A	3.96394e-224	0.448281	0.402	0.181	9.66804e-220		LAPTM4A	0	1.79548	0.931	0.705	0		TK1	0	1.10415	0.512	0.002	0		HES6	5.77594e-16	0.392578	0.391	0.241	1.40875e-11
DCC	0	0.460054	0.373	0.123	0		GIP	3.94542e-294	0.561313	0.115	0.014	9.62288e-290		MT1F	0	0.771603	0.422	0.175	0		CD63	3.45312e-234	0.447179	0.995	0.976	8.42217e-230		S100A16	0	1.79335	0.704	0.157	0		KIFC1	0	1.10126	0.458	0.006	0		EXOC6	2.61697e-40	0.384715	0.584	0.362	6.38278e-36
BEX3	0	0.45933	0.987	0.947	0		PSD3	0	0.5567	0.81	0.531	0		SLC44A1	0	0.771193	0.765	0.389	0		VSTM2L	8.39678e-205	0.447084	0.563	0.287	2.04797e-200		CRABP2	0	1.78234	0.641	0.013	0		LSM4	0	1.10065	0.939	0.628	0		CDHR3	1.10486e-11	0.384344	0.368	0.165	2.69474e-07
SLC3A2	0	0.458977	0.875	0.757	0		DNAJC10	0	0.556673	0.85	0.599	0		FGF14	0	0.765263	0.748	0.37	0		TXNIP	5.72573e-106	0.446101	0.73	0.542	1.39651e-101		TMSB10	0	1.77206	0.996	0.917	0		AURKA	0	1.09843	0.379	0.042	0		SEC61A1	1.01866e-29	0.381941	0.851	0.691	2.48451e-25
TMA7	0	0.454771	0.981	0.932	0		CACNA1D	0	0.556666	0.765	0.458	0		CD24	0	0.763959	0.921	0.84	0		CPE	2.4959e-243	0.445735	0.998	0.961	6.08749e-239		PPP1R14B	0	1.75975	0.938	0.598	0		BRCA1	0	1.09805	0.58	0.037	0		TMEM65	1.21677e-34	0.381642	0.607	0.412	2.96771e-30
RASD1	7.84165e-184	0.453521	0.31	0.142	1.91258e-179		GABRA2	0	0.554982	0.384	0.044	0		GLP1R	0	0.75919	0.509	0.091	0		TENT5A	4.87297e-142	0.444159	0.845	0.707	1.18852e-137		COL6A2	0	1.75102	0.656	0.077	0		BRCA2	0	1.0943	0.554	0.014	0		LINC01811	1.37736e-36	0.381598	0.341	0.113	3.35938e-32
CD63	0	0.449105	0.996	0.971	0		ELAVL3	0	0.554662	0.302	0.077	0		STAC	0	0.75612	0.513	0.042	0		ABCC4	0	0.442883	0.22	0.042	0		RHOV	0	1.72445	0.587	0.008	0		CDCA8	0	1.07432	0.44	0.011	0		GDAP1L1	1.11064e-30	0.380446	0.621	0.389	2.70885e-26
PRMT9	0	0.449031	0.501	0.295	0		VWA5A	0	0.551729	0.554	0.281	0		CDH17	0	0.75575	0.429	0.108	0		CMTM6	0	0.442847	0.899	0.781	0		MYL12A	0	1.71992	0.931	0.492	0		PRR11	0	1.07194	0.417	0.011	0		MFAP4	2.4964e-07	0.380322	0.423	0.215	0.00608872
PLK2	1.30693e-120	0.443894	0.727	0.317	3.18759e-116		SAMD11	0	0.548096	0.535	0.197	0		ASCL2	0	0.754663	0.809	0.484	0		CHGA	5.05611e-99	0.442792	0.989	0.956	1.23319e-94		RPL35A	0	1.71515	1	0.993	0		HIST1H1E	0	1.06797	0.538	0.302	0		NUAK1	1.07587e-49	0.377191	0.335	0.114	2.62405e-45
SYT4	0	0.442755	0.749	0.498	0		IGF1R	0	0.54346	0.603	0.299	0		MTHFD2	0	0.75292	0.479	0.316	0		FOXP1	2.05869e-247	0.442706	0.94	0.827	5.02113e-243		RPL27	0	1.70954	0.997	0.959	0		KNL1	0	1.06417	0.43	0.009	0		KCNJ8	3.2157e-37	0.375593	0.368	0.107	7.8431e-33
NDUFC1	0	0.440988	0.865	0.675	0		MPP6	0	0.543193	0.661	0.345	0		CRYBA2	1.42538e-184	0.751979	0.945	0.865	3.4765e-180		PROX1	3.46474e-205	0.442254	0.886	0.739	8.45049e-201		EMP2	0	1.70708	0.569	0.112	0		SGO2	0	1.05438	0.552	0.121	0		LINC00342	6.46788e-25	0.374574	0.556	0.397	1.57751e-20
IFI27L2	0	0.437599	0.846	0.598	0		PAX6	0	0.540942	0.954	0.802	0		ZNF503	0	0.74967	0.544	0.22	0		IRX1	2.89039e-154	0.440034	0.691	0.458	7.04965e-150		RPS6	0	1.70513	1	0.993	0		DTYMK	0	1.05326	0.588	0.117	0		OLFM3	9.07471e-16	0.371418	0.32	0.084	2.21332e-11
FRMD4B	0	0.434555	0.689	0.411	0		MAP1A	0	0.538394	0.637	0.305	0		MDGA1	0	0.749346	0.383	0.081	0		MPC2	1.97833e-208	0.438072	0.901	0.749	4.82515e-204		LY6E	0	1.69818	0.791	0.376	0		CDCA3	0	1.03964	0.383	0.011	0		OTULINL	1.51079e-23	0.371224	0.473	0.247	3.68481e-19
TMTC1	0	0.434464	0.563	0.255	0		G6PC2	0	0.537804	0.241	0.029	0		MCOLN3	0	0.746954	0.853	0.63	0		GALNT13	0	0.436761	0.546	0.333	0		RPS12	0	1.69104	0.998	0.994	0		NEK2	0	1.03707	0.378	0.002	0		LINC01370	2.01061e-27	0.36763	0.389	0.203	4.90388e-23
COX8A	0	0.433693	0.992	0.978	0		AMACR	0	0.537445	0.742	0.477	0		NPW	1.44975e-33	0.746804	0.606	0.341	3.53593e-29		EMC10	0	0.433085	0.981	0.921	0		MFAP2	0	1.67378	0.786	0.23	0		DNAJC9	0	1.02498	0.675	0.255	0		H3F3B	7.49775e-17	0.367134	1	0.962	1.8287e-12
RBP1	5.76481e-245	0.43218	0.867	0.596	1.40604e-240		MT-ND2	0	0.537128	0.999	0.969	0		FAM126A	0	0.744435	0.676	0.267	0		PDIA3	0	0.433054	0.988	0.959	0		RPS19	0	1.67268	1	0.992	0		CKAP2	0	1.02414	0.503	0.173	0		GABRB3	3.82176e-21	0.366469	0.897	0.773	9.32127e-17
FAT1	0	0.430516	0.429	0.155	0		SOBP	0	0.535752	0.615	0.281	0		SNCG	0	0.735926	0.157	0.019	0		ATRAID	0	0.424718	0.864	0.751	0		SYNE2	0	1.65938	0.686	0.17	0		RAD21	0	1.02213	0.932	0.831	0		TUBB1	1.60032e-25	0.364661	0.374	0.119	3.90318e-21
COA3	0	0.430396	0.907	0.773	0		GCK	0	0.531179	0.552	0.269	0		MME	0	0.735563	0.308	0.03	0		SLC7A2	3.59687e-134	0.423074	0.873	0.81	8.77276e-130		SVIL	0	1.65773	0.701	0.243	0		DEPDC1	0	1.01881	0.386	0.007	0		SV2C	5.03874e-42	0.361209	0.207	0.01	1.22895e-37
HES1	3.21362e-99	0.430306	0.456	0.265	7.83803e-95		UNC13B	0	0.530903	0.722	0.42	0		SAMD5	0	0.73085	0.728	0.398	0		EGFL7	2.70534e-100	0.420084	0.718	0.527	6.59832e-96		RPL39	0	1.65638	0.999	0.995	0		MXD3	0	1.01313	0.374	0.016	0		COL14A1	1.88114e-07	0.360056	0.276	0.014	0.00458811
ITPR1	0	0.426947	0.711	0.486	0		ACAP3	0	0.528925	0.753	0.518	0		SPATA13	0	0.729603	0.701	0.343	0		SPINT2	0	0.417059	0.992	0.972	0		GAS6	0	1.6563	0.621	0.037	0		NUF2	0	1.01009	0.428	0.008	0		S100A6	1.03488e-11	0.35717	0.964	0.898	2.52407e-07
PEMT	2.34815e-112	0.425246	0.651	0.476	5.72713e-108		PPDPF	0	0.524544	0.992	0.939	0		S100A11	9.68417e-156	0.729124	0.874	0.621	2.36197e-151		NUCB1	1.28049e-280	0.414555	0.875	0.772	3.12311e-276		RPL32	0	1.65605	0.999	0.994	0		ARHGAP11A	0	1.00946	0.423	0.008	0		SLC38A11	2.76791e-16	0.353898	0.46	0.174	6.75094e-12
B2M	1.94472e-222	0.417489	0.953	0.825	4.74318e-218		CXADR	0	0.521039	0.691	0.308	0		SRGAP3	0	0.729074	0.626	0.277	0		PARM1	1.60999e-177	0.414298	0.747	0.575	3.92676e-173		RPS15A	0	1.64193	0.999	0.993	0		SIVA1	0	1.00751	0.812	0.56	0		FAM49B	2.3501e-28	0.351344	0.703	0.485	5.73191e-24
MICOS10	0	0.415838	0.925	0.803	0		REEP1	0	0.519005	0.602	0.26	0		S100A6	0	0.725942	0.946	0.89	0		SPART	6.05161e-295	0.413977	0.488	0.27	1.47599e-290		HEBP1	0	1.62602	0.73	0.142	0		PLK1	0	1.00438	0.321	0.018	0		AC097639.1	2.86854e-57	0.344602	0.37	0.136	6.99637e-53
IFIH1	7.22135e-285	0.415028	0.513	0.267	1.76129e-280		DUSP8	0	0.515694	0.646	0.354	0		ADH5	0	0.724812	0.878	0.682	0		FTL	2.78703e-163	0.412693	0.998	0.99	6.79757e-159		TPM4	0	1.6214	0.898	0.531	0		COMMD4	0	1.00282	0.815	0.415	0		GRASP	1.63297e-20	0.344482	0.406	0.2	3.98282e-16
SEZ6L	1.34804e-273	0.413542	0.777	0.541	3.28787e-269		PCYOX1	0	0.513202	0.813	0.564	0		TFDP2	0	0.720316	0.77	0.464	0		ADCY2	1.00925e-183	0.41093	0.673	0.499	2.46156e-179		RPL15	0	1.61314	0.999	0.995	0		DIAPH3	0	0.999404	0.46	0.011	0		SGCD	8.22039e-13	0.343231	0.626	0.369	2.00495e-08
NPAS3	0	0.410013	0.45	0.176	0		GFPT1	0	0.511685	0.903	0.697	0		RPP21	0	0.720268	0.778	0.526	0		RRBP1	1.37009e-123	0.406077	0.838	0.764	3.34166e-119		OST4	0	1.61267	0.954	0.739	0		HNRNPAB	0	0.997739	0.872	0.579	0		THSD4	5.5776e-28	0.342083	0.27	0.069	1.36038e-23
SMCO4	0	0.40861	0.695	0.445	0		NCAM1	0	0.50855	0.87	0.663	0		MAPKAPK2	0	0.718024	0.719	0.351	0		HEXA	3.70073e-283	0.401764	0.822	0.663	9.02609e-279		NECTIN4	0	1.60755	0.585	0.003	0		CKAP2L	0	0.995119	0.422	0.002	0		APOC1	2.07986e-10	0.340175	0.435	0.385	5.07278e-06
NPC2	8.31201e-307	0.408505	0.952	0.815	2.0273e-302		EPAS1	0	0.50762	0.407	0.156	0		TBC1D1	0	0.716404	0.617	0.218	0		CKB	3.19275e-153	0.401363	0.844	0.713	7.78712e-149		NRARP	0	1.60057	0.543	0.006	0		SNRPB	0	0.992431	0.938	0.701	0		ELMO1	4.4709e-17	0.338521	0.644	0.414	1.09045e-12
PTPRN2	0	0.405934	0.818	0.608	0		PRPH	0	0.507008	0.25	0.024	0		ETS2	0	0.715026	0.559	0.145	0		CALR	1.2492e-286	0.399526	0.986	0.965	3.0468e-282		KLF6	3.30296e-283	1.58718	0.775	0.444	8.05591e-279		CDT1	0	0.989787	0.591	0.061	0		EIF1B	1.83657e-21	0.337524	0.86	0.789	4.4794e-17
UCN3	1.11313e-135	0.401502	0.418	0.181	2.71493e-131		MTRNR2L12	0	0.504306	0.982	0.921	0		ONECUT3	1.07596e-192	0.714633	0.233	0.061	2.62428e-188		CTSA	1.46776e-262	0.39858	0.754	0.589	3.57987e-258		EEF1D	0	1.58498	0.956	0.707	0		CDCA5	0	0.978769	0.464	0.008	0		CRNDE	4.50642e-10	0.336145	0.496	0.286	1.09912e-05
ARSE	2.98307e-257	0.400092	0.656	0.444	7.2757e-253		MLEC	0	0.503356	0.841	0.596	0		REV3L	0	0.713362	0.853	0.607	0		BEX3	1.54271e-242	0.398024	0.99	0.954	3.76267e-238		CRABP1	4.11554e-173	1.57218	0.302	0.002	1.00378e-168		KIF4A	0	0.978431	0.432	0.002	0		ASCL2	2.04339e-11	0.33194	0.751	0.532	4.98382e-07
SYNE1	0	0.399455	0.628	0.388	0		PALLD	0	0.502575	0.918	0.76	0		PROM1	0	0.702535	0.404	0.039	0		PIGT	1.5226e-259	0.395659	0.796	0.656	3.71363e-255		GAS5	0	1.57041	0.975	0.814	0		CENPN	0	0.97838	0.584	0.034	0		FFAR4	9.46458e-39	0.331885	0.236	0.038	2.30841e-34
CYBA	8.78827e-226	0.397915	0.697	0.448	2.14346e-221		LGALS2	0	0.499639	0.414	0.157	0		LCORL	0	0.700772	0.799	0.498	0		LINC02432	2.0097e-138	0.394279	0.22	0.074	4.90166e-134		RPS10	0	1.56072	0.98	0.82	0		ANLN	0	0.977371	0.422	0.005	0		CRY2	2.47716e-39	0.3318	0.458	0.238	6.0418e-35
TPD52L1	0	0.396923	0.421	0.152	0		CHST9	0	0.498475	0.851	0.578	0		SLITRK1	0	0.689243	0.482	0.052	0		NT5C3A	2.21134e-261	0.393117	0.678	0.491	5.39346e-257		ZFAS1	0	1.55973	0.99	0.876	0		HMGN1	0	0.977247	0.978	0.904	0		FBXO2	6.90161e-21	0.329925	0.592	0.43	1.6833e-16
SPINT2	0	0.396759	0.996	0.965	0		PALM2-AKAP2	3.57602e-246	0.497249	0.465	0.183	8.72191e-242		PCSK1	6.19042e-90	0.686373	0.839	0.38	1.50984e-85		KCNJ6	8.65673e-185	0.390386	0.922	0.809	2.11138e-180		VAMP8	0	1.55577	0.723	0.406	0		MCM5	0	0.9734	0.493	0.038	0		DSCAML1	3.1178e-64	0.32657	0.328	0.105	7.60431e-60
UGT8	0	0.395411	0.445	0.188	0		LZTS1	0	0.495542	0.303	0.03	0		SCGN	0	0.686331	0.997	0.924	0		CBX6	1.13356e-295	0.388362	0.978	0.93	2.76474e-291		RPL29	0	1.55568	1	0.994	0		ITGB3BP	0	0.971075	0.649	0.106	0		DGKH	6.2833e-16	0.326474	0.567	0.382	1.5325e-11
FOXP1	0	0.393207	0.923	0.808	0		DCDC1	0	0.494123	0.551	0.305	0		MOSPD2	0	0.685005	0.605	0.191	0		CPQ	7.6947e-266	0.38709	0.638	0.417	1.87674e-261		LDHB	0	1.54878	0.845	0.531	0		RAD51AP1	0	0.970174	0.531	0.008	0		IGFBPL1	5.42538e-22	0.326472	0.613	0.413	1.32325e-17
PLIN3	4.18615e-232	0.388507	0.755	0.56	1.021e-227		MT-ND1	0	0.493177	0.998	0.96	0		FTX	0	0.683814	0.969	0.859	0		BCAM	7.37567e-170	0.386588	0.946	0.863	1.79893e-165		RPS13	0	1.54864	0.999	0.985	0		MIS18BP1	0	0.969729	0.6	0.218	0		SLC35F3	7.21787e-28	0.323148	0.485	0.271	1.76044e-23
SCG5	6.44804e-307	0.386743	0.983	0.895	1.57268e-302		KCNQ2	0	0.491799	0.452	0.136	0		LRRFIP1	0	0.681345	0.964	0.852	0		LDLRAP1	6.60462e-245	0.386286	0.482	0.267	1.61087e-240		ITPR2	0	1.54496	0.599	0.173	0		BUB1B	0	0.968366	0.446	0.011	0		PRXL2A	6.07657e-24	0.321673	0.975	0.906	1.48208e-19
BSG	0	0.382148	0.985	0.932	0		OTULINL	0	0.487482	0.464	0.158	0		LRIG1	0	0.675341	0.585	0.184	0		HMGN3	1.23546e-232	0.386019	0.949	0.845	3.01329e-228		NPM1	0	1.54395	0.997	0.935	0		CEP78	0	0.962474	0.676	0.277	0		ERN1	7.44923e-46	0.321606	0.341	0.13	1.81687e-41
CKB	5.35464e-234	0.380265	0.852	0.68	1.306e-229		DAAM1	0	0.486277	0.926	0.738	0		FBXW7	0	0.674544	0.697	0.48	0		ID4	5.94343e-109	0.385842	0.645	0.507	1.4496e-104		RPL23	0	1.54073	0.999	0.984	0		TROAP	0	0.955674	0.43	0.004	0		AC060780.1	2.41453e-09	0.320193	0.444	0.422	5.88903e-05
HMGN3	0	0.37826	0.948	0.821	0		RAMP1	1.30195e-169	0.482776	0.407	0.158	3.17545e-165		DACH2	0	0.671467	0.477	0.088	0		SERPINF2	6.99878e-208	0.384562	0.542	0.33	1.707e-203		CCDC80	0	1.53865	0.582	0.004	0		NDC80	0	0.95537	0.403	0.002	0		GRM1	1.75004e-43	0.319798	0.308	0.11	4.26834e-39
PVR	0	0.377078	0.641	0.394	0		TMEM132A	0	0.481013	0.767	0.521	0		CCDC167	0	0.670555	0.553	0.187	0		KIAA1324	3.05396e-177	0.384289	0.903	0.794	7.44861e-173		FOSB	1.02107e-211	1.53446	0.616	0.25	2.49039e-207		ORC6	0	0.950917	0.56	0.037	0		ITGB8	3.73994e-25	0.319288	0.471	0.27	9.1217e-21
PTPRT	0	0.376555	0.482	0.261	0		PAM	2.26475e-285	0.479805	0.819	0.563	5.52372e-281		SERINC2	0	0.670411	0.76	0.468	0		PVR	1.78462e-228	0.383334	0.656	0.438	4.3527e-224		RPS21	0	1.53213	1	0.98	0		HMGB3	0	0.943638	0.637	0.256	0		TJP2	1.57481e-17	0.318185	0.575	0.325	3.84095e-13
RPS27A	0	0.373771	0.996	0.991	0		SLC4A10	0	0.479286	0.39	0.062	0		MAP2K6	0	0.67024	0.635	0.324	0		CSTB	1.24099e-252	0.382827	0.943	0.868	3.02679e-248		FILIP1L	0	1.52513	0.562	0.014	0		USP1	0	0.938185	0.66	0.256	0		NDUFA12	8.53215e-20	0.317418	0.741	0.618	2.08099e-15
HEXA	0	0.37218	0.81	0.632	0		LENG8	0	0.478177	0.766	0.551	0		HIF1A	0	0.659984	0.813	0.583	0		ID2	2.21063e-75	0.382113	0.461	0.377	5.39172e-71		AC110619.1	0	1.52279	0.506	0.004	0		IFI27L1	0	0.934729	0.69	0.191	0		DHRS7	6.20463e-18	0.317028	0.745	0.601	1.51331e-13
CSTB	0	0.371911	0.945	0.85	0		NDRG1	0	0.477806	0.429	0.257	0		GPC4	0	0.659849	0.396	0.016	0		NRCAM	4.36032e-179	0.381661	0.799	0.602	1.06348e-174		RPS7	0	1.52156	1	0.99	0		ANXA2	3.33479e-05	0.933829	0.13	0.083	0.813356		STAT3	5.80433e-20	0.316117	0.663	0.56	1.41568e-15
CH25H	3.90313e-133	0.36852	0.159	0.041	9.51974e-129		HYMAI	0	0.477412	0.367	0.197	0		GDF15	0	0.65838	0.247	0.063	0		ARRDC4	3.2429e-88	0.381306	0.561	0.38	7.90942e-84		ANXA3	0	1.51956	0.576	0.009	0		LIG1	0	0.928904	0.575	0.109	0		ITGA1	8.37497e-10	0.315388	0.54	0.376	2.04266e-05
SERPINF2	0	0.368272	0.52	0.291	0		FGFR1	0	0.476546	0.711	0.472	0		ABHD2	0	0.655463	0.707	0.363	0		DMAC1	5.67425e-239	0.381108	0.739	0.57	1.38395e-234		SH3YL1	0	1.49514	0.79	0.546	0		KIF22	0	0.928521	0.562	0.176	0		ATP6AP2	5.42564e-18	0.315197	0.935	0.848	1.32331e-13
MGST1	1.13486e-91	0.367588	0.228	0.072	2.76792e-87		NTM	0	0.47553	0.47	0.188	0		DGKH	0	0.654974	0.651	0.334	0		SYNE1	1.09685e-159	0.378044	0.635	0.432	2.67522e-155		RPL34	0	1.4949	0.999	0.995	0		SKA2	0	0.92608	0.679	0.232	0		CXCL12	4.84616e-17	0.308994	0.356	0.132	1.18198e-12
C2CD4A	7.35045e-235	0.366571	0.195	0.068	1.79277e-230		C21orf62	0	0.472938	0.369	0.059	0		IL13RA1	0	0.651653	0.516	0.11	0		ITM2B	4.04268e-201	0.377771	0.974	0.923	9.86009e-197		MEIS2	3.95904e-307	1.49435	0.754	0.199	9.6561e-303		RAN	0	0.925917	0.981	0.888	0		STXBP5L	1.82305e-16	0.308211	0.609	0.427	4.44643e-12
CMTM6	0	0.365289	0.887	0.759	0		HERPUD1	0	0.471237	0.757	0.581	0		ADCYAP1	0	0.650551	0.495	0.155	0		CD320	1.00742e-212	0.376615	0.703	0.558	2.45709e-208		RPS14	0	1.49238	1	0.995	0		GGCT	1.31608e-168	0.925009	0.705	0.311	3.20993e-164		PPIB	2.5703e-16	0.306545	0.992	0.955	6.26895e-12
GPR37	0	0.363178	0.482	0.22	0		AKT1	0	0.470633	0.707	0.448	0		APPL1	0	0.650029	0.829	0.599	0		PTPRN2	2.79713e-233	0.376572	0.809	0.649	6.8222e-229		SNHG7	0	1.48192	0.903	0.55	0		RFC3	0	0.919378	0.549	0.042	0		TLCD4	4.22765e-20	0.304838	0.669	0.479	1.03112e-15
ATP5MG	0	0.362627	0.99	0.972	0		PHACTR2	0	0.470546	0.689	0.435	0		RET	0	0.647274	0.465	0.072	0		AIG1	1.25576e-233	0.375348	0.779	0.64	3.06281e-229		RPS4X	0	1.48156	1	0.993	0		WDR34	0	0.919332	0.72	0.404	0		MAP9	1.03388e-18	0.304052	0.805	0.678	2.52163e-14
DOK6	0	0.35895	0.472	0.211	0		HYOU1	0	0.469442	0.7	0.455	0		PAK3	0	0.64703	0.834	0.659	0		NDUFC1	1.87977e-216	0.37514	0.855	0.713	4.58475e-212		RPS24	0	1.47996	0.999	0.996	0		SMC1A	0	0.917846	0.798	0.502	0		SRGAP3	4.23464e-13	0.303885	0.538	0.329	1.03283e-08
FABP5	3.75556e-180	0.358561	0.556	0.345	9.15981e-176		RUNX1T1	0	0.468867	0.865	0.585	0		DYRK2	0	0.645639	0.683	0.366	0		SYDE2	5.52378e-223	0.373747	0.611	0.415	1.34725e-218		RPS25	0	1.47996	0.999	0.984	0		JPT1	5.57501e-166	0.917747	0.711	0.506	1.35974e-161		PTPRF	2.9799e-14	0.299855	0.856	0.739	7.26798e-10
DMAC1	0	0.356002	0.729	0.535	0		ARID3A	0	0.468653	0.909	0.771	0		ZFHX3	0	0.639058	0.78	0.59	0		TM4SF5	1.50024e-165	0.367635	0.263	0.086	3.6591e-161		RPS23	0	1.47777	0.999	0.993	0		RACGAP1	0	0.91487	0.435	0.034	0		EPCAM	3.73543e-19	0.299227	0.983	0.942	9.11071e-15
AQP10	0	0.354759	0.347	0.111	0		TCN2	0	0.468073	0.641	0.387	0		PITHD1	0	0.636235	0.686	0.471	0		LAMP2	9.4635e-253	0.367599	0.789	0.648	2.30815e-248		RPLP1	0	1.47404	1	0.998	0		PXMP2	0	0.91285	0.672	0.191	0		PHGR1	7.34292e-25	0.297101	0.205	0.042	1.79094e-20
MAGI2	0	0.353886	0.626	0.417	0		STMN4	2.19066e-214	0.466108	0.165	0.03	5.34302e-210		UNC5D	0	0.635404	0.485	0.089	0		SEC11C	3.73505e-120	0.365092	0.971	0.877	9.10979e-116		EIF3E	0	1.4569	0.98	0.855	0		PHGDH	1.04793e-91	0.91043	0.793	0.4	2.55591e-87		ADGRG2	4.00727e-14	0.295322	0.439	0.197	9.77373e-10
FAM107B	7.85294e-263	0.352791	0.561	0.313	1.91533e-258		DSP	0	0.466056	0.995	0.96	0		MT-ND2	0	0.635181	0.998	0.974	0		OS9	4.06113e-251	0.361431	0.894	0.821	9.90509e-247		EEF1B2	0	1.45341	0.989	0.888	0		SNRNP25	0	0.909532	0.793	0.377	0		C12orf57	3.42652e-17	0.295058	0.927	0.86	8.35729e-13
ITM2B	5.29601e-293	0.35191	0.977	0.91	1.2917e-288		VLDLR	0	0.464986	0.721	0.444	0		GALNT5	0	0.634738	0.248	0.017	0		MCOLN3	3.02469e-137	0.360531	0.802	0.641	7.37721e-133		RPS16	0	1.45123	1	0.988	0		LSM3	0	0.904936	0.853	0.51	0		ICA1L	1.75201e-16	0.29497	0.684	0.52	4.27316e-12
RNASEK	0	0.351452	0.993	0.982	0		CMIP	0	0.46179	0.897	0.716	0		NAIP	0	0.630412	0.629	0.351	0		PSAP	4.20575e-253	0.360404	0.971	0.921	1.02578e-248		IFI44L	0	1.44174	0.53	0.004	0		RTKN2	0	0.90479	0.446	0.027	0		GAD2	1.00282e-10	0.294927	0.803	0.703	2.44587e-06
UQCC2	0	0.350466	0.846	0.693	0		STT3B	0	0.459348	0.84	0.629	0		HTATSF1	0	0.628568	0.799	0.628	0		LRP11	1.12029e-225	0.359736	0.769	0.636	2.73239e-221		CNN3	0	1.43828	0.751	0.176	0		BUB3	0	0.903529	0.739	0.431	0		PPP1R14B	2.35191e-10	0.294903	0.799	0.611	5.7363e-06
LAPTM4B	3.22416e-276	0.349516	0.729	0.538	7.86373e-272		SOX11	0	0.457756	0.531	0.256	0		MT-ND5	7.69782e-289	0.627472	0.998	0.949	1.8775e-284		C12orf75	9.12182e-129	0.357768	0.957	0.849	2.22481e-124		MEST	0	1.43036	0.681	0.332	0		PRKDC	0	0.901771	0.838	0.61	0		ARFGEF3	1.37351e-09	0.292049	0.983	0.889	3.34999e-05
DPM3	0	0.348862	0.698	0.508	0		LMO2	0	0.457528	0.429	0.202	0		HIPK2	0	0.624825	0.958	0.832	0		COX7A2L	3.90287e-238	0.357704	0.943	0.877	9.5191e-234		RPS20	0	1.42627	0.998	0.984	0		ZDHHC12	0	0.899799	0.699	0.393	0		SIX2	3.26898e-18	0.291875	0.358	0.172	7.97305e-14
CD164	0	0.347837	0.976	0.922	0		SEMA5A	0	0.456753	0.406	0.143	0		DCAF7	0	0.622638	0.891	0.693	0		SPINK1	1.84049e-17	0.357249	0.601	0.448	4.48896e-13		RPL30	0	1.42182	1	0.994	0		LSM5	0	0.892252	0.79	0.425	0		LEPROT	1.80226e-17	0.290188	0.749	0.584	4.39571e-13
GSTA4	0	0.34457	0.727	0.532	0		ACLY	0	0.454956	0.924	0.742	0		MSI2	0	0.61978	0.861	0.627	0		CCNB1IP1	3.61508e-205	0.354795	0.646	0.503	8.81719e-201		PRDX1	0	1.42102	0.911	0.559	0		CEP55	2.30755e-299	0.889403	0.392	0.001	5.62812e-295		RFX6	9.4681e-13	0.28916	0.68	0.553	2.30927e-08
LINC02595	2.92911e-299	0.344396	0.52	0.302	7.1441e-295		TTC3	0	0.452146	0.996	0.977	0		BAZ2B	0	0.619466	0.935	0.773	0		GPX3	6.36864e-62	0.354296	0.663	0.542	1.55331e-57		LMO7	0	1.4205	0.674	0.351	0		ESCO2	0	0.887822	0.397	0.005	0		ARHGEF26	4.68969e-26	0.287722	0.347	0.153	1.14382e-21
PLD3	0	0.34422	0.998	0.989	0		PAPSS2	0	0.451975	0.787	0.553	0		YWHAB	0	0.618205	0.98	0.895	0		PPM1K	1.50552e-170	0.353494	0.75	0.619	3.67197e-166		AGR2	9.90246e-72	1.42	0.341	0.021	2.41521e-67		DTL	0	0.881791	0.468	0.002	0		CALD1	3.75505e-05	0.285982	0.711	0.463	0.915857
CPE	1.21014e-243	0.343429	0.999	0.951	2.95153e-239		IGFBP5	2.5147e-156	0.450109	0.875	0.715	6.13336e-152		CXXC4	0	0.616857	0.854	0.619	0		COA3	8.405e-205	0.353215	0.898	0.8	2.04998e-200		RPL7	0	1.41591	0.999	0.992	0		MMS22L	0	0.880446	0.547	0.106	0		TNFSF10	6.45154e-13	0.284784	0.295	0.157	1.57353e-08
RPS6KA3	2.02697e-189	0.339842	0.925	0.752	4.94379e-185		SSR1	0	0.446302	0.88	0.713	0		PLEKHA1	0	0.616053	0.886	0.67	0		ABHD14A	8.35097e-193	0.353037	0.841	0.746	2.0368e-188		JUN	1.99824e-186	1.40803	0.855	0.638	4.8737e-182		ATAD5	0	0.880163	0.525	0.044	0		PROC	6.7135e-13	0.284386	0.837	0.68	1.63742e-08
SYCE1L	0	0.338741	0.524	0.307	0		SEMA3C	0	0.443114	0.341	0.056	0		CTDSPL	0	0.615031	0.752	0.447	0		EZR	9.44914e-121	0.350268	0.832	0.655	2.30465e-116		STXBP6	0	1.40635	0.606	0.105	0		WDR76	0	0.872565	0.496	0.033	0		UPF3A	8.68818e-19	0.284157	0.812	0.669	2.11905e-14
ASPH	1.68194e-61	0.338139	0.626	0.476	4.10225e-57		SLC7A1	0	0.442611	0.556	0.281	0		CDKAL1	0	0.614156	0.512	0.169	0		DMKN	3.83991e-129	0.350121	0.698	0.474	9.36554e-125		RPL17	0	1.40419	1	0.996	0		TIMELESS	0	0.869195	0.602	0.131	0		ZNF326	2.32228e-16	0.279277	0.732	0.589	5.66403e-12
KCNH5	0	0.336647	0.261	0.054	0		RAB29	0	0.44101	0.701	0.494	0		NEAT1	1.06965e-68	0.610649	0.521	0.382	2.60887e-64		NENF	1.18755e-171	0.349941	0.916	0.825	2.89643e-167		ISG15	1.0405e-166	1.40134	0.579	0.304	2.53778e-162		KNSTRN	0	0.860467	0.384	0.071	0		AQP3	7.35386e-15	0.275299	0.4	0.234	1.79361e-10
SLC12A5	0	0.334342	0.608	0.391	0		WDR25	0	0.440996	0.409	0.152	0		PTMS	0	0.610268	0.989	0.932	0		HLA-E	7.19599e-130	0.348729	0.65	0.478	1.7551e-125		SDC1	0	1.39946	0.631	0.01	0		H1FX	1.17561e-190	0.858277	0.962	0.885	2.8673e-186		FGD6	3.05675e-36	0.274202	0.299	0.129	7.45541e-32
RPL3	0	0.333962	1	0.999	0		SLC25A29	0	0.440841	0.567	0.287	0		ARHGEF2	0	0.607113	0.584	0.212	0		TBL1X	1.22261e-131	0.348252	0.757	0.669	2.98195e-127		MYL12B	0	1.39738	0.975	0.852	0		TCF19	0	0.855043	0.45	0.003	0		SSR3	1.05289e-15	0.27415	0.745	0.63	2.56799e-11
PLIN2	7.34065e-155	0.333741	0.735	0.568	1.79038e-150		UBL3	0	0.439091	0.869	0.75	0		PAX4	1.86254e-210	0.606674	0.672	0.334	4.54273e-206		NR4A2	5.68454e-30	0.348014	0.334	0.237	1.38646e-25		SERPING1	0	1.39373	0.632	0.01	0		CHAF1A	0	0.854346	0.504	0.029	0		RTN4	3.94958e-16	0.274063	0.977	0.945	9.63303e-12
NBL1	0	0.328769	0.325	0.098	0		GALNT14	0	0.437923	0.361	0.068	0		MPP1	0	0.605458	0.638	0.277	0		CAPZB	6.26401e-205	0.347626	0.897	0.802	1.52779e-200		RPL41	0	1.39163	1	0.998	0		CBX5	0	0.848819	0.966	0.848	0		NUDT4	2.08816e-12	0.272806	0.638	0.46	5.09301e-08
UBL5	0	0.328307	0.96	0.911	0		WNT4	0	0.435904	0.713	0.502	0		FARP1	0	0.603798	0.911	0.745	0		NPAS3	8.71086e-192	0.346163	0.454	0.227	2.12458e-187		RPS5	0	1.38963	1	0.984	0		LDHA	6.24699e-86	0.847192	0.732	0.337	1.52364e-81		DNAJC3	7.45979e-14	0.272132	0.686	0.578	1.81944e-09
UNC5C	0	0.327621	0.348	0.118	0		ST6GALNAC5	0	0.430568	0.667	0.4	0		PHGDH	2.05355e-193	0.601669	0.463	0.403	5.00861e-189		APOH	1.53959e-60	0.344972	0.382	0.203	3.75506e-56		RPL12	0	1.38939	0.999	0.996	0		HP1BP3	0	0.842861	0.882	0.752	0		SNHG8	2.20891e-10	0.271273	0.818	0.734	5.38754e-06
BEX1	2.42142e-265	0.327029	0.987	0.928	5.90585e-261		PLOD2	0	0.427012	0.473	0.247	0		2024-03-08	0	0.601658	0.826	0.571	0		CALY	7.79404e-45	0.344683	0.739	0.715	1.90097e-40		TPT1	0	1.38899	1	0.999	0		CRNDE	1.23218e-113	0.842694	0.64	0.277	3.00528e-109		IGSF21	1.57674e-25	0.271117	0.249	0.067	3.84566e-21
ESRRG	2.79969e-297	0.326412	0.384	0.186	6.82845e-293		SEC24D	0	0.423847	0.817	0.598	0		B3GAT1	0	0.601632	0.559	0.245	0		VCAN	3.30423e-38	0.343209	0.227	0.145	8.05902e-34		BST2	0	1.38501	0.273	0.005	0		ASRGL1	0	0.841807	0.578	0.15	0		OCIAD2	2.13125e-12	0.269964	0.839	0.742	5.19812e-08
IMPA2	0	0.324247	0.421	0.179	0		ATP11A	0	0.423598	0.514	0.245	0		SQSTM1	6.97028e-292	0.601125	0.906	0.756	1.70005e-287		DPEP1	3.3587e-116	0.343096	0.63	0.477	8.19187e-112		BTF3	0	1.38234	0.995	0.927	0		TMSB10	6.48088e-129	0.835932	0.983	0.918	1.58069e-124		CELSR2	5.19897e-26	0.269801	0.433	0.244	1.26803e-21
TENT5C	1.29318e-285	0.323714	0.457	0.259	3.15407e-281		CDKN1C	2.25815e-100	0.42158	0.66	0.569	5.50762e-96		GCLC	0	0.600758	0.632	0.361	0		ONECUT2	3.30939e-79	0.342828	0.904	0.736	8.07159e-75		SOX4	7.25249e-163	1.38013	0.861	0.479	1.76888e-158		SLBP	0	0.831135	0.604	0.29	0		FAM89A	1.28158e-24	0.26963	0.366	0.175	3.12577e-20
CPQ	9.93843e-299	0.321969	0.595	0.384	2.42398e-294		FAM227A	0	0.419543	0.511	0.247	0		MAPT	0	0.598311	0.338	0.094	0		COX8A	7.83823e-264	0.34242	0.996	0.98	1.91174e-259		PPIC	0	1.37982	0.716	0.227	0		SPDL1	0	0.82955	0.495	0.132	0		ISG15	0.00123582	0.268238	0.32	0.316	1
NMB	0	0.320649	0.487	0.272	0		AC092279.1	0	0.417853	0.644	0.476	0		GAP43	6.22744e-107	0.596531	0.275	0.143	1.51887e-102		SELENOP	7.11947e-139	0.341747	0.631	0.468	1.73644e-134		KRT1	1.69825e-109	1.37976	0.105	0.002	4.14203e-105		KIF15	0	0.829374	0.4	0.002	0		PRICKLE2	1.6802e-26	0.267893	0.391	0.196	4.09801e-22
PIGT	2.00737e-272	0.319755	0.781	0.631	4.89597e-268		DTNA	0	0.41663	0.546	0.332	0		TUBB2B	2.86452e-233	0.593918	0.706	0.394	6.98656e-229		ERP29	3.79214e-210	0.340909	0.982	0.96	9.24903e-206		S100A14	0	1.37195	0.403	0.003	0		RFC2	0	0.827379	0.54	0.096	0		CASR	4.82385e-08	0.265907	0.611	0.415	0.00117654
AP1S2	4.31011e-229	0.317696	0.574	0.414	1.05123e-224		PTPN3	0	0.410904	0.511	0.228	0		PLAC8	0	0.593317	0.615	0.352	0		AC008063.1	4.54697e-273	0.340193	0.224	0.059	1.109e-268		CST6	2.74718e-218	1.37141	0.313	0.003	6.70037e-214		CENPH	0	0.826171	0.524	0.012	0		RERE	9.38858e-14	0.265402	0.864	0.768	2.28987e-09
IGFBP7	4.03603e-124	0.317401	0.355	0.142	9.84389e-120		ASCL2	1.49162e-253	0.410524	0.725	0.453	3.63807e-249		PSAT1	6.4038e-285	0.591849	0.312	0.126	1.56189e-280		TUSC3	1.61985e-213	0.340127	0.944	0.888	3.95081e-209		VTCN1	0	1.37103	0.542	0.003	0		FBXO5	0	0.825181	0.478	0.093	0		RAB32	5.42365e-20	0.262792	0.452	0.3	1.32283e-15
SERPIND1	0	0.31651	0.257	0.06	0		ADAP2	0	0.410253	0.409	0.12	0		ACVR1B	0	0.591842	0.563	0.188	0		WDR83OS	7.83804e-267	0.338928	0.954	0.908	1.9117e-262		RPL38	0	1.36624	0.997	0.978	0		CIP2A	0	0.824157	0.479	0.056	0		TLE1	3.84453e-13	0.25912	0.588	0.426	9.37682e-09
EZR	1.60661e-166	0.316136	0.837	0.611	3.91853e-162		KCNMA1	0	0.40792	0.841	0.617	0		ROCK1	0	0.591438	0.895	0.715	0		GRINA	2.69889e-201	0.338832	0.663	0.505	6.5826e-197		CPXM2	0	1.3621	0.516	0.002	0		EMP2	6.65831e-72	0.812801	0.445	0.122	1.62396e-67		ST18	3.62114e-11	0.2591	0.722	0.571	8.83196e-07
PDE3B	4.18451e-234	0.314834	0.772	0.597	1.0206e-229		PKM	0	0.407611	0.979	0.938	0		TGOLN2	0	0.590894	0.831	0.58	0		LAMP1	3.06653e-219	0.338809	0.865	0.772	7.47926e-215		AMOT	0	1.35835	0.641	0.102	0		HES4	1.29115e-59	0.811483	0.43	0.187	3.14913e-55		QDPR	1.76654e-11	0.25846	0.967	0.895	4.30858e-07
RNF150	5.83062e-245	0.313686	0.44	0.26	1.42209e-240		SORL1	0	0.406452	0.394	0.116	0		EPB41L1	0	0.589944	0.646	0.358	0		THSD7A	3.93213e-144	0.338614	0.405	0.2	9.59046e-140		KCNQ1OT1	4.42684e-231	1.35662	0.647	0.568	1.07971e-226		NUDT1	0	0.80729	0.557	0.053	0		SPECC1	5.48817e-25	0.257787	0.343	0.177	1.33857e-20
NDUFA13	0	0.313002	0.996	0.993	0		KLHDC8B	0	0.405333	0.648	0.396	0		GTF3C1	0	0.585711	0.711	0.437	0		COL27A1	2.6116e-167	0.338603	0.558	0.358	6.36969e-163		ACSM3	0	1.35583	0.555	0.097	0		KIF23	0	0.803843	0.342	0.003	0		ZKSCAN1	1.35651e-14	0.257169	0.992	0.954	3.30854e-10
CHKA	0	0.312209	0.565	0.367	0		SLC2A13	0	0.403661	0.457	0.207	0		STXBP5L	0	0.584553	0.707	0.378	0		ELMO1	3.29315e-149	0.336451	0.557	0.393	8.03199e-145		RPL7A	0	1.35506	1	0.992	0		SSRP1	0	0.801046	0.819	0.501	0		TMEM130	3.03858e-15	0.254987	0.4	0.237	7.41109e-11
SLC25A6	0	0.311497	0.987	0.962	0		LMO1	0	0.403182	0.289	0.05	0		PALM2-AKAP2	7.12233e-191	0.584257	0.453	0.233	1.73714e-186		SNRPN	1.39376e-217	0.335039	0.966	0.908	3.39939e-213		TNFRSF12A	0	1.34925	0.518	0.046	0		DDX39A	0	0.796163	0.665	0.295	0		IFT57	7.54764e-15	0.254648	0.613	0.492	1.84087e-10
AMPH	0	0.311147	0.354	0.155	0		KLF6	3.87947e-104	0.403128	0.551	0.42	9.46203e-100		MAP1LC3A	0	0.583604	0.899	0.71	0		PLIN2	6.54793e-91	0.334686	0.728	0.6	1.59704e-86		CYP1B1	0	1.34532	0.291	0.002	0		AGT	7.53462e-23	0.795196	0.435	0.297	1.83769e-18		ATP2B1	2.7565e-12	0.253276	0.983	0.92	6.72309e-08
PPP1R3B	3.29051e-281	0.309422	0.502	0.293	8.02554e-277		MYO3A	0	0.400725	0.621	0.386	0		GDAP1	0	0.580782	0.799	0.523	0		SCP2	7.69697e-159	0.333731	0.868	0.784	1.87729e-154		RPL14	0	1.34511	0.999	0.992	0		BUB1	0	0.794716	0.364	0.008	0		SEC62	1.81544e-16	0.252984	0.956	0.904	4.42786e-12
TOMM6	4.82491e-290	0.30882	0.858	0.727	1.17679e-285		MAN1A1	0	0.400666	0.838	0.644	0		MT2A	1.71817e-25	0.580555	0.122	0.082	4.19061e-21		ANXA4	1.47808e-152	0.333473	0.651	0.465	3.60503e-148		EEF1A1	0	1.34069	1	1	0		SGO1	0	0.793319	0.384	0.003	0		DHRS2	0.000964039	0.25297	0.544	0.387	1
SESN3	1.61016e-174	0.308279	0.764	0.646	3.92719e-170		LINC02197	0	0.40013	0.572	0.286	0		CDCP1	0	0.580437	0.69	0.364	0		GRSF1	7.08635e-189	0.332932	0.895	0.811	1.72836e-184		RPL18	0	1.33645	1	0.993	0		TUBG1	0	0.791814	0.579	0.224	0		SLC25A4	8.86838e-14	0.250855	0.722	0.616	2.163e-09
KLB	0	0.307678	0.35	0.146	0		CTNNA2	0	0.399272	0.411	0.139	0		MTSS1	0	0.57976	0.776	0.478	0		SLC40A1	3.68097e-202	0.332887	0.488	0.302	8.97788e-198		RPL22	0	1.33368	0.996	0.984	0		HIST1H1B	5.23928e-268	0.791276	0.187	0.001	1.27786e-263		DUSP6	3.79015e-15	0.250787	0.268	0.161	9.24418e-11
TBCA	3.62963e-281	0.307597	0.946	0.883	8.85266e-277		ZDHHC14	0	0.398905	0.63	0.382	0		CDK5R2	0	0.579484	0.762	0.466	0		SNHG8	1.04355e-127	0.332427	0.826	0.72	2.54521e-123		CDC42EP5	0	1.33359	0.657	0.005	0		PGP	0	0.785505	0.806	0.558	0		MAPK13	4.60819e-11	-0.250308	0.5	0.66	1.12394e-06
SMIM24	3.42202e-104	0.306824	0.303	0.197	8.34632e-100		QPCT	0	0.398066	0.939	0.801	0		DDIT4	1.02402e-255	0.576892	0.253	0.108	2.49758e-251		PROC	1.7383e-148	0.332309	0.786	0.665	4.23971e-144		PHGDH	3.41363e-270	1.32878	0.812	0.394	8.32586e-266		WEE1	1.37154e-144	0.782041	0.711	0.338	3.34518e-140		PLEKHA1	1.76275e-09	-0.250654	0.621	0.705	4.29936e-05
USH2A	0	0.305869	0.26	0.074	0		PPIB	0	0.397769	0.984	0.944	0		TAGLN3	0	0.576515	0.525	0.247	0		DOK6	1.02528e-196	0.331404	0.476	0.259	2.50065e-192		HES1	1.2606e-145	1.32757	0.636	0.309	3.07461e-141		FN1	8.05858e-07	0.781763	0.137	0.044	0.0196549		SSTR1	5.24579e-10	-0.250674	0.287	0.395	1.27945e-05
PHPT1	0	0.305686	0.962	0.928	0		MYO1C	0	0.395557	0.579	0.36	0		H1F0	0	0.575573	0.684	0.435	0		CMTM8	2.66025e-139	0.330691	0.703	0.549	6.48836e-135		RPL11	0	1.32016	1	0.997	0		BTG3	1.51661e-279	0.776192	0.7	0.403	3.69902e-275		MAPKAPK2	3.3507e-11	-0.251192	0.295	0.41	8.17236e-07
C2CD4B	8.4073e-193	0.305085	0.186	0.068	2.05054e-188		NLGN4X	0	0.39499	0.393	0.152	0		ATP6V1B2	0	0.575467	0.874	0.64	0		AGT	2.07085e-18	0.330638	0.437	0.279	5.05081e-14		RPL31	0	1.31785	0.994	0.944	0		ILF2	0	0.775802	0.876	0.686	0		TMEM54	3.52616e-10	-0.25135	0.402	0.532	8.6003e-06
NDUFB1	4.64846e-245	0.303147	0.903	0.8	1.13376e-240		SLC1A4	0	0.393077	0.53	0.251	0		TLE3	0	0.574496	0.544	0.198	0		HLA-B	3.67868e-127	0.330605	0.425	0.254	8.9723e-123		AKAP12	0	1.31283	0.707	0.607	0		CKLF	0	0.773072	0.625	0.27	0		TPM3	1.31891e-12	-0.251628	0.866	0.905	3.21683e-08
HINT1	0	0.302985	0.991	0.981	0		INSM1	1.27816e-186	0.392964	0.886	0.621	3.11742e-182		IFI6	3.5753e-248	0.574055	0.92	0.884	8.72014e-244		FCGRT	5.96814e-148	0.329676	0.929	0.859	1.45563e-143		SNHG5	0	1.31278	0.968	0.815	0		BRI3BP	5.94819e-303	0.768979	0.713	0.463	1.45076e-298		SQSTM1	2.98055e-06	-0.251811	0.766	0.78	0.0726955
SERTM1	0	0.302981	0.206	0.044	0		MT-ND3	4.48577e-266	0.391489	0.999	0.965	1.09408e-261		NPY1R	0	0.572914	0.299	0.014	0		FAM174A	1.22331e-195	0.328903	0.584	0.446	2.98366e-191		MPZL2	0	1.3079	0.577	0.006	0		PPIA	0	0.764422	0.997	0.98	0		PFKP	2.94678e-10	-0.252623	0.397	0.517	7.18719e-06
TIAM1	1.7293e-296	0.302723	0.451	0.249	4.21775e-292		CHRNA5	0	0.391387	0.315	0.069	0		SLC38A11	0	0.570072	0.336	0.149	0		PCDH9	9.79171e-114	0.32888	0.257	0.148	2.3882e-109		RPS8	0	1.30252	1	0.999	0		BARD1	0	0.764058	0.507	0.122	0		SYT17	2.46754e-10	-0.252662	0.462	0.551	6.01832e-06
PPP3CA	3.24238e-211	0.301291	0.638	0.428	7.90818e-207		SYTL1	0	0.390381	0.484	0.218	0		ANKS1B	7.2085e-222	0.569481	0.509	0.345	1.75815e-217		H3F3B	1.322e-116	0.328528	0.992	0.957	3.22436e-112		CXCL14	7.35915e-32	1.30244	0.147	0.009	1.7949e-27		TOPBP1	0	0.763281	0.632	0.211	0		FAM131C	3.0499e-12	-0.252771	0.268	0.4	7.4387e-08
EPB41L4A-AS1	1.42424e-234	0.300858	0.721	0.542	3.47372e-230		ANXA6	0	0.389734	0.898	0.706	0		MYO5A	0	0.567973	0.692	0.422	0		ATP6V0E1	1.09238e-232	0.328349	0.961	0.923	2.66431e-228		TFAP2A	0	1.30124	0.615	0.015	0		KIF14	0	0.761067	0.302	0.003	0		TSPAN5	3.87596e-14	-0.252806	0.046	0.186	9.45347e-10
APOC1	2.02494e-122	0.30035	0.563	0.308	4.93882e-118		RBP4	1.08556e-251	0.386896	0.134	0.03	2.64769e-247		BCAR3	0	0.566661	0.498	0.159	0		SUMF2	1.57598e-186	0.327185	0.734	0.618	3.84381e-182		HSPA2	0	1.30006	0.512	0.184	0		SHCBP1	0	0.760959	0.415	0.002	0		TGOLN2	1.79022e-10	-0.25309	0.521	0.621	4.36634e-06
ERP29	2.22732e-270	0.300084	0.985	0.953	5.43242e-266		IGFBP3	3.97839e-43	0.383672	0.408	0.204	9.7033e-39		SOAT1	0	0.56273	0.776	0.518	0		ATP6V0B	3.29476e-205	0.326877	0.976	0.938	8.03593e-201		UPK2	0	1.29755	0.414	0.004	0		MZT1	0	0.758178	0.604	0.249	0		KCTD12	0.000903311	-0.253105	0.814	0.695	1
C1QTNF4	4.57648e-259	0.299753	0.306	0.144	1.1162e-254		MLLT11	0	0.383225	0.694	0.454	0		GLG1	0	0.562062	0.945	0.826	0		SNHG32	1.0372e-147	0.326168	0.821	0.697	2.52974e-143		NFKBIA	0	1.29506	0.523	0.193	0		CEP152	0	0.756038	0.433	0.045	0		HPS1	2.19982e-13	-0.25357	0.184	0.341	5.36536e-09
HIGD1A	4.06826e-226	0.295789	0.752	0.614	9.92247e-222		CANX	0	0.379756	0.985	0.946	0		CLMP	0	0.560653	0.411	0.078	0		FAT3	8.28214e-158	0.326149	0.403	0.238	2.02001e-153		SCD5	0	1.29155	0.569	0.042	0		SMC3	6.648e-279	0.75563	0.821	0.59	1.62145e-274		COPS9	4.36978e-13	-0.253829	0.82	0.891	1.06579e-08
TMEM238	7.25141e-219	0.29567	0.832	0.684	1.76862e-214		CTXN1	0	0.377722	0.52	0.273	0		KIF1A	0	0.556656	0.958	0.795	0		TCEAL4	8.55153e-200	0.325839	0.93	0.867	2.08572e-195		RPL5	0	1.28781	0.999	0.993	0		SNRPD1	0	0.755432	0.88	0.667	0		GGCT	1.25937e-08	-0.254016	0.259	0.324	0.000307161
NT5DC3	9.28905e-294	0.295435	0.47	0.275	2.2656e-289		ALG2	0	0.377098	0.608	0.372	0		APC	0	0.554508	0.788	0.578	0		ATP6AP1	3.9074e-223	0.325028	0.948	0.886	9.53015e-219		RPL23A	0	1.28263	0.999	0.989	0		SAC3D1	0	0.753682	0.571	0.26	0		CMTM6	1.02882e-10	-0.254046	0.738	0.799	2.50928e-06
SMC2	6.46182e-86	0.294648	0.769	0.632	1.57604e-81		HSP90B1	1.10166e-294	0.376662	0.987	0.964	2.68695e-290		PARP1	0	0.554411	0.891	0.721	0		TMEM245	1.33913e-179	0.32434	0.769	0.652	3.26615e-175		POMC	0	1.27074	0.497	0.009	0		C19orf48	0	0.753199	0.553	0.141	0		MBOAT7	1.06483e-11	-0.254241	0.406	0.534	2.59713e-07
GLTPD2	3.12329e-228	0.293768	0.573	0.403	7.61771e-224		GUCY1A2	3.0588e-170	0.376113	0.398	0.259	7.46042e-166		PRPS2	0	0.554049	0.393	0.102	0		GSTA4	2.50027e-179	0.324218	0.733	0.568	6.09816e-175		MARCKSL1	0	1.2684	0.968	0.811	0		MIR924HG	0	0.750767	0.475	0.058	0		AUTS2	4.32699e-13	-0.255064	0.13	0.273	1.05535e-08
AL591501.1	0	0.293726	0.292	0.097	0		GCGR	0	0.372622	0.265	0.038	0		YWHAZ	0	0.552535	0.944	0.807	0		PDK4	4.71742e-31	0.32221	0.395	0.282	1.15058e-26		RPL18A	0	1.26537	0.999	0.997	0		IDH2	3.98775e-234	0.748571	0.829	0.54	9.72613e-230		PDLIM1	4.82463e-11	-0.255067	0.257	0.4	1.17673e-06
EMC10	5.93444e-259	0.293265	0.972	0.91	1.44741e-254		RAB15	0	0.370759	0.504	0.25	0		ADGRG4	0	0.552494	0.304	0.064	0		MYH10	6.32019e-110	0.321069	0.826	0.743	1.54149e-105		MGST1	2.35129e-109	1.26475	0.477	0.103	5.7348e-105		CDK5RAP2	0	0.746879	0.548	0.223	0		RHOU	2.2747e-11	-0.255335	0.155	0.273	5.548e-07
CYSTM1	3.43228e-178	0.292109	0.938	0.825	8.37132e-174		CACNA1E	0	0.369237	0.261	0.022	0		CCDC91	0	0.55217	0.673	0.442	0		MICOS10	1.16736e-176	0.320555	0.909	0.828	2.84718e-172		PPP1R15A	0	1.2599	0.598	0.161	0		NCAPD2	0	0.746473	0.446	0.104	0		SSBP3	1.66966e-10	-0.255426	0.55	0.63	4.07229e-06
NR4A1	1.75995e-60	0.291346	0.429	0.273	4.29251e-56		LINC01146	0	0.369062	0.524	0.283	0		SCAMP5	0	0.55018	0.781	0.53	0		ASPH	1.774e-32	0.320523	0.565	0.515	4.32679e-28		DLK1	3.90819e-45	1.25858	0.258	0.336	9.53207e-41		PSIP1	3.02825e-240	0.745144	0.733	0.461	7.38591e-236		PRDX4	6.52132e-07	-0.256127	0.774	0.745	0.0159055
HS3ST4	0	0.290271	0.393	0.189	0		HM13	0	0.367898	0.83	0.67	0		ANK2	0	0.549619	0.715	0.542	0		IQGAP2	1.24537e-80	0.319775	0.425	0.248	3.03745e-76		GADD45B	7.97919e-272	1.25528	0.426	0.06	1.94612e-267		HIST1H1C	1.33211e-91	0.743096	0.587	0.379	3.24901e-87		HLA-A	8.9964e-07	-0.25658	0.824	0.802	0.0219422
HLA-C	2.42021e-142	0.29022	0.712	0.511	5.9029e-138		NDN	6.45927e-266	0.367891	0.836	0.714	1.57542e-261		SOX4	1.26967e-87	0.548155	0.706	0.457	3.09671e-83		RGS17	1.77932e-159	0.319541	0.699	0.544	4.33977e-155		EDN1	0	1.25377	0.386	0.008	0		NCAPG2	0	0.743	0.438	0.023	0		GCHFR	4.66069e-10	-0.257098	0.473	0.599	1.13674e-05
TXNIP	4.52317e-78	0.290117	0.723	0.501	1.1032e-73		SLC4A8	0	0.367535	0.688	0.475	0		ARPC5	0	0.546897	0.933	0.812	0		ATP6V1G1	1.61364e-216	0.319143	0.981	0.953	3.93567e-212		RPL8	0	1.25256	0.999	0.996	0		CENPV	3.21642e-302	0.742163	0.653	0.308	7.84485e-298		MGLL	2.95069e-11	-0.258107	0.017	0.103	7.19674e-07
EPHX2	6.86881e-246	0.289483	0.629	0.456	1.6753e-241		PLCL2	0	0.366524	0.464	0.209	0		HMGCS1	2.72587e-210	0.546026	0.811	0.751	6.64839e-206		DPP10	4.92884e-162	0.318918	0.537	0.403	1.20214e-157		EMP1	0	1.25159	0.478	0.003	0		NSD2	8.12545e-291	0.742128	0.77	0.491	1.9818e-286		PIGT	9.66959e-11	-0.258773	0.598	0.678	2.35841e-06
TSTD1	1.77405e-170	0.289393	0.866	0.712	4.3269e-166		SND1	0	0.365205	0.864	0.693	0		RALYL	0	0.544073	0.48	0.186	0		MMP16	1.38336e-190	0.317435	0.415	0.251	3.37402e-186		MAL2	0	1.25015	0.698	0.568	0		TECR	4.14237e-263	0.741751	0.91	0.722	1.01032e-258		SLC18A1	4.25312e-12	-0.259004	0.031	0.123	1.03734e-07
SLC38A4	0	0.289132	0.277	0.091	0		MAPK8IP1	0	0.364871	0.639	0.415	0		ISG15	2.33003e-96	0.544061	0.375	0.306	5.68294e-92		CD109	1.15495e-163	0.314803	0.188	0.07	2.81692e-159		NFIB	0	1.24847	0.616	0.014	0		RPA2	0	0.741535	0.612	0.262	0		SLC9A3R1	1.3209e-10	-0.259522	0.774	0.808	3.22167e-06
RAMP2	3.3118e-280	0.289026	0.429	0.239	8.07749e-276		VAT1	0	0.364492	0.802	0.616	0		SLC8A1	0	0.543958	0.535	0.203	0		KIF12	1.24722e-125	0.314348	0.851	0.737	3.04197e-121		PRSS23	1.03447e-287	1.24697	0.424	0.082	2.52307e-283		SMC2	6.4956e-77	0.740985	0.9	0.666	1.58428e-72		SERINC2	4.54914e-09	-0.26031	0.425	0.515	0.000110953
TMEM147	7.77589e-212	0.288076	0.784	0.642	1.89654e-207		SYT2	0	0.364002	0.311	0.088	0		TAX1BP1	0	0.543231	0.943	0.843	0		NPNT	5.93837e-68	0.313325	0.308	0.227	1.44837e-63		CD55	0	1.244	0.615	0.241	0		CCDC14	2.96054e-299	0.740523	0.668	0.384	7.22075e-295		FKBP11	3.21291e-11	-0.26042	0.255	0.383	7.83628e-07
PRLR	0	0.286771	0.302	0.116	0		MAB21L4	1.00853e-286	0.363809	0.71	0.502	2.4598e-282		GNG2	0	0.543031	0.801	0.578	0		DPM3	1.20272e-161	0.312508	0.689	0.546	2.93343e-157		RPLP2	0	1.24301	0.999	0.995	0		PAFAH1B3	0	0.738875	0.875	0.635	0		TENT5C	5.72116e-12	-0.260695	0.182	0.322	1.39539e-07
LINC02082	0	0.285695	0.299	0.111	0		GNG3	5.48217e-249	0.363765	0.221	0.061	1.3371e-244		ENO2	0	0.540911	0.723	0.436	0		CDH2	1.10996e-130	0.312442	0.724	0.573	2.70719e-126		TSPO	0	1.23874	0.539	0.065	0		MZT2B	1.2947e-275	0.735926	0.984	0.905	3.15777e-271		SLC39A14	1.35089e-11	-0.261097	0.339	0.476	3.29483e-07
SGPP2	3.08374e-177	0.28391	0.503	0.313	7.52123e-173		LMAN1	0	0.36342	0.847	0.715	0		RUNX1T1	2.44267e-284	0.538452	0.808	0.643	5.95766e-280		PEBP1	1.5289e-191	0.311801	0.983	0.952	3.72898e-187		TCF4	0	1.23763	0.569	0.261	0		HNRNPA2B1	0	0.735021	0.995	0.973	0		CCSER1	1.06373e-12	-0.261199	0.073	0.182	2.59445e-08
NDUFA7	1.83592e-225	0.282335	0.811	0.681	4.4778e-221		CRMP1	0	0.362552	0.743	0.528	0		OSBPL6	0	0.537609	0.562	0.242	0		CH25H	2.86136e-40	0.310239	0.153	0.064	6.97887e-36		TMEM265	0	1.23281	0.579	0.107	0		MCM10	0	0.734199	0.421	0.002	0		TAGLN3	2.81142e-11	-0.261466	0.188	0.292	6.85705e-07
SPINK4	0	0.282201	0.227	0.053	0		MT-CYB	3.75031e-111	0.362266	0.993	0.901	9.14701e-107		RPS6KA2	0	0.536064	0.503	0.186	0		GCH1	2.51759e-98	0.309027	0.813	0.707	6.14039e-94		RPS3A	0	1.23268	1	0.995	0		FADS1	3.43928e-137	0.732061	0.799	0.622	8.3884e-133		SLC4A8	3.47984e-10	-0.261782	0.423	0.541	8.48733e-06
SLC37A4	1.48959e-225	0.281285	0.695	0.538	3.63311e-221		C1orf127	0	0.36176	0.336	0.09	0		DISP3	0	0.534747	0.441	0.105	0		TBCA	3.81798e-169	0.307955	0.947	0.894	9.31204e-165		TTYH1	2.3101e-113	1.23127	0.187	0.008	5.63432e-109		MYBL2	0	0.731924	0.382	0.002	0		SLC22A17	1.17091e-09	-0.26182	0.619	0.705	2.85585e-05
GRN	1.7059e-188	0.28039	0.927	0.83	4.1607e-184		HCN1	0	0.361578	0.28	0.035	0		CSRP1	0	0.53468	0.674	0.364	0		DZIP3	6.57813e-153	0.307672	0.72	0.594	1.6044e-148		DCN	0	1.23008	0.393	0.005	0		RIPPLY3	2.36169e-304	0.729321	0.549	0.193	5.76016e-300		SEPTIN6	3.31861e-12	-0.261981	0.251	0.39	8.09409e-08
PCDH10	1.14681e-178	0.280274	0.29	0.13	2.79708e-174		LRRN3	0	0.360276	0.397	0.131	0		ACSF2	0	0.534045	0.353	0.045	0		WFS1	3.08998e-145	0.307624	0.732	0.59	7.53647e-141		RPS2	0	1.22582	1	0.997	0		CHEK1	0	0.72861	0.461	0.018	0		TLE3	7.1102e-14	-0.26203	0.109	0.255	1.73418e-09
PARM1	6.28871e-136	0.28027	0.702	0.554	1.53382e-131		SEC61A1	0	0.360027	0.811	0.643	0		FBRSL1	0	0.533386	0.706	0.423	0		VWA1	1.85894e-175	0.307473	0.604	0.446	4.53396e-171		VDAC2	0	1.22372	0.935	0.685	0		DSN1	0	0.726191	0.484	0.035	0		RPP25	1.00045e-13	-0.262137	0.151	0.309	2.4401e-09
SNHG32	2.99666e-177	0.277859	0.825	0.666	7.30885e-173		SURF4	0	0.357857	0.801	0.658	0		TCAF1	0	0.533358	0.87	0.684	0		LINC01811	2.6691e-275	0.305379	0.267	0.09	6.50993e-271		RPL37A	0	1.22015	1	0.998	0		SPC24	0	0.725836	0.391	0.006	0		GAPDH	3.67635e-16	-0.262729	0.996	0.995	8.96661e-12
PDLIM4	7.0688e-174	0.276963	0.582	0.332	1.72408e-169		MXRA7	0	0.357507	0.873	0.709	0		MALAT1	0	0.5331	1	0.998	0		CCND1	2.26375e-76	0.305069	0.711	0.551	5.5213e-72		SEMA3D	0	1.21465	0.483	0.045	0		CDC6	0	0.725033	0.403	0.006	0		DDAH1	3.19919e-14	-0.263005	0.151	0.325	7.80283e-10
AMOTL1	0	0.273908	0.308	0.115	0		SDF2L1	1.53363e-266	0.357354	0.718	0.576	3.74053e-262		PBLD	0	0.533096	0.508	0.22	0		CDH1	1.50058e-143	0.304668	0.769	0.653	3.65992e-139		FSTL1	0	1.20645	0.659	0.079	0		RBBP7	0	0.72242	0.929	0.798	0		UGT8	9.45904e-14	-0.263936	0.115	0.269	2.30706e-09
HSBP1	3.7972e-279	0.273599	0.951	0.914	9.26138e-275		RPN1	0	0.356262	0.787	0.605	0		CMIP	0	0.53227	0.906	0.745	0		RALYL	2.12584e-119	0.304467	0.352	0.212	5.18492e-115		DAD1	0	1.20488	0.938	0.709	0		CKAP5	2.2075e-277	0.716688	0.612	0.435	5.3841e-273		YBX3	1.13506e-10	-0.264498	0.096	0.176	2.76842e-06
CSRNP3	2.10528e-172	0.272755	0.686	0.539	5.13477e-168		DMTN	0	0.354314	0.64	0.428	0		ADAMTSL3	0	0.531394	0.351	0.026	0		MIA2	4.63173e-162	0.303761	0.85	0.744	1.12968e-157		CD24	0	1.19707	0.951	0.848	0		SPAG5	0	0.71661	0.424	0.077	0		ASCL1	0.00290404	-0.264516	0.303	0.342	1
KIF12	4.75541e-157	0.272227	0.838	0.717	1.15984e-152		GPI	5.36601e-306	0.352714	0.743	0.566	1.30877e-301		SCD	3.47964e-290	0.52977	0.87	0.82	8.48683e-286		GNAI1	8.21258e-156	0.303732	0.718	0.578	2.00305e-151		RPL9	0	1.19662	0.999	0.995	0		MIS18A	0	0.715898	0.541	0.109	0		GCNT1	6.92159e-09	-0.264543	0.565	0.66	0.000168818
NRXN3	1.42576e-247	0.271648	0.38	0.212	3.47742e-243		LMAN2	0	0.352199	0.795	0.602	0		PSMD1	0	0.52896	0.834	0.628	0		SFRP1	3.67762e-79	0.30319	0.409	0.219	8.96972e-75		EIF1	0	1.19428	0.999	0.989	0		SUPT16H	2.25358e-277	0.711259	0.791	0.565	5.49648e-273		ITM2C	6.84819e-10	-0.264892	0.841	0.867	1.67027e-05
COX17	9.85878e-199	0.270182	0.893	0.794	2.40456e-194		SEC61B	0	0.349715	0.968	0.928	0		EIF4EBP1	2.07329e-305	0.528363	0.542	0.423	5.05677e-301		PRR13	3.20383e-152	0.302062	0.778	0.665	7.81414e-148		CD47	0	1.19008	0.615	0.26	0		HIST1H1A	4.95919e-259	0.709672	0.178	0.031	1.20955e-254		ARPC1B	9.0964e-12	-0.264915	0.506	0.632	2.21861e-07
CHID1	8.09453e-227	0.270047	0.614	0.453	1.97426e-222		FNDC3A	0	0.346612	0.854	0.7	0		GJB1	0	0.527621	0.42	0.088	0		CTSL	2.57513e-128	0.301587	0.599	0.447	6.28074e-124		SLC2A1	0	1.18935	0.552	0.25	0		ANP32B	2.81274e-261	0.70873	0.945	0.812	6.86028e-257		KLF5	2.22645e-09	-0.265829	0.094	0.153	5.43032e-05
TRMT112	5.22104e-200	0.269343	0.811	0.676	1.27341e-195		STXBP5L	8.04811e-302	0.344309	0.609	0.353	1.96293e-297		ANXA6	0	0.527542	0.879	0.742	0		SNHG14	5.00036e-141	0.301497	0.991	0.957	1.21959e-136		LMO4	0	1.18735	0.82	0.394	0		SKA1	0	0.706985	0.389	0.008	0		DPP10	1.07398e-11	-0.265861	0.299	0.424	2.61944e-07
SLC25A5	9.27733e-200	0.268497	0.949	0.91	2.26274e-195		MT-ATP6	6.2556e-118	0.343921	0.996	0.922	1.52574e-113		KLHDC10	0	0.526538	0.745	0.494	0		BEX1	2.34647e-131	0.300412	0.988	0.939	5.72304e-127		MSX1	7.78117e-62	1.17892	0.134	0.005	1.89783e-57		SNRPG	1.33253e-262	0.704635	0.87	0.666	3.25003e-258		GLS	1.05312e-05	-0.265905	0.77	0.685	0.256856
NDUFA1	1.23066e-229	0.268382	0.9	0.816	3.00157e-225		MT-CO2	4.12986e-132	0.343306	0.994	0.933	1.00727e-127		ECE1	0	0.525806	0.734	0.459	0		TOMM6	4.76781e-165	0.299146	0.861	0.751	1.16287e-160		TMEM154	0	1.17729	0.468	0.007	0		SAPCD2	0	0.704261	0.341	0.028	0		TMEM236	1.16772e-13	-0.266309	0.023	0.161	2.84806e-09
KCNJ8	0	0.267205	0.23	0.057	0		PAUPAR	0	0.341965	0.333	0.106	0		DYNC1H1	0	0.523263	0.977	0.898	0		C5	2.60208e-211	0.298086	0.312	0.133	6.34646e-207		LYPD3	0	1.17606	0.451	0.024	0		TMSB4X	8.37969e-56	0.703365	0.993	0.945	2.04381e-51		ANXA4	1.35268e-10	-0.266378	0.379	0.494	3.29918e-06
NSG2	0	0.267111	0.234	0.057	0		KCNK16	6.95923e-155	0.341663	0.881	0.715	1.69736e-150		PAM	2.87602e-210	0.522345	0.775	0.614	7.01461e-206		CALM3	1.31282e-164	0.297821	0.893	0.825	3.20197e-160		RPL6	0	1.17592	1	0.997	0		TMEM97	3.15461e-303	0.698471	0.526	0.137	7.69409e-299		JPT1	1.29139e-07	-0.266378	0.49	0.513	0.00314971
CBX6	4.0096e-223	0.266614	0.971	0.922	9.77941e-219		JUND	1.67722e-243	0.340645	0.979	0.945	4.09073e-239		SV2A	0	0.522333	0.66	0.379	0		CYBA	1.85176e-72	0.297476	0.663	0.501	4.51644e-68		TXN	0	1.17547	0.933	0.683	0		CIT	2.41015e-153	0.698163	0.407	0.081	5.87836e-149		REXO2	5.93458e-11	-0.267176	0.328	0.452	1.44744e-06
S100Z	0	0.265927	0.3	0.119	0		TUNAR	0	0.340161	0.369	0.155	0		PRODH2	0	0.521806	0.492	0.278	0		TMEM238	1.50516e-130	0.294637	0.806	0.716	3.67109e-126		HNRNPA1	0	1.17523	0.995	0.942	0		SAE1	0	0.697521	0.659	0.341	0		HIST1H2AC	1.84296e-09	-0.267572	0.37	0.492	4.49499e-05
FAT3	1.55174e-184	0.265814	0.384	0.208	3.7847e-180		HOPX	2.75103e-88	0.340084	0.694	0.377	6.70975e-84		GTF2H2	0	0.52144	0.623	0.405	0		BIRC6	1.09437e-146	0.294319	0.82	0.719	2.66918e-142		LUM	7.60809e-125	1.17464	0.232	0.002	1.85561e-120		TRIM59	0	0.696591	0.418	0.114	0		YWHAB	1.51214e-13	-0.268189	0.868	0.909	3.6881e-09
DNPH1	9.0317e-208	0.2655	0.681	0.535	2.20283e-203		RUFY3	0	0.339578	0.929	0.786	0		SPAG9	0	0.519244	0.769	0.541	0		NDUFA13	8.24952e-254	0.293638	0.997	0.994	2.01206e-249		OSTC	0	1.17141	0.942	0.67	0		BLOC1S1	3.02097e-273	0.696112	0.889	0.673	7.36813e-269		S100A16	5.65263e-11	-0.268873	0.098	0.182	1.37868e-06
TSPAN14	6.07257e-254	0.264407	0.453	0.271	1.4811e-249		KIF1A	0	0.339476	0.929	0.775	0		SERPINB6	0	0.519196	0.773	0.523	0		AC010168.2	2.90685e-69	0.293264	0.473	0.365	7.0898e-65		CRNDE	0	1.16787	0.737	0.268	0		KIF2C	0	0.695091	0.315	0.004	0		TPI1	5.6257e-13	-0.270133	0.908	0.934	1.37211e-08
GRSF1	3.32324e-193	0.264401	0.887	0.795	8.10538e-189		SPEG	0	0.339297	0.458	0.218	0		SAMD11	3.20593e-239	0.517974	0.521	0.257	7.81927e-235		EIF4A2	1.02139e-193	0.293107	0.99	0.971	2.49117e-189		TIMP2	0	1.16725	0.696	0.222	0		HIST2H2AC	0	0.689688	0.404	0.185	0		WWC1	1.61767e-14	-0.270748	0.186	0.357	3.94549e-10
SNHG8	1.01685e-134	0.264268	0.83	0.693	2.4801e-130		HDLBP	0	0.335883	0.94	0.853	0		ANGPT2	0	0.517386	0.311	0.047	0		VKORC1	3.01517e-147	0.293051	0.886	0.844	7.35401e-143		SLC38A1	7.6192e-205	1.16068	0.659	0.168	1.85832e-200		CTNNAL1	1.48372e-239	0.688627	0.686	0.327	3.61878e-235		PPP1CB	1.19436e-13	-0.271004	0.818	0.869	2.91304e-09
LDLRAP1	2.47516e-193	0.264181	0.422	0.244	6.03692e-189		OPTN	3.47935e-285	0.333504	0.743	0.565	8.48613e-281		RASSF6	0	0.517242	0.651	0.407	0		TMEM147	5.52717e-132	0.29277	0.775	0.67	1.34808e-127		RACK1	0	1.15974	0.999	0.995	0		GSTP1	1.45157e-35	0.687837	0.575	0.499	3.54039e-31		ISYNA1	7.16602e-11	-0.271952	0.517	0.621	1.74779e-06
SSX2IP	1.07522e-184	0.263915	0.541	0.377	2.62246e-180		TESC	0	0.33332	0.503	0.28	0		TMEM37	3.52964e-260	0.515947	0.771	0.56	8.6088e-256		CYSTM1	5.99774e-106	0.292351	0.93	0.848	1.46285e-101		RAB9A	0	1.15949	0.671	0.205	0		KPNB1	9.2752e-294	0.68769	0.959	0.883	2.26222e-289		MT-ND1	5.54961e-08	-0.272526	0.973	0.971	0.00135355
LTBP3	1.51613e-216	0.263835	0.499	0.309	3.69785e-212		TSHZ1	0	0.333246	0.605	0.403	0		STEAP2	0	0.514795	0.479	0.169	0		GULP1	4.60001e-139	0.29202	0.46	0.268	1.12194e-134		RPL13	0	1.15914	1	0.999	0		CDKN2C	0	0.685509	0.305	0.003	0		CCS	2.09604e-12	-0.272663	0.316	0.463	5.11225e-08
MAFB	1.63452e-101	0.262635	0.946	0.856	3.98658e-97		SNX18	0	0.332055	0.387	0.162	0		ARPP19	0	0.514782	0.914	0.773	0		SERF2	5.56937e-144	0.291243	0.997	0.981	1.35837e-139		SPRR1B	7.54484e-175	1.15814	0.126	0.001	1.84019e-170		ACYP1	0	0.683415	0.542	0.172	0		ELL2	3.75889e-10	-0.273508	0.833	0.835	9.16794e-06
SLC8A2	7.23754e-265	0.262219	0.418	0.23	1.76524e-260		PLCB4	1.894e-282	0.331996	0.585	0.401	4.61947e-278		DYNC1LI2	0	0.514662	0.916	0.763	0		SIL1	2.6991e-134	0.290956	0.702	0.589	6.5831e-130		RPS27A	0	1.15403	1	0.992	0		ZNF367	0	0.680471	0.384	0.006	0		LENG8	7.43044e-11	-0.273634	0.477	0.617	1.81229e-06
NPNT	7.59491e-88	0.262063	0.326	0.2	1.8524e-83		WARS	0	0.331081	0.483	0.259	0		CXXC5	0	0.514571	0.908	0.754	0		IFI27L2	2.07892e-99	0.290355	0.81	0.651	5.0705e-95		RAB25	0	1.14749	0.771	0.633	0		FANCA	0	0.677673	0.43	0.032	0		NDRG1	1.16411e-10	-0.273788	0.205	0.31	2.83926e-06
HACD1	0	0.261939	0.381	0.197	0		KIAA0408	2.79768e-295	0.330374	0.593	0.355	6.82354e-291		SIRT1	0	0.514091	0.508	0.228	0		DACH1	1.07275e-113	0.289869	0.653	0.503	2.61643e-109		TMED9	0	1.14381	0.841	0.513	0		CALM2	5.9166e-292	0.677625	0.991	0.988	1.44306e-287		NFATC2IP	5.70546e-12	-0.273967	0.32	0.451	1.39156e-07
SNRPN	2.07675e-215	0.26172	0.959	0.898	5.06518e-211		CPM	1.32324e-259	0.329971	0.397	0.213	3.22739e-255		MT-ND4L	1.1999e-232	0.512831	0.971	0.862	2.92655e-228		HEPACAM2	1.79998e-97	0.289442	0.588	0.491	4.39014e-93		LDHA	1.98022e-213	1.14216	0.735	0.332	4.82976e-209		MSH6	9.05743e-291	0.677599	0.574	0.307	2.20911e-286		CACNA1D	3.74831e-11	-0.275056	0.441	0.551	9.14214e-07
NDUFAF8	3.17922e-207	0.261466	0.71	0.585	7.75411e-203		TIMP1	1.97531e-156	0.32971	0.902	0.751	4.81779e-152		TUBB3	7.04656e-204	0.512722	0.731	0.495	1.71866e-199		ATP2B1	7.3945e-133	0.288745	0.966	0.913	1.80352e-128		CALU	0	1.13851	0.828	0.437	0		MSH2	0	0.673045	0.511	0.147	0		PCDH17	4.85629e-07	-0.275166	0.238	0.295	0.0118445
SCP2	1.06549e-159	0.261026	0.845	0.774	2.59872e-155		DKK3	4.04614e-305	0.329659	0.519	0.314	9.86853e-301		ADRA2A	0	0.512319	0.302	0.103	0		NEDD8	1.96521e-156	0.287505	0.906	0.834	4.79314e-152		CEBPB	0	1.13793	0.69	0.227	0		ANAPC11	3.27689e-267	0.672301	0.939	0.809	7.99233e-263		JUND	1.03375e-10	-0.275187	0.935	0.956	2.52132e-06
LPAR1	0	0.260461	0.234	0.058	0		BSCL2	3.98087e-179	0.329465	0.779	0.704	9.70933e-175		CAMK2N1	0	0.512192	0.994	0.952	0		SELENOH	3.00391e-168	0.287037	0.922	0.88	7.32655e-164		NSG1	0	1.13496	0.613	0.236	0		AP2S1	8.10265e-285	0.669837	0.946	0.831	1.97624e-280		AAK1	2.19353e-11	-0.275793	0.592	0.679	5.35003e-07
EIF4A2	4.09677e-252	0.260159	0.987	0.968	9.99203e-248		DNAJC3	6.36912e-283	0.329346	0.682	0.536	1.55343e-278		SLC18A2	1.16756e-278	0.511419	0.396	0.232	2.84769e-274		NMB	4.43509e-160	0.286181	0.49	0.312	1.08172e-155		ATF3	4.00669e-110	1.13479	0.418	0.071	9.77231e-106		RHEB	3.86118e-190	0.669359	0.782	0.595	9.41741e-186		BACE2	4.11668e-12	-0.27887	0.027	0.113	1.00406e-07
TCTN1	2.02713e-217	0.260013	0.558	0.392	4.94417e-213		DPYSL5	0	0.32931	0.319	0.084	0		DYNLL1	0	0.509227	0.987	0.952	0		LGMN	5.11299e-166	0.285604	0.531	0.363	1.24706e-161		RPL24	0	1.13365	0.999	0.995	0		CBX1	9.24034e-245	0.667982	0.777	0.5	2.25372e-240		PIP5K1B	1.29586e-14	-0.278932	0.033	0.171	3.16059e-10
GNAI1	2.31839e-185	0.259472	0.701	0.553	5.65456e-181		SERINC2	5.19056e-208	0.328555	0.66	0.451	1.26598e-203		GAPDH	0	0.509044	1	0.994	0		CD81	3.11544e-181	0.285575	0.988	0.969	7.59857e-177		RCN2	0	1.13181	0.829	0.411	0		PSMC3	4.16682e-274	0.667426	0.759	0.523	1.01629e-269		ELAVL4	1.469e-10	-0.279332	0.37	0.494	3.5829e-06
ATRAID	5.19884e-190	0.259072	0.849	0.731	1.268e-185		SLC16A12	5.47257e-236	0.328252	0.62	0.449	1.33476e-231		NR1D2	0	0.508924	0.592	0.334	0		TMTC1	5.10906e-88	0.285374	0.503	0.323	1.2461e-83		PPP2R2B	0	1.13166	0.513	0.185	0		EBP	2.73319e-250	0.667091	0.717	0.394	6.66626e-246		EMP2	2.42741e-12	-0.279359	0.046	0.134	5.92045e-08
LINC02388	0	0.258152	0.294	0.103	0		NDRG4	0	0.327227	0.346	0.135	0		DCX	1.15471e-215	0.508252	0.833	0.692	2.81634e-211		KCNK16	4.49295e-64	0.284647	0.817	0.756	1.09583e-59		UPK1A	0	1.12432	0.372	0.004	0		FABP5	3.78252e-81	0.666214	0.679	0.401	9.22556e-77		GOLM1	4.32584e-11	-0.280422	0.341	0.43	1.05507e-06
SGO2	4.03051e-214	0.258089	0.253	0.082	9.83042e-210		MAPRE2	0	0.327057	0.611	0.398	0		CHD3	0	0.507485	0.54	0.224	0		TSPAN14	4.68981e-177	0.283005	0.489	0.299	1.14384e-172		APLP2	0	1.12325	0.832	0.602	0		MCM2	0	0.665967	0.441	0.033	0		SIL1	2.86023e-12	-0.280907	0.506	0.607	6.9761e-08
MITF	0	0.258056	0.264	0.082	0		MT-ATP8	2.35606e-171	0.326597	0.792	0.611	5.74643e-167		INA	0	0.507089	0.8	0.596	0		HIST2H2BE	9.38403e-103	0.282499	0.552	0.428	2.28877e-98		BID	0	1.12259	0.641	0.181	0		CDC25B	0	0.664644	0.456	0.173	0		PFKL	1.23993e-12	-0.282854	0.441	0.583	3.02418e-08
ATP6V0B	2.78138e-208	0.257604	0.971	0.931	6.78379e-204		SSR4	0	0.325632	0.999	0.988	0		GABBR2	0	0.506998	0.389	0.1	0		NEUROD1	1.46527e-59	0.281908	0.889	0.809	3.57379e-55		FLNA	0	1.12093	0.662	0.113	0		SLC20A1	6.9948e-194	0.663007	0.493	0.221	1.70603e-189		ADAMTS5	9.5264e-12	-0.282969	0.209	0.345	2.32349e-07
CDC42EP3	5.43887e-130	0.255901	0.694	0.594	1.32654e-125		TENM2	0	0.325058	0.303	0.118	0		SSTR1	0	0.505604	0.594	0.356	0		SOX5	1.47337e-107	0.281731	0.56	0.446	3.59355e-103		MUC16	0	1.11984	0.457	0.004	0		YWHAH	8.69815e-170	0.66215	0.845	0.636	2.12148e-165		DCC	1.73081e-14	-0.283051	0.061	0.202	4.22144e-10
CRIP2	3.36125e-128	0.25495	0.802	0.69	8.19808e-124		OGFRL1	0	0.324551	0.363	0.162	0		GPATCH2L	0	0.505401	0.79	0.593	0		NEU1	2.79776e-125	0.281711	0.688	0.554	6.82374e-121		RPL19	0	1.11982	1	0.997	0		BANF1	3.0959e-250	0.661128	0.932	0.774	7.55089e-246		UBE2S	5.58951e-09	-0.283299	0.448	0.511	0.000136328
CDH1	9.58147e-165	0.254891	0.76	0.63	2.33692e-160		ASAP1	1.13347e-289	0.323955	0.723	0.546	2.76453e-285		NOVA1	0	0.505114	0.867	0.714	0		LGALS3BP	3.60132e-61	0.281214	0.645	0.529	8.78361e-57		CCND2	3.88822e-256	1.11897	0.838	0.471	9.48337e-252		ACTB	1.53198e-178	0.661028	1	0.997	3.73651e-174		CCND2	4.48578e-07	-0.283906	0.408	0.488	0.0109408
IL6R	4.49185e-239	0.254799	0.392	0.216	1.09556e-234		LIMS1	2.07215e-245	0.323947	0.531	0.352	5.05398e-241		RYR2	0	0.504946	0.339	0.042	0		CHID1	2.06557e-150	0.281101	0.629	0.481	5.03792e-146		SKAP2	0	1.11706	0.694	0.419	0		RPL39L	0	0.660541	0.446	0.036	0		RNASE4	3.65705e-13	-0.284713	0.295	0.459	8.91954e-09
HSPE1	9.10943e-172	0.253951	0.902	0.828	2.22179e-167		MYH14	1.88754e-305	0.322381	0.536	0.356	4.60371e-301		CXADR	0	0.503243	0.679	0.375	0		TMED8	6.52736e-118	0.280607	0.787	0.684	1.59202e-113		COL6A3	2.61206e-114	1.11447	0.14	0.012	6.37081e-110		MZT2A	2.68926e-209	0.656244	0.928	0.772	6.55911e-205		SLC25A53	1.81073e-15	-0.285025	0.163	0.342	4.41638e-11
KCNK16	6.005e-86	0.253306	0.886	0.712	1.46462e-81		SLC33A1	0	0.322338	0.552	0.348	0		UQCRC1	0	0.503134	0.84	0.636	0		2024-03-08	3.44612e-106	0.280109	0.711	0.594	8.40508e-102		PTMA	0	1.11002	0.999	0.992	0		NCAPH	0	0.655345	0.38	0.004	0		PTPRN	4.79162e-09	-0.285239	0.937	0.906	0.000116868
SEC11A	2.21892e-193	0.252728	0.91	0.832	5.41196e-189		ASIC4	0	0.321206	0.338	0.143	0		CLINT1	0	0.502469	0.729	0.483	0		TMEM59	7.8865e-149	0.280077	0.976	0.949	1.92352e-144		RHOU	0	1.10961	0.621	0.255	0		CDCA2	0	0.654848	0.316	0.002	0		MLXIPL	5.64975e-09	-0.285312	0.441	0.528	0.000137797
ATP5MPL	1.56233e-200	0.252687	0.919	0.842	3.81052e-196		LINC00511	1.30034e-283	0.320919	0.506	0.304	3.17154e-279		DUSP16	0	0.502387	0.567	0.264	0		MSI2	1.17632e-102	0.279543	0.782	0.644	2.86906e-98		SYNGR1	0	1.10896	0.621	0.141	0		CARHSP1	1.98304e-212	0.65391	0.883	0.704	4.83664e-208		MCOLN3	8.63105e-10	-0.285757	0.619	0.665	2.10511e-05
LAMTOR5	3.65898e-193	0.252217	0.867	0.772	8.92424e-189		AC080132.1	2.30441e-246	0.320775	0.337	0.158	5.62044e-242		MT-CO2	3.06092e-178	0.501554	0.997	0.943	7.46558e-174		UBL5	1.24442e-147	0.279047	0.958	0.921	3.03513e-143		FBLN1	5.42902e-288	1.10144	0.32	0.019	1.32414e-283		NCAPD3	0	0.653779	0.47	0.104	0		TUBA1C	1.90805e-12	-0.286087	0.209	0.365	4.65374e-08
C21orf91	6.45956e-263	-0.25015	0.087	0.256	1.57549e-258		KATNAL1	0	0.320466	0.498	0.279	0		CYB5A	0	0.501469	0.812	0.648	0		TFF3	2.65655e-38	0.279028	0.543	0.45	6.47933e-34		PABPC1	0	1.10003	0.975	0.881	0		CENPA	1.20326e-263	0.651952	0.25	0.001	2.93475e-259		AGPAT2	1.00722e-12	-0.286299	0.299	0.438	2.45662e-08
PGPEP1	1.21189e-143	-0.25017	0.499	0.603	2.95579e-139		CCDC88C	0	0.320353	0.419	0.2	0		NEUROD1	6.87517e-201	0.500987	0.899	0.806	1.67685e-196		SMIM24	4.72555e-47	0.278425	0.304	0.217	1.15256e-42		RPL35	0	1.09826	0.998	0.994	0		TOMM5	8.51549e-211	0.650888	0.866	0.687	2.07693e-206		SYNE2	1.24436e-08	-0.286757	0.146	0.193	0.000303499
EIF1	2.52395e-152	-0.25056	0.988	0.991	6.15591e-148		ASPH	1.3974e-54	0.32031	0.617	0.481	3.40826e-50		AKT3	0	0.499889	0.729	0.459	0		ESRRG	5.10249e-120	0.278371	0.393	0.222	1.2445e-115		NEAT1	9.98666e-65	1.09378	0.745	0.388	2.43575e-60		POLD3	0	0.650728	0.462	0.11	0		SLC44A1	5.34899e-13	-0.28682	0.314	0.45	1.30462e-08
FBRSL1	2.70008e-177	-0.250803	0.373	0.509	6.58548e-173		SYP	3.29084e-274	0.318263	0.902	0.763	8.02636e-270		STIM2	0	0.499539	0.628	0.363	0		ARSD	5.70336e-122	0.2782	0.637	0.501	1.39105e-117		LURAP1L	0	1.09316	0.549	0.102	0		CALD1	5.18407e-44	0.647892	0.659	0.46	1.2644e-39		SSX2IP	2.96033e-13	-0.286865	0.282	0.429	7.22024e-09
PSMD2	7.54964e-182	-0.25109	0.683	0.786	1.84136e-177		ADGRL1	6.16281e-290	0.318162	0.601	0.405	1.50311e-285		WASL	0	0.497193	0.825	0.644	0		UQCR10	9.59787e-171	0.275794	0.967	0.938	2.34092e-166		EMP3	8.57467e-174	1.0886	0.254	0.085	2.09136e-169		LMNB2	0	0.647537	0.503	0.168	0		CTNND2	4.65842e-12	-0.287604	0.383	0.491	1.13619e-07
TENM4	1.89613e-261	-0.251506	0.077	0.237	4.62465e-257		ABCC8	3.28047e-151	0.317529	0.919	0.795	8.00106e-147		PCLO	0	0.496703	0.856	0.691	0		PHIP	1.4492e-117	0.275731	0.862	0.789	3.5346e-113		PMEPA1	0	1.08644	0.292	0.067	0		CMC2	2.78744e-281	0.645446	0.691	0.422	6.79857e-277		ARHGAP24	1.44673e-12	-0.287633	0.021	0.115	3.52857e-08
RUFY3	6.23434e-158	-0.251534	0.789	0.847	1.52056e-153		KIF5A	0	0.316087	0.419	0.193	0		HLA-E	5.02322e-287	0.495416	0.678	0.471	1.22516e-282		SMPD1	8.7722e-137	0.275647	0.675	0.551	2.13954e-132		PLS3	0	1.0856	0.812	0.74	0		DBF4	0	0.642035	0.405	0.103	0		B2M	9.37152e-08	-0.287954	0.851	0.864	0.00228571
STXBP1	7.69775e-156	-0.25172	0.628	0.716	1.87748e-151		HSD17B7	0	0.315639	0.579	0.378	0		CDC42BPA	0	0.495415	0.798	0.571	0		SCARB2	1.93639e-129	0.275424	0.902	0.834	4.72287e-125		RPL28	0	1.08412	0.999	0.998	0		HNRNPF	7.9176e-198	0.641733	0.796	0.589	1.9311e-193		GPD1	1.94666e-15	-0.289337	0.134	0.301	4.74791e-11
PITPNM1	5.8015e-229	-0.251745	0.162	0.326	1.41499e-224		TMEM150C	0	0.313798	0.258	0.045	0		SYT6	0	0.495166	0.288	0.021	0		TMA7	1.84307e-142	0.275249	0.98	0.942	4.49526e-138		HMGN1	0	1.08345	0.989	0.902	0		SRSF3	4.06144e-184	0.641648	0.936	0.803	9.90585e-180		SLC37A4	1.40591e-13	-0.290277	0.454	0.588	3.42901e-09
STAC	5.84314e-247	-0.252066	0.024	0.157	1.42514e-242		SMPDL3B	0	0.312046	0.343	0.137	0		SLC7A14	0	0.494811	0.489	0.309	0		LAMTOR5	1.76293e-140	0.27499	0.865	0.791	4.29979e-136		MBD2	0	1.07914	0.691	0.269	0		HDGF	1.06697e-219	0.636763	0.811	0.611	2.60233e-215		PHACTR2	1.06159e-11	-0.290594	0.36	0.513	2.58921e-07
FLVCR1	1.69743e-162	-0.25225	0.47	0.597	4.14004e-158		GPD1	1.71795e-303	0.311775	0.421	0.246	4.19009e-299		LLGL2	0	0.494736	0.865	0.683	0		TMBIM4	9.29709e-140	0.273004	0.848	0.782	2.26756e-135		NOTCH3	0	1.07841	0.616	0.012	0		POC1A	0	0.633954	0.409	0.013	0		PLEKHA6	7.62996e-16	-0.29087	0.195	0.369	1.86095e-11
TM7SF2	2.38181e-145	-0.25232	0.691	0.755	5.80923e-141		TMOD2	5.7522e-279	0.310552	0.66	0.468	1.40296e-274		HIST1H2AC	2.28533e-302	0.494575	0.672	0.456	5.57393e-298		LDHB	7.78954e-60	0.272132	0.648	0.528	1.89987e-55		ZFP36	0	1.0783	0.56	0.185	0		S100A10	7.48726e-36	0.633177	0.762	0.696	1.82614e-31		SYT5	8.75438e-12	-0.29089	0.364	0.478	2.13519e-07
ERICH5	3.52906e-196	-0.252615	0.008	0.168	8.60737e-192		COX20	1.41451e-284	0.309796	0.756	0.577	3.44999e-280		ERICH5	0	0.494213	0.4	0.066	0		ST8SIA3	3.28084e-117	0.271613	0.717	0.613	8.00196e-113		KRT10	0	1.07448	0.916	0.748	0		HJURP	4.40215e-286	0.633169	0.296	0.001	1.07368e-281		CAPG	3.10604e-10	-0.29143	0.119	0.177	7.57564e-06
MBD2	3.05498e-193	-0.252673	0.195	0.329	7.4511e-189		PRXL2A	0	0.309242	0.965	0.883	0		TP53INP1	0	0.494082	0.668	0.424	0		COMT	7.17781e-98	0.270717	0.537	0.431	1.75067e-93		RPS15	0	1.07198	1	0.997	0		C12orf57	5.69495e-190	0.632773	0.961	0.858	1.389e-185		UCP2	3.71704e-09	-0.291574	0.536	0.613	9.06586e-05
LINC00662	2.46393e-151	-0.252703	0.359	0.486	6.00952e-147		SEMA3A	2.0379e-218	0.308954	0.521	0.277	4.97045e-214		C9orf135	0	0.494	0.43	0.116	0		PRLR	1.44071e-159	0.270189	0.314	0.149	3.51389e-155		JUP	0	1.06966	0.737	0.504	0		NUCB2	1.74221e-118	0.63258	0.849	0.675	4.24924e-114		TMBIM6	1.23111e-18	-0.292624	0.956	0.968	3.00268e-14
SSTR1	1.29927e-145	-0.252768	0.311	0.43	3.16891e-141		GLIS3	2.28875e-148	0.308025	0.55	0.267	5.58225e-144		KIF21A	0	0.493293	0.881	0.708	0		MKLN1	2.06807e-126	0.26984	0.679	0.558	5.04402e-122		RPS27	0	1.06848	0.999	0.997	0		CASP8AP2	4.40554e-287	0.632179	0.578	0.27	1.07451e-282		PBX1	2.04103e-10	-0.292715	0.695	0.718	4.97807e-06
CXCL12	5.10084e-242	-0.252909	0.046	0.174	1.24409e-237		AACS	5.56602e-273	0.307738	0.703	0.517	1.35755e-268		NAV3	0	0.492296	0.541	0.309	0		SGPP2	1.01087e-92	0.269825	0.487	0.352	2.4655e-88		SYPL1	0	1.06773	0.793	0.475	0		HAT1	0	0.630148	0.542	0.196	0		RAB11FIP1	1.29075e-10	-0.293446	0.54	0.637	3.14815e-06
TSHZ1	6.60657e-178	-0.252928	0.37	0.505	1.61134e-173		MED27	0	0.307709	0.581	0.39	0		SDC4	0	0.491731	0.44	0.114	0		RPS29	3.67064e-185	0.269564	1	0.996	8.95269e-181		YAP1	0	1.0647	0.648	0.012	0		POLQ	0	0.627952	0.364	0.002	0		PSME4	1.67708e-10	-0.294162	0.454	0.524	4.09041e-06
HIPK3	1.57541e-167	-0.253051	0.51	0.631	3.84243e-163		SLC30A9	0	0.306344	0.625	0.424	0		GXYLT2	0	0.491685	0.319	0.03	0		NDUFB1	9.49124e-115	0.268803	0.89	0.822	2.31491e-110		RHOC	0	1.06133	0.82	0.439	0		POLA2	0	0.627828	0.438	0.052	0		CYCS	4.76302e-10	-0.294206	0.628	0.723	1.1617e-05
NSD3	2.64585e-174	-0.253132	0.645	0.76	6.45322e-170		DOCK10	0	0.305804	0.395	0.164	0		PKIA	0	0.491133	0.55	0.27	0		APOC3	1.26111e-45	0.268668	0.39	0.29	3.07584e-41		CLDN7	0	1.05661	0.72	0.616	0		SRSF10	3.15381e-216	0.626907	0.873	0.726	7.69215e-212		PBLD	1.13446e-15	-0.294295	0.105	0.267	2.76695e-11
SLC17A6	9.29096e-137	-0.253231	0.004	0.126	2.26607e-132		VIL1	1.6208e-169	0.30562	0.854	0.737	3.95313e-165		SIX2	0	0.490743	0.451	0.123	0		ERBB3	4.55954e-83	0.268184	0.518	0.368	1.11207e-78		TSPAN6	0	1.05659	0.622	0.093	0		MELK	0	0.626163	0.369	0.001	0		POU6F2	5.27078e-16	-0.29451	0.069	0.223	1.28554e-11
DYRK2	2.89932e-165	-0.253796	0.334	0.452	7.07144e-161		TMCO3	1.47667e-258	0.305492	0.715	0.55	3.6016e-254		ANKRD11	0	0.490598	0.955	0.864	0		LTBP3	1.08669e-131	0.26603	0.511	0.343	2.65044e-127		FTH1	0	1.0549	1	0.998	0		PIMREG	0	0.623867	0.293	0.001	0		RYBP	2.68884e-13	-0.295481	0.632	0.733	6.55808e-09
TMEM132A	1.88967e-114	-0.253827	0.544	0.617	4.60891e-110		LHFPL6	0	0.30534	0.312	0.113	0		NECTIN3	0	0.49023	0.718	0.563	0		PET100	1.64152e-118	0.265755	0.797	0.707	4.00367e-114		RPL27A	0	1.05444	1	0.997	0		FANCG	0	0.622726	0.428	0.051	0		PLS3	9.85274e-11	-0.29562	0.655	0.745	2.40308e-06
RGL1	6.67921e-278	-0.253864	0.032	0.201	1.62906e-273		OCIAD2	2.45027e-217	0.30497	0.848	0.698	5.9762e-213		RB1CC1	0	0.489952	0.768	0.542	0		MAGI2	1.92072e-107	0.265596	0.606	0.46	4.68465e-103		KLC3	0	1.05382	0.476	0.052	0		TPM4	4.75808e-80	0.622182	0.805	0.538	1.1605e-75		TBC1D4	6.40039e-13	-0.296941	0.249	0.41	1.56106e-08
RUNDC3A	1.36282e-168	-0.254033	0.492	0.61	3.32391e-164		DGKB	0	0.304814	0.243	0.063	0		NPSR1-AS1	0	0.48866	0.444	0.2	0		SOD1	4.05511e-133	0.265532	0.921	0.867	9.89041e-129		PPDPF	0	1.04919	0.992	0.953	0		HNRNPR	2.76281e-222	0.621517	0.944	0.837	6.7385e-218		SLC2A1	2.22022e-11	-0.297465	0.182	0.264	5.41512e-07
CCS	1.49197e-166	-0.254462	0.373	0.501	3.63892e-162		SCD	2.6556e-146	0.304415	0.915	0.791	6.477e-142		MT-ATP6	4.67819e-150	0.488397	0.998	0.934	1.14101e-145		RPL22	2.60117e-129	0.265207	0.998	0.982	6.34426e-125		EML4	0	1.04898	0.776	0.412	0		MND1	0	0.61912	0.385	0.004	0		ENPP2	2.51411e-12	-0.298536	0.199	0.334	6.13191e-08
ASIC4	4.71691e-224	-0.254489	0.104	0.245	1.15046e-219		PLXNA3	0	0.303711	0.454	0.244	0		ZBTB7C	0	0.488229	0.304	0.017	0		HSBP1	3.05728e-158	0.264912	0.956	0.92	7.45672e-154		CDKN2B	0	1.04829	0.405	0.079	0		MAD2L2	0	0.618947	0.521	0.193	0		SHISA5	4.06996e-15	-0.298548	0.414	0.582	9.92664e-11
PSMC3	3.0689e-183	-0.255058	0.432	0.574	7.48505e-179		MTDH	8.97298e-278	0.303392	0.892	0.776	2.18851e-273		ETNK1	0	0.485274	0.854	0.706	0		BEX2	7.08341e-101	0.264794	0.921	0.849	1.72764e-96		REST	0	1.04461	0.66	0.069	0		ALYREF	0	0.618245	0.575	0.258	0		ACTB	1.48238e-15	-0.298733	1	0.997	3.61553e-11
SDC4	4.15842e-239	-0.255209	0.07	0.208	1.01424e-234		DPYSL2	3.58479e-211	0.302351	0.848	0.681	8.74331e-207		RDH12	0	0.484862	0.353	0.078	0		HINT1	4.46379e-137	0.263953	0.994	0.982	1.08872e-132		SERF2	0	1.04326	0.997	0.983	0		PSMC3IP	0	0.617183	0.402	0.03	0		LMX1A	1.63351e-14	-0.298963	0.033	0.152	3.98413e-10
KLF13	2.75248e-219	-0.255381	0.206	0.368	6.71329e-215		TM7SF2	1.88137e-223	0.301964	0.842	0.69	4.58867e-219		PDGFA	0	0.484196	0.587	0.333	0		A1CF	3.45251e-114	0.262287	0.925	0.845	8.42066e-110		SMAGP	0	1.04137	0.558	0.051	0		SRSF2	9.75968e-205	0.614695	0.819	0.611	2.38038e-200		HDAC1	5.85832e-15	-0.299022	0.479	0.612	1.42885e-10
NACA	2.07163e-129	-0.255487	0.976	0.97	5.0527e-125		OSTC	1.19314e-183	0.301044	0.78	0.641	2.91008e-179		AAK1	0	0.483925	0.824	0.65	0		P4HA2	1.94049e-128	0.262039	0.528	0.382	4.73286e-124		TSPAN12	0	1.03828	0.537	0.07	0		HSP90AA1	1.13353e-192	0.613876	0.997	0.993	2.76469e-188		NPC2	8.47128e-11	-0.300033	0.874	0.857	2.06615e-06
RPL23	1.52416e-186	-0.255608	0.984	0.984	3.71742e-182		KIF3B	2.42289e-233	0.300488	0.796	0.653	5.90943e-229		PRAG1	0	0.483144	0.347	0.047	0		TRNP1	2.99153e-104	0.260773	0.691	0.58	7.29633e-100		GSN	0	1.03798	0.538	0.118	0		RFC4	0	0.613064	0.422	0.048	0		RPS27L	2.14525e-12	-0.300151	0.517	0.643	5.23226e-08
PLXNA3	1.24268e-220	-0.255961	0.193	0.358	3.0309e-216		MPP1	1.26757e-254	0.300409	0.504	0.26	3.0916e-250		SYT17	0	0.480105	0.718	0.519	0		KCND3	9.24326e-196	0.260664	0.265	0.105	2.25443e-191		FAU	0	1.03659	0.998	0.988	0		LMF2	4.26335e-274	0.611639	0.659	0.352	1.03983e-269		C9orf16	8.25102e-14	-0.300435	0.82	0.895	2.01242e-09
PARP1	4.24837e-162	-0.255977	0.695	0.771	1.03618e-157		NAT8L	8.62348e-300	0.300367	0.463	0.267	2.10327e-295		ELAVL4	8.83446e-304	0.479547	0.651	0.462	2.15472e-299		NRP1	1.98924e-133	0.259773	0.375	0.221	4.85176e-129		MXRA8	0	1.03505	0.406	0.006	0		LBR	2.12582e-227	0.61096	0.571	0.315	5.18487e-223		SOAT1	1.45577e-13	-0.301197	0.416	0.561	3.55061e-09
KIF3A	1.45202e-166	-0.256027	0.569	0.684	3.54149e-162		MTPN	1.90404e-273	0.299928	0.755	0.595	4.64394e-269		KLC1	0	0.478806	0.785	0.557	0		TPD52L1	6.93473e-137	0.259638	0.388	0.209	1.69138e-132		EIF3D	0	1.03383	0.853	0.474	0		DDX11	0	0.610887	0.396	0.032	0		SYT11	1.06841e-08	-0.301409	0.473	0.508	0.000260585
CHD7	4.92236e-143	-0.256191	0.67	0.748	1.20056e-138		CITED2	2.85217e-96	0.298899	0.375	0.293	6.95644e-92		SSBP3	0	0.478075	0.809	0.595	0		HERC5	1.741e-130	0.259521	0.42	0.256	4.24629e-126		ADD3	0	1.03224	0.748	0.423	0		YBX1	2.15316e-188	0.609922	0.985	0.945	5.25156e-184		WNT4	2.3648e-10	-0.30151	0.479	0.567	5.76775e-06
SLC25A24	5.8418e-214	-0.256194	0.263	0.43	1.42482e-209		ZBTB38	1.88032e-229	0.297469	0.643	0.496	4.58611e-225		FMO5	0	0.477968	0.375	0.064	0		GNG5	1.23508e-85	0.259027	0.882	0.81	3.01235e-81		ZNF706	0	1.02933	0.911	0.671	0		RANGAP1	2.10197e-220	0.609837	0.554	0.334	5.1267e-216		CCDC198	3.65383e-16	-0.30203	0.113	0.283	8.9117e-12
LIMA1	1.11477e-158	-0.25633	0.378	0.5	2.71893e-154		HMGCLL1	4.53544e-303	0.297002	0.512	0.31	1.10619e-298		SEPHS2	0	0.476156	0.759	0.568	0		BBX	1.89201e-104	0.258761	0.807	0.733	4.6146e-100		CITED4	0	1.02852	0.508	0.119	0		GPSM2	0	0.60758	0.351	0.07	0		MT-ND3	3.35927e-11	-0.302239	0.992	0.975	8.19326e-07
CASK	1.60212e-160	-0.256956	0.407	0.538	3.90757e-156		LPIN1	9.56211e-237	0.29686	0.601	0.427	2.3322e-232		MT-ND3	1.34268e-247	0.475555	0.999	0.97	3.27479e-243		TMEM86B	1.12743e-105	0.258166	0.572	0.419	2.74981e-101		BCL11B	0	1.02714	0.497	0.006	0		VRK1	0	0.607119	0.478	0.088	0		PPP1R3B	1.25364e-15	-0.303385	0.192	0.36	3.05764e-11
PSMD7	2.69359e-192	-0.257297	0.678	0.787	6.56967e-188		MAGEL2	0	0.296616	0.335	0.137	0		LRRC4C	0	0.474842	0.299	0.071	0		ST13	1.19733e-149	0.258075	0.961	0.929	2.92029e-145		EFNB2	0	1.02182	0.564	0.067	0		RECQL4	0	0.606401	0.364	0.015	0		RALGPS2	8.81926e-16	-0.303532	0.215	0.397	2.15102e-11
GBA2	2.38819e-182	-0.257383	0.375	0.514	5.8248e-178		BCAT2	8.03364e-208	0.295638	0.699	0.536	1.9594e-203		STAT3	0	0.474601	0.761	0.524	0		RERE	8.79851e-108	0.257988	0.828	0.759	2.14596e-103		VGLL3	0	1.02042	0.498	0.006	0		RIF1	1.64783e-173	0.605588	0.78	0.557	4.01907e-169		EPB41L3	2.81071e-13	-0.305141	0.45	0.564	6.85532e-09
IGF2BP2	3.90066e-171	-0.257547	0.568	0.697	9.51371e-167		FKBP11	2.13819e-220	0.295594	0.484	0.338	5.21505e-216		PON2	0	0.472669	0.564	0.286	0		TMED4	2.62405e-121	0.257202	0.819	0.743	6.40005e-117		SP100	0	1.02021	0.543	0.022	0		SNRPE	8.44238e-169	0.602741	0.851	0.633	2.0591e-164		ACTN4	4.1014e-14	-0.305634	0.504	0.632	1.00033e-09
IGSF1	7.95386e-262	-0.257654	0.059	0.206	1.93995e-257		LDHA	2.7229e-87	0.29534	0.327	0.359	6.64114e-83		CELF4	0	0.471346	0.868	0.697	0		SPCS1	2.77297e-105	0.256978	0.892	0.83	6.76329e-101		TPM2	7.73359e-204	1.01959	0.23	0.017	1.88622e-199		TTF2	0	0.602228	0.438	0.088	0		GNAS	3.01896e-12	-0.30648	1	0.997	7.36325e-08
G6PC2	1.09356e-200	-0.257888	0.03	0.12	2.6672e-196		FAM3C	2.44474e-230	0.295158	0.697	0.515	5.96271e-226		VWA5B2	0	0.471199	0.903	0.765	0		AMPH	2.35341e-120	0.25691	0.346	0.194	5.73998e-116		MFAP4	1.67936e-114	1.01892	0.247	0.216	4.09595e-110		CTSV	2.97147e-07	0.600519	0.109	0.026	0.00724741		STMN1	2.89248e-11	-0.306855	0.895	0.933	7.05475e-07
MAPKAPK2	1.35867e-176	-0.257894	0.323	0.447	3.3138e-172		FGF12	5.43042e-235	0.295071	0.63	0.45	1.32448e-230		SPAG16	0	0.470935	0.765	0.548	0		CD36	1.1769e-55	0.256501	0.342	0.204	2.87045e-51		EIF3M	0	1.01813	0.872	0.473	0		CD320	3.08355e-142	0.599008	0.785	0.573	7.52079e-138		MLLT3	6.66063e-15	-0.307464	0.222	0.395	1.62453e-10
CNN3	3.6791e-187	-0.25812	0.131	0.233	8.97332e-183		ETNK1	3.14156e-195	0.294669	0.855	0.676	7.66226e-191		DYNC1I1	0	0.470613	0.493	0.185	0		GLB1	4.4019e-120	0.255498	0.661	0.547	1.07362e-115		TSTD1	0	1.018	0.79	0.758	0		HNRNPD	7.95592e-197	0.59872	0.902	0.762	1.94045e-192		RPL26	2.49542e-11	-0.30766	0.973	0.981	6.08633e-07
NAGK	2.35667e-188	-0.258238	0.415	0.567	5.74791e-184		KCNJ16	0	0.294619	0.32	0.115	0		BICD1	0	0.467322	0.613	0.376	0		QSOX1	3.70054e-128	0.255258	0.441	0.292	9.02562e-124		RPL36	0	1.01688	0.998	0.995	0		TTK	0	0.597418	0.311	0.002	0		UBA52	1.37084e-27	-0.30785	0.979	0.995	3.34348e-23
USH1C	2.21655e-135	-0.258322	0.626	0.716	5.40617e-131		SDC3	0	0.292949	0.248	0.058	0		XYLT1	0	0.466395	0.346	0.033	0		TXNDC12	7.9022e-112	0.255249	0.707	0.608	1.92735e-107		PDLIM4	0	1.01656	0.687	0.396	0		KIF18A	0	0.596793	0.301	0.003	0		EPAS1	5.89694e-13	-0.309151	0.146	0.232	1.43826e-08
CTTNBP2	2.84133e-271	-0.258382	0.064	0.226	6.93e-267		TPD52	6.49073e-242	0.292617	0.912	0.797	1.58309e-237		BUB3	0	0.466262	0.671	0.398	0		TNRC6B	1.53842e-116	0.254897	0.957	0.913	3.75222e-112		REXO2	0	1.01601	0.746	0.437	0		BRIP1	0	0.595998	0.386	0.003	0		LAPTM4B	4.49909e-13	-0.309638	0.456	0.598	1.09733e-08
EDF1	2.28529e-238	-0.258452	0.911	0.956	5.57383e-234		FAM222A	1.59184e-303	0.292392	0.486	0.292	3.8825e-299		LONRF2	0	0.465697	0.67	0.428	0		SDF4	2.14149e-132	0.253796	0.639	0.53	5.2231e-128		IMPDH2	0	1.01236	0.82	0.453	0		RFC1	1.53302e-189	0.594752	0.692	0.46	3.73903e-185		CAMK2N1	1.95552e-19	-0.309971	0.977	0.959	4.76951e-15
TMED10	2.14531e-189	-0.258658	0.74	0.834	5.23241e-185		RASSF6	2.93877e-170	0.291964	0.591	0.383	7.16765e-166		ALDOC	0	0.465495	0.444	0.171	0		TPP1	4.55298e-127	0.253638	0.567	0.431	1.11047e-122		APOE	3.08468e-224	1.00939	0.428	0.224	7.52354e-220		KIF20A	1.39866e-228	0.594694	0.25	0.001	3.41132e-224		FXYD6	3.52926e-10	-0.310257	0.435	0.529	8.60787e-06
TBC1D24	1.80871e-276	-0.258711	0.074	0.244	4.41145e-272		DNER	0	0.291855	0.324	0.135	0		KIFAP3	0	0.465075	0.665	0.433	0		H1FX	1.78335e-63	0.252732	0.926	0.881	4.34959e-59		SERP1	0	1.0088	0.913	0.708	0		NFATC2IP	2.78779e-143	0.594584	0.664	0.442	6.79941e-139		GCH1	4.59145e-11	-0.310421	0.646	0.723	1.11985e-06
PCMT1	5.65508e-175	-0.259197	0.673	0.767	1.37927e-170		WASF3	0	0.290385	0.429	0.226	0		NORAD	0	0.464993	0.929	0.824	0		GLTPD2	7.56993e-100	0.25271	0.57	0.435	1.8463e-95		SLC4A4	8.71201e-104	1.00725	0.105	0.013	2.12486e-99		MAZ	5.03193e-195	0.592252	0.83	0.629	1.22729e-190		H2AFZ	2.80083e-09	-0.310764	0.801	0.834	6.83122e-05
ARPC1B	1.63233e-173	-0.259245	0.554	0.664	3.98125e-169		LPGAT1	1.35498e-214	0.290069	0.674	0.536	3.30479e-210		CIT	0	0.464916	0.319	0.049	0		RPL27A	4.98317e-161	0.252403	1	0.996	1.2154e-156		RAB11FIP1	0	1.0065	0.721	0.632	0		PA2G4	7.20692e-174	0.591547	0.818	0.661	1.75777e-169		HLA-E	9.64624e-12	-0.31085	0.393	0.505	2.35272e-07
PLEKHG3	2.60798e-205	-0.259691	0.27	0.429	6.36086e-201		CLCN3	7.27634e-230	0.289922	0.702	0.535	1.7747e-225		PTBP3	0	0.464752	0.841	0.649	0		ARL2	6.04729e-106	0.25239	0.886	0.813	1.47493e-101		MGST3	0	1.00449	0.926	0.718	0		POLA1	0	0.590759	0.408	0.098	0		MYL12A	1.8994e-11	-0.31155	0.421	0.513	4.63264e-07
RTN3	2.32428e-190	-0.259889	0.737	0.828	5.66892e-186		HECTD4	4.10415e-232	0.28977	0.696	0.529	1.001e-227		LRRN3	0	0.463885	0.437	0.168	0		NDUFA1	2.00521e-122	0.252178	0.894	0.833	4.89072e-118		NFIA	0	1.00221	0.493	0.1	0		EIF4EBP1	2.33817e-83	0.588377	0.668	0.434	5.70279e-79		APOB	3.37876e-11	-0.31302	0.119	0.209	8.24079e-07
SLITRK1	4.21142e-249	-0.260597	0.018	0.164	1.02717e-244		SCGN	5.5387e-160	0.289217	0.986	0.914	1.35089e-155		PCBD1	0	0.462892	0.907	0.856	0		MRTFB	1.24709e-133	0.251987	0.486	0.332	3.04166e-129		GBP2	0	0.999388	0.397	0.002	0		RBBP8	0	0.585725	0.463	0.115	0		IQGAP1	1.9208e-14	-0.313109	0.431	0.59	4.68482e-10
SEC61A1	4.12785e-174	-0.260848	0.623	0.724	1.00678e-169		IGSF1	0	0.289118	0.282	0.109	0		GATA6	0	0.462661	0.414	0.116	0		ATP5MG	1.0997e-141	0.251919	0.992	0.975	2.68218e-137		AC073210.3	0	0.99784	0.397	0.002	0		MCM8	0	0.584947	0.422	0.086	0		SCD	1.3118e-10	-0.313115	0.736	0.829	3.19949e-06
SARS	1.50421e-154	-0.260884	0.716	0.79	3.66878e-150		ROBO1	2.69234e-225	0.288253	0.448	0.246	6.56662e-221		IRS1	0	0.462414	0.515	0.237	0		RPS27A	2.57082e-115	0.251887	0.999	0.992	6.27023e-111		DBNDD2	0	0.996642	0.624	0.211	0		TMEM238	9.5011e-141	0.584013	0.873	0.725	2.31732e-136		TMED3	5.94054e-13	-0.313667	0.646	0.737	1.4489e-08
CDK14	2.69589e-211	-0.261228	0.188	0.357	6.57529e-207		PLEKHA1	1.43704e-191	0.287641	0.81	0.659	3.50495e-187		ST8SIA4	0	0.462347	0.429	0.145	0		ST8SIA4	3.66814e-102	0.251562	0.267	0.176	8.9466e-98		AC020916.1	0	0.994228	0.398	0.084	0		CSE1L	3.30643e-263	0.580716	0.602	0.305	8.06437e-259		APOH	3.49756e-09	-0.315366	0.165	0.23	8.53055e-05
MYO5A	9.56686e-166	-0.26136	0.377	0.503	2.33336e-161		TCAF1	5.68058e-192	0.287135	0.827	0.665	1.38549e-187		LMX1B	0	0.462248	0.557	0.264	0		SEC11A	1.21976e-115	0.251392	0.898	0.849	2.975e-111		H3F3B	0	0.992867	0.995	0.961	0		PEG10	1.32882e-28	0.578326	0.909	0.761	3.241e-24		SLC16A9	1.12415e-17	-0.315946	0.052	0.234	2.74181e-13
ADGRL1	4.17397e-178	-0.261402	0.376	0.503	1.01803e-173		CHD7	6.33645e-189	0.285938	0.81	0.687	1.54546e-184		AUTS2	0	0.461624	0.512	0.226	0		M6PR	3.7506e-117	0.25137	0.685	0.567	9.14771e-113		DSTN	0	0.989362	0.985	0.929	0		PPM1G	1.20277e-186	0.578141	0.845	0.676	2.93355e-182		UBE2E3	1.06458e-16	-0.31648	0.176	0.362	2.5965e-12
FNDC3A	2.83232e-179	-0.262138	0.677	0.777	6.90802e-175		ISX	0	0.285733	0.217	0.02	0		SLC39A14	0	0.461479	0.679	0.436	0		KRTCAP2	3.36699e-94	0.250014	0.895	0.84	8.21208e-90		S100A4	0	0.98812	0.317	0.019	0		MDK	1.46023e-33	0.576653	0.825	0.679	3.5615e-29		MT-ND4L	8.15454e-10	-0.317038	0.854	0.88	1.98889e-05
RHOD	7.17762e-282	-0.262154	0.054	0.22	1.75062e-277		REEP2	4.42766e-243	0.284715	0.596	0.409	1.07991e-238		RHEB	0	0.461424	0.748	0.574	0		PRSS23	1.30633e-101	-0.250922	0.024	0.11	3.18614e-97		SNHG29	0	0.986534	0.997	0.972	0		IGFBP7	1.05424e-43	0.576422	0.338	0.203	2.57129e-39		LY6E	6.27744e-10	-0.318491	0.305	0.395	1.53107e-05
MYT1	1.98108e-260	-0.262175	0.114	0.286	4.83186e-256		IER3	1.74472e-121	0.28466	0.179	0.093	4.25538e-117		CNTN3	0	0.461086	0.344	0.044	0		JUND	1.13744e-74	-0.251082	0.944	0.957	2.77421e-70		SH3BP5	0	0.986508	0.612	0.168	0		CNTRL	9.721e-217	0.576179	0.46	0.232	2.37095e-212		COA3	1.66701e-15	-0.318682	0.753	0.815	4.06584e-11
ILK	1.98946e-201	-0.262543	0.393	0.552	4.85229e-197		PLEKHA5	3.44543e-214	0.284595	0.606	0.42	8.4034e-210		SRD5A1	0	0.460671	0.454	0.192	0		NTM	1.03715e-80	-0.251188	0.162	0.291	2.52961e-76		TGIF1	0	0.983288	0.547	0.007	0		LDHB	1.53374e-64	0.574723	0.653	0.542	3.7408e-60		VSTM2A	1.10354e-12	-0.318996	0.178	0.285	2.69154e-08
ECE1	3.93093e-179	-0.262739	0.411	0.542	9.58754e-175		ICA1L	1.3037e-214	0.284589	0.64	0.472	3.17972e-210		PSMA7	0	0.459994	0.904	0.83	0		LIMS1	1.45691e-82	-0.251319	0.31	0.422	3.55341e-78		TINCR	0	0.982373	0.412	0.03	0		IFITM3	5.41604e-05	0.574159	0.103	0.041	1		RDH10	5.05223e-17	-0.319203	0.098	0.255	1.23224e-12
RNF187	7.21551e-176	-0.263073	0.519	0.642	1.75986e-171		FMN1	0	0.283676	0.201	0.027	0		HIPK3	0	0.459291	0.774	0.56	0		IRF2BPL	7.6919e-75	-0.251328	0.434	0.536	1.87605e-70		TUBB4B	1.75806e-248	0.980552	0.806	0.612	4.2879e-244		ID1	1.79618e-10	0.570451	0.402	0.243	4.38087e-06		SCAMP5	1.74838e-15	-0.319441	0.406	0.572	4.2643e-11
LY6E	5.09961e-91	-0.26314	0.372	0.404	1.24379e-86		DBN1	4.94394e-226	0.283548	0.552	0.367	1.20583e-221		MIAT	1.92866e-32	0.457727	0.357	0.216	4.704e-28		EIF4EBP1	8.54938e-65	-0.251676	0.373	0.454	2.08519e-60		RPL21	0	0.980066	1	0.994	0		SMS	9.17713e-165	0.56932	0.811	0.59	2.2383e-160		MAPRE1	6.8391e-16	-0.32015	0.538	0.663	1.66806e-11
SEC31A	1.78892e-191	-0.263204	0.726	0.823	4.36318e-187		ALPK3	3.15003e-253	0.283536	0.51	0.316	7.68293e-249		DIPK2A	0	0.45763	0.442	0.18	0		MLEC	1.99213e-85	-0.251869	0.583	0.684	4.8588e-81		ITM2C	0	0.978654	0.935	0.863	0		DCK	9.88771e-282	0.568101	0.529	0.229	2.41161e-277		TMEM238	6.54106e-15	-0.321545	0.653	0.731	1.59536e-10
LDLRAD3	2.89099e-295	-0.263309	0.045	0.22	7.05111e-291		AC005089.1	0	0.283522	0.318	0.13	0		SLC16A9	0	0.45693	0.428	0.195	0		OCIAD2	3.84252e-80	-0.252881	0.666	0.756	9.37191e-76		JUNB	4.58953e-127	0.97478	0.77	0.597	1.11939e-122		PARP1	5.10647e-148	0.566807	0.877	0.744	1.24547e-143		MNX1	4.24983e-08	-0.32216	0.372	0.412	0.00103653
ID2	2.64034e-68	-0.263374	0.36	0.403	6.4398e-64		AGPAT4	1.43764e-245	0.283124	0.528	0.324	3.5064e-241		MLLT3	0	0.455901	0.596	0.355	0		SRGAP3	6.73774e-82	-0.253463	0.236	0.348	1.64333e-77		SPATS2L	7.3419e-256	0.974049	0.834	0.522	1.79069e-251		HNRNPA3	1.41597e-207	0.566435	0.987	0.944	3.45356e-203		DMKN	2.41074e-12	-0.322667	0.404	0.508	5.87978e-08
RTN4	6.3359e-196	-0.263507	0.922	0.956	1.54533e-191		IGSF9B	0	0.282901	0.282	0.086	0		SELENOW	0	0.455829	0.859	0.684	0		NFASC	2.15454e-71	-0.253556	0.409	0.492	5.25493e-67		EIF3H	0	0.973874	0.963	0.768	0		CAMK2N2	1.66536e-164	0.564328	0.633	0.412	4.06181e-160		FZD1	7.4381e-19	-0.322788	0.117	0.313	1.81415e-14
GRASP	1.74585e-218	-0.263655	0.102	0.248	4.25813e-214		PNMA3	1.70348e-260	0.281895	0.395	0.217	4.15479e-256		KISS1R	1.08444e-298	0.455371	0.337	0.139	2.64494e-294		UGT2B7	2.37954e-57	-0.253919	0.08	0.171	5.8037e-53		GOLM1	0	0.968423	0.737	0.415	0		PAICS	1.0472e-229	0.563166	0.594	0.316	2.55413e-225		NR4A2	6.02806e-05	-0.323366	0.182	0.252	1
SET	9.25452e-230	-0.263806	0.93	0.965	2.25718e-225		GMPPA	0	0.281348	0.442	0.244	0		ALDH2	0	0.455337	0.605	0.392	0		GALNT14	1.20076e-130	-0.25413	0.026	0.178	2.92866e-126		RPS17	0	0.964346	0.99	0.967	0		RBMX	1.68638e-155	0.562261	0.856	0.726	4.11308e-151		TMEM164	1.18158e-17	-0.32514	0.215	0.436	2.88187e-13
EMP3	2.4139e-174	-0.263831	0.043	0.115	5.88751e-170		LARP1	3.57817e-232	0.280923	0.891	0.773	8.72715e-228		FOCAD	0	0.453877	0.695	0.456	0		EPB41L1	1.6007e-88	-0.254457	0.306	0.42	3.90412e-84		SELENOW	0	0.963839	0.913	0.702	0		RMI2	0	0.557431	0.397	0.024	0		CTNNA1	1.01881e-16	-0.32557	0.554	0.71	2.48487e-12
SMIM14	7.28461e-173	-0.263885	0.386	0.524	1.77672e-168		MAGT1	7.16691e-243	0.280897	0.64	0.479	1.74801e-238		NSF	0	0.453464	0.666	0.422	0		AMN	5.84287e-57	-0.255698	0.23	0.29	1.42508e-52		APEX1	0	0.960583	0.883	0.549	0		HACD3	3.28871e-161	0.557403	0.918	0.783	8.02117e-157		VAC14	4.96221e-16	-0.326661	0.197	0.352	1.21028e-11
CEP170	4.25434e-195	-0.264016	0.326	0.476	1.03763e-190		MAP1LC3A	1.89229e-173	0.280775	0.863	0.686	4.61531e-169		Z83843.1	0	0.452951	0.702	0.505	0		DDC	5.94242e-24	-0.256138	0.714	0.689	1.44936e-19		RPLP0	0	0.959791	0.999	0.997	0		FANCD2	0	0.557381	0.38	0.011	0		TMEM98	4.44302e-16	-0.327785	0.333	0.491	1.08365e-11
ZFP36L1	1.04982e-71	-0.264069	0.155	0.16	2.56051e-67		GPRIN3	1.29183e-222	0.280765	0.557	0.374	3.15078e-218		STMN2	1.33307e-163	0.452857	0.977	0.883	3.25136e-159		OTULINL	4.79997e-109	-0.256484	0.141	0.269	1.17071e-104		ENDOD1	0	0.959752	0.529	0.181	0		HNRNPM	6.41451e-142	0.557138	0.852	0.69	1.5645e-137		RPL36A	5.42249e-12	-0.330358	0.921	0.924	1.32255e-07
NARS	1.06366e-171	-0.264191	0.573	0.683	2.59428e-167		MAFB	2.70013e-114	0.280472	0.968	0.847	6.58562e-110		NFATC2	0	0.452442	0.435	0.131	0		KCNMA1	1.07305e-75	-0.258743	0.553	0.706	2.61717e-71		RPS29	0	0.957484	0.999	0.996	0		CCNE2	0	0.554698	0.303	0.011	0		VAMP8	1.50553e-12	-0.330532	0.305	0.422	3.67199e-08
GPD2	1.07938e-221	-0.264436	0.208	0.367	2.63261e-217		PTPRU	0	0.280358	0.291	0.101	0		VIL1	4.94106e-243	0.45244	0.877	0.753	1.20512e-238		OPTN	1.10773e-89	-0.259797	0.515	0.636	2.70176e-85		EPAS1	4.82387e-214	0.95132	0.532	0.217	1.17654e-209		TMEM107	2.27415e-229	0.554584	0.568	0.252	5.54666e-225		APOC3	1.62543e-10	-0.332709	0.203	0.306	3.96444e-06
CACNA1D	3.16363e-154	-0.264679	0.483	0.579	7.7161e-150		DIP2C	9.38096e-291	0.280283	0.504	0.312	2.28802e-286		RNF213	2.68777e-281	0.4522	0.741	0.579	6.55547e-277		DUSP8	1.46898e-87	-0.259851	0.345	0.458	3.58283e-83		HOPX	6.22733e-123	0.9498	0.479	0.472	1.51885e-118		TIMM10	2.94027e-200	0.55354	0.62	0.346	7.17133e-196		GRINA	4.7417e-17	-0.332985	0.362	0.531	1.1565e-12
UBE2QL1	1.30956e-222	-0.265483	0.22	0.38	3.19401e-218		CACNA1A	1.54744e-105	0.279354	0.89	0.8	3.77421e-101		IMPDH1	0	0.452038	0.405	0.173	0		FBXO17	2.45563e-68	-0.260751	0.436	0.492	5.98929e-64		CDK6	9.37515e-308	0.949404	0.534	0.143	2.2866e-303		RNASEH2C	2.58595e-146	0.549564	0.879	0.722	6.30712e-142		RASSF6	2.18607e-14	-0.333073	0.289	0.448	5.33183e-10
RANBP2	1.82833e-165	-0.265846	0.599	0.7	4.4593e-161		ANKRD6	0	0.278748	0.268	0.074	0		FRY	0	0.45071	0.531	0.245	0		LMNA	2.5691e-56	-0.260974	0.455	0.481	6.26603e-52		CLDN9	0	0.948199	0.391	0.025	0		CSRP2	5.13983e-87	0.547634	0.295	0.094	1.25361e-82		NREP	6.77296e-13	-0.333847	0.475	0.583	1.65192e-08
PKIA	4.87856e-212	-0.266186	0.211	0.359	1.18988e-207		GNAI2	3.43417e-304	0.278507	0.992	0.951	8.37593e-300		NARS	0	0.450443	0.763	0.628	0		DUSP16	1.22561e-112	-0.261083	0.189	0.333	2.98927e-108		RBMS1	0	0.947081	0.751	0.338	0		NT5DC2	4.08546e-127	0.546302	0.664	0.427	9.96444e-123		PARVB	7.11375e-09	-0.334004	0.464	0.503	0.000173504
LINC00511	5.35838e-185	-0.266782	0.258	0.412	1.30691e-180		SYT7	2.37848e-170	0.276704	0.711	0.618	5.80112e-166		UBE3C	0	0.449861	0.623	0.36	0		CCNY	7.17133e-80	-0.261267	0.518	0.587	1.74909e-75		NAALADL2	0	0.941831	0.53	0.017	0		EXOSC8	1.38738e-224	0.546082	0.584	0.267	3.38382e-220		FKBP1A	9.46569e-18	-0.334237	0.787	0.862	2.30868e-13
NEBL	1.43215e-158	-0.267458	0.457	0.554	3.49302e-154		CYFIP2	5.56008e-229	0.276062	0.598	0.405	1.3561e-224		PCBP4	0	0.448934	0.627	0.394	0		SNTG1	1.75449e-91	-0.261875	0.134	0.234	4.27921e-87		RAB34	0	0.941119	0.596	0.122	0		PAXX	5.33217e-152	0.545688	0.611	0.341	1.30052e-147		NPTX2	1.02738e-09	-0.334705	0.163	0.235	2.50578e-05
SLC39A14	1.09219e-184	-0.267536	0.383	0.515	2.66384e-180		ATP8B2	3.27151e-241	0.275409	0.48	0.312	7.97922e-237		APP	0	0.448674	0.986	0.932	0		SLC1A4	1.30425e-113	-0.262201	0.205	0.356	3.18107e-109		ISYNA1	0	0.939945	0.802	0.611	0		RALY	6.1234e-190	0.545668	0.682	0.41	1.4935e-185		FNIP2	1.02786e-14	-0.334733	0.596	0.726	2.50695e-10
DHX32	3.63136e-245	-0.267984	0.181	0.352	8.85689e-241		IMPAD1	1.75751e-222	0.274812	0.705	0.547	4.28656e-218		PIK3R3	0	0.448438	0.471	0.248	0		GABRA2	2.48611e-128	-0.263966	0.02	0.167	6.06361e-124		RNH1	0	0.939777	0.843	0.595	0		CCNF	0	0.544165	0.295	0.039	0		LDHA	1.43802e-09	-0.33503	0.301	0.35	3.50733e-05
GNAO1	1.27756e-184	-0.268512	0.473	0.605	3.11598e-180		TMOD1	1.00914e-191	0.273285	0.297	0.195	2.4613e-187		TPST2	1.28508e-295	0.448319	0.66	0.439	3.1343e-291		PERP	3.94497e-48	-0.267336	0.806	0.781	9.62178e-44		VGLL1	0	0.938808	0.476	0.002	0		ZWILCH	0	0.543467	0.433	0.068	0		TECR	1.39648e-16	-0.335334	0.59	0.73	3.40603e-12
LARP1	1.5824e-193	-0.268902	0.753	0.833	3.85947e-189		OBSL1	9.76867e-194	0.273216	0.553	0.456	2.38258e-189		INSR	0	0.448271	0.629	0.393	0		PDIA4	8.57031e-76	-0.267916	0.435	0.512	2.0903e-71		TRIM38	0	0.93643	0.525	0.028	0		HNRNPA1	9.36235e-128	0.542172	0.977	0.943	2.28348e-123		DAAM1	1.38727e-13	-0.335814	0.738	0.795	3.38355e-09
PROM1	2.07276e-170	-0.269134	0.005	0.137	5.05546e-166		NRXN2	0	0.272924	0.281	0.087	0		GTF2I	0	0.448253	0.993	0.968	0		HIST1H4C	1.68579e-35	-0.268551	0.64	0.594	4.11165e-31		JDP2	0	0.936076	0.519	0.022	0		UHRF1	0	0.539561	0.328	0.009	0		AP1S2	1.51531e-15	-0.336191	0.314	0.465	3.69584e-11
ADAMTS5	2.54787e-153	-0.269143	0.24	0.39	6.21426e-149		MT-ND4L	1.14912e-101	0.271999	0.953	0.848	2.80271e-97		MAN1A2	0	0.447445	0.759	0.552	0		NDUFA4	4.6683e-58	-0.269358	0.441	0.454	1.1386e-53		SLC25A3	0	0.935596	0.991	0.933	0		POGLUT3	0	0.538206	0.406	0.079	0		TUBB	1.54452e-10	-0.337294	0.782	0.83	3.76707e-06
DCAF7	5.35365e-166	-0.269154	0.673	0.747	1.30576e-161		CHM	5.45958e-208	0.27145	0.704	0.556	1.33159e-203		LAD1	0	0.446175	0.344	0.089	0		RHOU	3.5724e-105	-0.269383	0.169	0.289	8.71308e-101		VCAN	3.38716e-66	0.932837	0.221	0.154	8.26129e-62		HNRNPA0	2.82549e-147	0.538116	0.855	0.718	6.89137e-143		PRR13	4.72527e-17	-0.33799	0.538	0.683	1.15249e-12
ANAPC5	2.70263e-195	-0.269175	0.599	0.721	6.59172e-191		MAN2A1	1.12879e-195	0.271408	0.621	0.461	2.75313e-191		ATP2A3	3.43975e-175	0.44432	0.874	0.696	8.38955e-171		YBX1	8.56571e-117	-0.269667	0.919	0.951	2.08918e-112		SLC44A2	0	0.931614	0.571	0.079	0		CCP110	2.04642e-207	0.535848	0.482	0.244	4.99123e-203		CD68	1.30165e-17	-0.339229	0.069	0.223	3.17473e-13
MAL2	5.12025e-150	-0.269301	0.509	0.602	1.24883e-145		GNA11	1.43089e-196	0.271266	0.73	0.554	3.48993e-192		GRIA2	0	0.443219	0.54	0.307	0		GAS2L3	2.38232e-56	-0.271518	0.183	0.302	5.81047e-52		MFGE8	0	0.93056	0.398	0.033	0		HES1	1.76179e-20	0.535205	0.474	0.319	4.29701e-16		ITPR2	7.5606e-17	-0.340441	0.044	0.194	1.84403e-12
GNG2	6.33345e-157	-0.269633	0.549	0.642	1.54473e-152		CDK14	4.688e-245	0.271256	0.443	0.246	1.1434e-240		LINC02197	0	0.44258	0.586	0.332	0		DPYSL5	3.80679e-130	-0.272989	0.018	0.178	9.28475e-126		ANK3	3.51003e-285	0.930451	0.641	0.279	8.56095e-281		ZFP36L1	6.45369e-24	0.534088	0.365	0.152	1.57406e-19		PLIN3	7.30328e-12	-0.34092	0.46	0.623	1.78127e-07
UCP2	2.72597e-109	-0.269748	0.618	0.609	6.64864e-105		WLS	1.7989e-143	0.271115	0.438	0.293	4.38751e-139		ARID5B	5.0213e-301	0.442067	0.574	0.369	1.22469e-296		ITPR3	3.09412e-113	-0.274266	0.075	0.188	7.54657e-109		SERPINH1	0	0.929391	0.527	0.117	0		NCAPH2	1.14089e-299	0.532739	0.454	0.155	2.78264e-295		MEF2C	1.29444e-15	-0.341695	0.027	0.154	3.15715e-11
SELENOM	5.93093e-155	-0.269874	0.346	0.461	1.44655e-150		VGF	1.28377e-78	0.270916	0.592	0.42	3.1311e-74		MT-ND1	7.14961e-175	0.441665	0.997	0.966	1.74379e-170		SLC18A1	1.13639e-113	-0.274551	0.035	0.137	2.77166e-109		RPSA	0	0.929252	1	0.997	0		MYO19	1.55786e-251	0.532283	0.517	0.222	3.79961e-247		ZFP36L1	2.89226e-11	-0.34244	0.086	0.159	7.05423e-07
LRRC4C	7.62604e-231	-0.270362	0.013	0.148	1.85999e-226		BTBD17	2.93794e-81	0.270774	0.448	0.31	7.16564e-77		SAT2	0	0.441252	0.778	0.591	0		PIP5K1B	7.0007e-134	-0.274772	0.055	0.189	1.70747e-129		CYP2W1	0	0.928966	0.41	0.005	0		UBALD2	2.01598e-183	0.532233	0.395	0.251	4.91698e-179		BSG	3.73281e-19	-0.343458	0.95	0.949	9.10434e-15
ARL6IP1	1.47601e-129	-0.270662	0.545	0.603	3.59998e-125		TUBB1	1.5465e-307	0.270469	0.223	0.08	3.7719e-303		ARHGAP5	0	0.44074	0.909	0.775	0		MT-ATP6	1.57495e-45	-0.275274	0.909	0.95	3.84129e-41		ARF4	0	0.928881	0.829	0.438	0		HMGXB4	1.55658e-223	0.531714	0.583	0.278	3.7965e-219		PLD5	1.35108e-15	-0.343722	0.088	0.204	3.29529e-11
PRPH	9.12772e-222	-0.270893	0.013	0.127	2.22625e-217		RAB3B	4.48532e-133	0.270223	0.989	0.892	1.09397e-128		CACNA1A	1.45338e-167	0.440556	0.919	0.81	3.5448e-163		SVIL	6.39894e-94	-0.276053	0.185	0.276	1.5607e-89		TALDO1	0	0.928521	0.871	0.698	0		FUS	2.15789e-147	0.531192	0.96	0.881	5.26309e-143		ADH6	9.05349e-16	-0.344265	0.146	0.285	2.20815e-11
LPIN1	1.39222e-182	-0.271052	0.383	0.522	3.39562e-178		TMEM59L	6.38393e-167	0.270069	0.426	0.268	1.55704e-162		ABCA3	0	0.439847	0.52	0.262	0		MLXIPL	3.54367e-68	-0.276616	0.473	0.536	8.64301e-64		TSPAN13	0	0.925505	0.773	0.606	0		H2AFY	2.65478e-173	0.53069	0.978	0.916	6.47501e-169		SLCO3A1	7.89198e-18	-0.345844	0.169	0.349	1.92485e-13
SLC16A10	9.61428e-227	-0.271115	0.17	0.329	2.34492e-222		SLC29A1	6.00958e-177	0.269701	0.826	0.685	1.46574e-172		GNPTAB	0	0.439405	0.539	0.281	0		SORL1	1.82883e-149	-0.276643	0.057	0.224	4.46053e-145		YBX1	0	0.923426	0.994	0.944	0		SOX4	9.09661e-20	0.530401	0.654	0.491	2.21866e-15		MAPK10	1.19589e-17	-0.348606	0.264	0.462	2.91677e-13
BICD1	3.19581e-192	-0.27121	0.312	0.458	7.79459e-188		TBX3	5.96562e-195	0.268653	0.226	0.052	1.45502e-190		SLIT3	0	0.438825	0.261	0.029	0		GNG3	1.16521e-117	-0.279067	0.024	0.124	2.84194e-113		BASP1	6.25926e-192	0.921963	0.849	0.629	1.52663e-187		WDR62	0	0.529023	0.339	0.011	0		VGF	4.0219e-10	-0.350015	0.372	0.473	9.80941e-06
LMAN1	1.20141e-180	-0.271305	0.691	0.783	2.93023e-176		CLSTN3	3.27711e-201	0.268244	0.693	0.524	7.99288e-197		NAPA	0	0.438505	0.725	0.503	0		SEMA3C	3.55521e-124	-0.28017	0.014	0.164	8.67116e-120		NR4A1	9.04141e-96	0.921508	0.619	0.307	2.2052e-91		AP1S2	2.37827e-94	0.529009	0.71	0.455	5.80061e-90		SLC12A2	4.18922e-13	-0.350957	0.222	0.342	1.02175e-08
CYFIP2	2.11653e-200	-0.271354	0.357	0.51	5.16222e-196		GNAO1	1.41721e-200	0.267342	0.682	0.514	3.45658e-196		AMER3	0	0.437141	0.539	0.278	0		PSAT1	8.99889e-96	-0.281129	0.07	0.17	2.19483e-91		NIBAN2	0	0.920773	0.56	0.193	0		C3orf14	1.39647e-134	0.52881	0.764	0.549	3.40599e-130		HMGCS1	6.63902e-10	-0.351368	0.655	0.762	1.61926e-05
VCP	6.7048e-230	-0.271439	0.822	0.902	1.6353e-225		SSTR3	5.25203e-249	0.267292	0.432	0.245	1.28097e-244		BCAT2	9.0031e-305	0.436516	0.756	0.553	2.19586e-300		SEMA3A	1.96145e-104	-0.282253	0.211	0.374	4.78399e-100		ACTG1	0	0.92031	0.999	0.998	0		IPO9	1.54302e-131	0.528809	0.781	0.582	3.76342e-127		PERP	4.68741e-10	-0.351808	0.795	0.785	1.14326e-05
CDHR3	1.2887e-143	-0.271728	0.13	0.185	3.14313e-139		TNR	1.61163e-245	0.264436	0.298	0.126	3.93076e-241		TMEFF2	9.9476e-168	0.435996	0.26	0.098	2.42622e-163		H2AFZ	1.8906e-62	-0.282328	0.815	0.836	4.61116e-58		PCP4	8.4173e-76	0.918269	0.352	0.199	2.05298e-71		KRT18	2.37975e-29	0.528595	0.566	0.703	5.80421e-25		GADD45G	2.08013e-15	-0.351868	0.157	0.292	5.07344e-11
NARF	1.34072e-204	-0.272954	0.342	0.493	3.27002e-200		C21orf91	0	0.264013	0.337	0.147	0		GARS	1.66201e-298	0.435462	0.732	0.557	4.05364e-294		MT-ND3	3.23966e-81	-0.282372	0.962	0.977	7.90153e-77		CD99	4.06166e-202	0.915809	0.942	0.692	9.90639e-198		TPM1	1.99353e-48	0.528496	0.764	0.736	4.86223e-44		TMPRSS6	4.73712e-13	-0.352234	0.27	0.404	1.15538e-08
TTLL7	4.84923e-180	-0.273111	0.464	0.592	1.18273e-175		PPFIA3	1.93614e-234	0.263715	0.46	0.292	4.72226e-230		MIR137HG	0	0.435102	0.315	0.046	0		CTXN1	2.11091e-121	-0.282983	0.212	0.37	5.14851e-117		RER1	0	0.913385	0.758	0.371	0		SRSF7	3.25692e-113	0.527084	0.755	0.585	7.94363e-109		TIAM1	1.16947e-20	-0.352312	0.111	0.314	2.85234e-16
CTSZ	2.26233e-70	-0.273115	0.545	0.538	5.51783e-66		SLC17A6	2.70177e-256	0.263603	0.185	0.047	6.58962e-252		NGRN	0	0.434569	0.903	0.789	0		IGF1R	2.72769e-110	-0.283984	0.259	0.413	6.65285e-106		NPC2	0	0.911788	0.932	0.853	0		KHDRBS1	5.11089e-147	0.524648	0.915	0.791	1.24655e-142		AOPEP	2.71798e-17	-0.352378	0.215	0.357	6.62915e-13
FAM49B	1.6669e-210	-0.273677	0.377	0.538	4.06557e-206		TCEAL7	4.10018e-127	0.26317	0.349	0.219	1.00003e-122		GOLM1	9.86171e-249	0.432013	0.651	0.388	2.40527e-244		NEFL	5.37682e-68	-0.284928	0.083	0.143	1.31141e-63		ACTB	0	0.909597	0.999	0.997	0		NRM	0	0.524548	0.393	0.06	0		TBL1X	3.13923e-14	-0.352812	0.571	0.683	7.65659e-10
KRT7	6.32245e-227	-0.273692	0.027	0.135	1.54204e-222		SLC6A17	0	0.263016	0.252	0.084	0		SFT2D2	0	0.431884	0.667	0.429	0		PIPOX	1.00496e-128	-0.286336	0.136	0.282	2.45111e-124		WFDC2	8.9397e-299	0.902465	0.542	0.307	2.18039e-294		POLD2	1.04239e-151	0.521666	0.779	0.579	2.54239e-147		ADCYAP1	1.14527e-17	-0.352865	0.067	0.21	2.79331e-13
GRAMD1A	1.93059e-241	-0.273766	0.201	0.379	4.70871e-237		PIK3C2A	8.24505e-219	0.262331	0.634	0.462	2.01097e-214		IDH1	0	0.431731	0.721	0.533	0		MT-CO2	1.15885e-55	-0.287995	0.925	0.956	2.82643e-51		MCL1	0	0.901588	0.787	0.514	0		LSM2	4.05118e-176	0.520744	0.737	0.459	9.88082e-172		CD74	1.44867e-18	-0.35461	0.119	0.292	3.53332e-14
PHACTR4	9.63473e-193	-0.273917	0.456	0.598	2.34991e-188		CNIH2	1.28047e-156	0.262204	0.949	0.832	3.12307e-152		AC092683.1	0	0.431356	0.471	0.235	0		VAC14	1.35921e-111	-0.288315	0.242	0.369	3.31511e-107		SEPTIN7	0	0.901489	0.963	0.851	0		HES6	6.58094e-58	0.515051	0.468	0.236	1.60509e-53		NTNG2	2.48807e-19	-0.355656	0.069	0.244	6.06841e-15
NIN	8.39734e-272	-0.274011	0.109	0.281	2.04811e-267		SCN3A	4.73595e-116	0.262118	0.531	0.262	1.1551e-111		SLC38A2	0	0.430663	0.514	0.282	0		CDH8	1.04575e-130	-0.2884	0.072	0.21	2.55059e-126		YWHAZ	0	0.899456	0.941	0.823	0		KNTC1	0	0.514374	0.373	0.04	0		ITPR1	2.85256e-16	-0.355858	0.395	0.557	6.95739e-12
MT-ND4	7.16705e-141	-0.274052	0.977	0.992	1.74804e-136		SLC9A3R1	8.73571e-170	0.261946	0.872	0.779	2.13064e-165		BACE1	0	0.430212	0.858	0.712	0		LMX1A	5.60826e-121	-0.288494	0.056	0.167	1.36786e-116		TMSB4X	3.46045e-123	0.898119	0.989	0.944	8.44003e-119		CBX3	7.96223e-130	0.513717	0.685	0.467	1.94199e-125		ACLY	2.29086e-18	-0.355923	0.672	0.798	5.58742e-14
PRRC2B	1.47737e-190	-0.274305	0.607	0.729	3.60331e-186		ST18	1.15322e-153	0.260785	0.679	0.528	2.81271e-149		OCIAD2	2.28374e-289	0.430186	0.833	0.726	5.57004e-285		SLC7A1	9.37783e-118	-0.290778	0.229	0.387	2.28725e-113		SPINT1	0	0.894009	0.745	0.728	0		RDX	2.5742e-125	0.513524	0.862	0.713	6.27848e-121		METRN	5.85363e-14	-0.35694	0.801	0.802	1.4277e-09
PSD3	2.05757e-153	-0.27457	0.559	0.64	5.01841e-149		CXCL12	1.2642e-239	0.260344	0.233	0.093	3.08339e-235		MPC1	0	0.429859	0.52	0.271	0		MT-ND1	2.95909e-71	-0.290793	0.959	0.973	7.21722e-67		TWIST1	8.60639e-176	0.892515	0.179	0.002	2.0991e-171		DDB2	1.21018e-284	0.513132	0.427	0.12	2.95164e-280		LDLRAP1	2.21953e-20	-0.359624	0.098	0.301	5.41343e-16
STX3	9.72521e-195	-0.274747	0.521	0.652	2.37198e-190		RUNDC3A	1.26271e-193	0.259984	0.694	0.522	3.07975e-189		KIF5C	2.06093e-186	0.429765	0.893	0.741	5.02662e-182		SOBP	1.58673e-125	-0.292739	0.236	0.406	3.87004e-121		UBE2E3	0	0.889904	0.739	0.342	0		ICMT	4.81189e-179	0.512208	0.603	0.375	1.17362e-174		LINC02595	6.42025e-19	-0.359809	0.174	0.372	1.5659e-14
EXOC5	5.33345e-198	-0.274999	0.479	0.621	1.30083e-193		ZNF395	5.58074e-217	0.259588	0.436	0.308	1.36114e-212		STX1A	0	0.428537	0.758	0.533	0		SYNE2	3.322e-68	-0.292919	0.145	0.201	8.10235e-64		BZW2	0	0.889278	0.752	0.33	0		XPO1	9.06948e-131	0.512101	0.785	0.594	2.21205e-126		SERF2	2.12665e-22	-0.360728	0.973	0.984	5.1869e-18
KMT2C	3.16385e-184	-0.275163	0.607	0.726	7.71664e-180		ECEL1	0	0.259515	0.142	0.016	0		MAB21L4	7.62662e-257	0.42811	0.691	0.541	1.86013e-252		TRIM2	8.69478e-105	-0.293048	0.56	0.664	2.12066e-100		ITM2B	0	0.885032	0.978	0.928	0		UQCC2	1.00673e-114	0.510883	0.878	0.736	2.45541e-110		NBEA	2.13614e-14	-0.361085	0.72	0.765	5.21004e-10
STRBP	3.56293e-212	-0.275194	0.371	0.534	8.68998e-208		GABBR1	8.56401e-242	0.259496	0.437	0.276	2.08876e-237		INTS6	4.44742e-294	0.427642	0.685	0.512	1.08473e-289		ADRA2A	2.44825e-110	-0.293354	0.01	0.155	5.97127e-106		TMED3	0	0.883179	0.817	0.732	0		LSM8	1.39008e-149	0.50667	0.756	0.513	3.39041e-145		PLIN2	1.74613e-12	-0.363496	0.471	0.621	4.25881e-08
TP53INP1	1.79679e-169	-0.275204	0.362	0.507	4.38236e-165		PTPRM	6.11226e-257	0.259295	0.4	0.2	1.49078e-252		SLC7A5	2.55469e-282	0.426495	0.315	0.143	6.23089e-278		TSPAN5	2.20779e-156	-0.294095	0.04	0.209	5.3848e-152		MT1X	3.70309e-41	0.881945	0.427	0.234	9.03184e-37		MGME1	0	0.504076	0.388	0.069	0		TMSB10	1.96596e-11	-0.363567	0.927	0.92	4.79498e-07
SLC29A1	4.38963e-173	-0.275662	0.678	0.749	1.07063e-168		EPB41L1	5.15933e-164	0.258209	0.538	0.345	1.25836e-159		TLE5	0	0.426155	0.992	0.952	0		NCAM1	2.89079e-92	-0.294544	0.65	0.738	7.05063e-88		PBX1	0	0.88189	0.87	0.711	0		NOP56	5.28697e-134	0.502903	0.785	0.62	1.28949e-129		BCAT2	6.5289e-18	-0.363838	0.423	0.587	1.5924e-13
HES4	5.19417e-89	-0.275834	0.201	0.192	1.26686e-84		BMP5	1.27892e-271	0.257869	0.245	0.091	3.11929e-267		DSG2	1.01028e-259	0.425998	0.774	0.571	2.46408e-255		CAPG	2.49069e-84	-0.300051	0.13	0.184	6.0748e-80		HNRNPF	0	0.877791	0.879	0.582	0		PRTFDC1	8.57895e-194	0.50173	0.539	0.27	2.09241e-189		FAT1	5.12177e-20	-0.366226	0.044	0.242	1.2492e-15
CCDC88C	1.15058e-267	-0.276103	0.142	0.32	2.80625e-263		ENO2	9.26339e-160	0.256795	0.602	0.429	2.25934e-155		CALML4	0	0.425572	0.381	0.147	0		SORCS1	5.60168e-104	-0.301352	0.078	0.2	1.36625e-99		CITED2	1.86639e-133	0.876665	0.528	0.308	4.55212e-129		ADD3	9.62962e-95	0.501463	0.633	0.431	2.34866e-90		RABL6	4.05441e-18	-0.367594	0.527	0.673	9.88871e-14
INPPL1	5.31939e-222	-0.276396	0.27	0.428	1.2974e-217		CNKSR3	1.01101e-138	0.256033	0.48	0.342	2.46585e-134		WFS1	0	0.425543	0.762	0.582	0		MIR7-3HG	7.30275e-66	-0.302409	0.641	0.68	1.78114e-61		SNRPE	0	0.876442	0.93	0.627	0		SUZ12	1.86702e-135	0.500756	0.745	0.556	4.55365e-131		CYBA	4.95284e-13	-0.367838	0.391	0.526	1.208e-08
RPN2	1.28876e-199	-0.276449	0.639	0.755	3.14328e-195		MT-ND4	2.34453e-121	0.255781	0.999	0.982	5.71831e-117		FSTL4	0	0.424674	0.377	0.128	0		MGAT4A	8.35931e-109	-0.303501	0.464	0.578	2.03884e-104		IGFBP7	3.85369e-126	0.87161	0.305	0.203	9.39915e-122		RCCD1	0	0.499611	0.389	0.103	0		RNF8	2.10591e-19	-0.36871	0.446	0.629	5.1363e-15
TLE3	2.99185e-237	-0.27646	0.144	0.301	7.29712e-233		GDAP1L1	1.64727e-198	0.255613	0.522	0.337	4.0177e-194		NFATC2IP	1.65487e-306	0.424559	0.62	0.418	4.03622e-302		PTPRF	1.65673e-109	-0.304421	0.665	0.754	4.04076e-105		SERPINB7	4.5126e-302	0.869492	0.162	0.002	1.10062e-297		XRCC2	0	0.497715	0.322	0.007	0		LINC00907	4.4635e-19	-0.374945	0.303	0.475	1.08865e-14
AC061961.1	1.85012e-175	-0.27652	0.135	0.231	4.51243e-171		STX1A	9.52858e-182	0.255583	0.693	0.515	2.32402e-177		CCND2	1.90738e-120	0.424505	0.584	0.469	4.65209e-116		NBEA	6.59629e-91	-0.306035	0.724	0.771	1.60883e-86		GPX8	0	0.867448	0.507	0.004	0		HSPB11	6.36464e-147	0.49731	0.591	0.397	1.55234e-142		TSPAN1	1.60661e-18	-0.377524	0.103	0.279	3.91851e-14
DCTN1	6.52884e-199	-0.276589	0.467	0.609	1.59238e-194		ONECUT2	5.25146e-74	0.255369	0.776	0.753	1.28083e-69		DHRS7	7.14025e-304	0.424112	0.735	0.579	1.74151e-299		LRFN2	8.32958e-124	-0.307167	0.011	0.198	2.03158e-119		VMP1	1.51273e-251	0.865467	0.61	0.367	3.68955e-247		TALDO1	3.50132e-114	0.497128	0.851	0.701	8.53973e-110		NUCKS1	9.6809e-24	-0.377743	0.883	0.94	2.36117e-19
DCTN2	9.69949e-218	-0.276873	0.588	0.726	2.36571e-213		SLC6A4	6.56583e-199	0.254642	0.431	0.242	1.60141e-194		AKR7A2	0	0.423711	0.712	0.547	0		GLP1R	9.95973e-145	-0.308372	0.019	0.18	2.42918e-140		EGR1	2.14551e-104	0.862532	0.831	0.566	5.23291e-100		HMGN5	3.71274e-110	0.497029	0.533	0.334	9.05538e-106		CBX6	1.17086e-24	-0.378736	0.906	0.937	2.85573e-20
HSPA2	1.024e-176	-0.277028	0.131	0.228	2.49754e-172		CAMK1D	9.51458e-65	0.253498	0.646	0.309	2.32061e-60		FOXA2	5.88721e-289	0.423266	0.792	0.605	1.43589e-284		APOB	7.02287e-87	-0.310203	0.135	0.22	1.71288e-82		RPL4	0	0.862118	0.999	0.986	0		BLM	0	0.496926	0.309	0.008	0		ARRDC4	4.81387e-12	-0.379432	0.308	0.408	1.1741e-07
MCL1	3.04606e-148	-0.277108	0.442	0.564	7.42933e-144		PLEKHG3	9.01313e-217	0.253384	0.499	0.33	2.1983e-212		MAP3K20	0	0.423233	0.243	0.037	0		SIX2	6.39121e-149	-0.312521	0.02	0.201	1.55882e-144		NABP1	0	0.861343	0.387	0.01	0		HSPA2	5.53695e-54	0.49591	0.332	0.194	1.35046e-49		INSIG1	4.38299e-13	-0.380112	0.379	0.53	1.06901e-08
RASA4	1.23612e-191	-0.277402	0.399	0.529	3.0149e-187		MISP	0	0.253062	0.253	0.091	0		MYT1L	2.11899e-249	0.422651	0.317	0.129	5.16821e-245		ENPP2	7.37718e-115	-0.31445	0.225	0.351	1.79929e-110		PLBD1	0	0.860273	0.378	0.022	0		PARPBP	0	0.495545	0.31	0.015	0		PTPRD	2.33149e-21	-0.383117	0.044	0.268	5.68651e-17
KPNA2	9.63556e-176	-0.277638	0.268	0.385	2.35011e-171		SFSWAP	6.71555e-216	0.252554	0.536	0.381	1.63792e-211		RANBP2	4.6607e-304	0.421231	0.819	0.641	1.13674e-299		SAMD11	5.08864e-98	-0.316741	0.159	0.323	1.24112e-93		ATP5PD	0	0.859705	0.896	0.609	0		HIRIP3	2.20011e-205	0.495487	0.517	0.23	5.36606e-201		GPR37	3.18531e-21	-0.383499	0.103	0.303	7.76897e-17
DUT	8.84994e-167	-0.277834	0.428	0.542	2.1585e-162		PBX3	4.70854e-178	0.251666	0.607	0.442	1.14841e-173		ANAPC5	0	0.421121	0.826	0.657	0		SCN3A	2.66643e-107	-0.319137	0.224	0.363	6.50342e-103		TMEM258	0	0.859389	0.951	0.792	0		CDC45	2.49935e-266	0.495381	0.309	0.001	6.09592e-262		ANK2	2.55157e-17	-0.383953	0.414	0.571	6.22328e-13
VWA5A	8.62324e-182	-0.277868	0.284	0.397	2.10321e-177		MAP6	6.67681e-165	0.251356	0.681	0.527	1.62847e-160		UBC	0	0.419946	0.999	0.981	0		MLLT11	4.16782e-118	-0.320001	0.409	0.546	1.01653e-113		LYPD6B	0	0.859018	0.341	0.004	0		POLE	0	0.494866	0.356	0.055	0		GALNT13	5.85267e-22	-0.384039	0.157	0.367	1.42747e-17
HEBP2	2.8052e-126	-0.278006	0.552	0.589	6.84188e-122		PLXNC1	1.33516e-146	0.251198	0.684	0.516	3.25647e-142		DNM1L	0	0.419867	0.74	0.546	0		GOLM1	3.25226e-120	-0.32036	0.307	0.45	7.93226e-116		SUMO2	0	0.858087	0.996	0.947	0		MPHOSPH9	6.06248e-146	0.494632	0.549	0.329	1.47864e-141		SURF4	2.67234e-21	-0.38577	0.55	0.703	6.51784e-17
MORF4L2	9.11202e-213	-0.27837	0.748	0.846	2.22242e-208		SLC29A4	1.01167e-150	0.250935	0.845	0.737	2.46747e-146		CCNI	0	0.41836	0.995	0.973	0		PPP1R14B	1.93842e-96	-0.320528	0.532	0.627	4.7278e-92		MIR99AHG	0	0.85645	0.342	0.027	0		RPS21	9.51551e-104	0.494185	0.997	0.98	2.32083e-99		ATP1A1	1.29798e-22	-0.387829	0.692	0.808	3.16577e-18
KCNMA1	2.88309e-152	-0.278466	0.617	0.713	7.03185e-148		SEC31A	9.61027e-191	0.250546	0.873	0.759	2.34394e-186		NLGN1	0	0.417945	0.329	0.043	0		IGFBP5	3.34351e-48	-0.321097	0.754	0.765	8.15481e-44		TBX3	1.24221e-217	0.855136	0.378	0.092	3.02975e-213		GNG5	3.94687e-81	0.492815	0.924	0.817	9.62642e-77		ROBO2	3.01239e-17	-0.389566	0.121	0.27	7.34723e-13
STMN1	5.72747e-135	-0.279017	0.928	0.934	1.39693e-130		TOX	8.24396e-224	0.25036	0.443	0.269	2.0107e-219		TCEA1	0	0.417331	0.856	0.777	0		CTNNA2	4.84489e-178	-0.323125	0.058	0.248	1.18167e-173		BLVRB	0	0.85295	0.694	0.309	0		CENPS	1.82685e-198	0.49266	0.552	0.258	4.45568e-194		KLF6	3.07841e-08	-0.389819	0.406	0.46	0.000750825
DDIT3	2.3955e-168	-0.27925	0.248	0.369	5.84263e-164		ENHO	6.39501e-223	0.250128	0.306	0.136	1.55974e-218		SYNJ2	9.15145e-277	0.416822	0.724	0.543	2.23204e-272		PKIB	3.67203e-89	-0.324301	0.677	0.724	8.95609e-85		CDH11	5.9773e-205	0.844777	0.197	0.008	1.45786e-200		MTHFD1	4.64924e-252	0.492288	0.449	0.162	1.13395e-247		ACVR1C	5.58209e-07	-0.391499	0.628	0.59	0.0136147
SERP1	1.06419e-192	-0.279705	0.657	0.744	2.59557e-188		DRAP1	3.50031e-176	-0.25019	0.637	0.741	8.53726e-172		CNTNAP2	0	0.416561	0.258	0.076	0		MAP1A	1.42292e-138	-0.32484	0.265	0.429	3.47051e-134		GAR1	0	0.844358	0.599	0.179	0		SUMO2	6.71132e-132	0.49102	0.982	0.948	1.63689e-127		C1orf21	2.99149e-23	-0.392028	0.132	0.368	7.29623e-19
WASF3	9.45111e-275	-0.279821	0.16	0.343	2.30513e-270		EID1	2.89049e-254	-0.250376	0.989	0.982	7.0499e-250		TMEM178A	0	0.416092	0.258	0.02	0		AOPEP	2.55364e-131	-0.32489	0.24	0.375	6.22832e-127		PDCD2	0	0.843341	0.763	0.386	0		CHCHD2	1.04184e-64	0.490825	0.796	0.65	2.54106e-60		FBXO17	3.3663e-17	-0.392167	0.356	0.485	8.21041e-13
ADH6	1.61708e-150	-0.280046	0.238	0.302	3.94406e-146		SNRNP25	1.58555e-186	-0.250389	0.292	0.432	3.86715e-182		INPPL1	0	0.415537	0.563	0.346	0		DSC2	5.68046e-60	-0.324941	0.48	0.439	1.38546e-55		FDX1	0	0.841611	0.724	0.375	0		CNPY3	3.47892e-145	0.490488	0.692	0.444	8.4851e-141		HES1	1.14454e-07	-0.39261	0.195	0.325	0.00279154
MDGA1	1.13334e-242	-0.280253	0.047	0.164	2.76421e-238		KCNH5	3.46374e-235	-0.250602	0.016	0.161	8.44807e-231		SIM1	2.17639e-256	0.415269	0.652	0.463	5.30823e-252		C1QL1	1.11006e-33	-0.326527	0.747	0.748	2.70745e-29		RPL13A	0	0.840174	0.999	0.999	0		SFPQ	1.39712e-117	0.490194	0.945	0.892	3.40757e-113		GNG4	2.28057e-22	-0.392627	0.372	0.593	5.56232e-18
PTP4A2	9.03626e-215	-0.280279	0.719	0.828	2.20394e-210		CTNND2	2.17112e-136	-0.250633	0.435	0.513	5.29537e-132		GCH1	1.82165e-190	0.414389	0.845	0.7	4.44301e-186		STXBP5L	9.1296e-146	-0.331936	0.289	0.453	2.22671e-141		SNX3	0	0.837266	0.926	0.694	0		CENPL	0	0.489686	0.341	0.035	0		MAP2	5.76957e-13	-0.395469	0.358	0.506	1.4072e-08
RNF213	2.77054e-156	-0.280366	0.537	0.634	6.75734e-152		PCDH9	2.31176e-153	-0.250787	0.1	0.191	5.63838e-149		PLCG2	0	0.413144	0.468	0.198	0		KCNJ3	8.69328e-92	-0.332188	0.349	0.432	2.12029e-87		RSL24D1	0	0.837246	0.845	0.504	0		DLEU2	8.10774e-128	0.489048	0.47	0.192	1.97748e-123		ABHD15	7.19733e-24	-0.395559	0.23	0.48	1.75543e-19
MME	1.50487e-168	-0.28057	0.005	0.104	3.67039e-164		BEX5	1.02576e-143	-0.250953	0.377	0.488	2.50184e-139		GNAQ	0	0.413053	0.85	0.702	0		LGALS2	1.55224e-125	-0.332661	0.11	0.255	3.78591e-121		SF3B6	0	0.836978	0.921	0.638	0		MRPL51	9.47832e-117	0.488438	0.858	0.698	2.31176e-112		TPM1	7.92588e-13	-0.395635	0.707	0.738	1.93312e-08
RABAC1	1.23827e-233	-0.281017	0.854	0.915	3.02014e-229		PRDX2	8.816e-239	-0.251268	0.975	0.981	2.15022e-234		TSPAN1	1.02062e-178	0.412703	0.437	0.246	2.48929e-174		NSG1	6.50891e-154	-0.334936	0.11	0.277	1.58752e-149		LITAF	0	0.835502	0.446	0.03	0		MRE11	5.36214e-227	0.487639	0.477	0.174	1.30783e-222		DPP6	2.08077e-19	-0.396409	0.577	0.71	5.07501e-15
GGCT	1.00141e-139	-0.281093	0.294	0.337	2.44243e-135		TMEM51	1.65009e-274	-0.251342	0.046	0.215	4.02456e-270		RHOU	6.06162e-252	0.412669	0.492	0.23	1.47843e-247		JUN	1.90843e-34	-0.335044	0.599	0.656	4.65465e-30		DIPK2A	0	0.835015	0.503	0.208	0		PFN1	5.9998e-144	0.48717	0.963	0.928	1.46335e-139		LMNA	4.12578e-15	-0.397079	0.366	0.478	1.00628e-10
R3HDM4	3.78057e-245	-0.281141	0.263	0.437	9.22082e-241		HEPACAM2	1.33375e-119	-0.251416	0.444	0.531	3.25302e-115		ELK3	0	0.409079	0.336	0.072	0		CHD3	3.68285e-167	-0.337377	0.117	0.3	8.98247e-163		VDAC1	0	0.834975	0.879	0.63	0		SMCHD1	4.84473e-127	0.486305	0.658	0.462	1.18163e-122		FAXDC2	4.10267e-21	-0.398999	0.056	0.248	1.00064e-16
DLGAP4	1.63466e-213	-0.281152	0.359	0.517	3.98694e-209		KDELR1	3.15026e-193	-0.251417	0.845	0.895	7.68349e-189		SHMT2	1.11724e-288	0.408972	0.44	0.279	2.72494e-284		RETREG1	1.44585e-126	-0.338459	0.299	0.42	3.52643e-122		QKI	0	0.82869	0.634	0.215	0		SLC2A4RG	2.47861e-126	0.486052	0.716	0.501	6.04532e-122		SLC18A2	1.09094e-20	-0.399555	0.082	0.26	2.66081e-16
NACAD	5.48988e-265	-0.281436	0.126	0.288	1.33898e-260		CADPS2	3.77927e-257	-0.251593	0.027	0.18	9.21763e-253		SNAP91	0	0.408853	0.477	0.211	0		ARHGAP24	5.03922e-127	-0.341303	0.012	0.131	1.22907e-122		YPEL3	0	0.828378	0.644	0.297	0		ERH	4.21975e-123	0.48522	0.932	0.818	1.0292e-118		SYT7	2.48015e-20	-0.401547	0.485	0.648	6.04909e-16
VEGFA	4.33191e-153	-0.282046	0.785	0.813	1.05655e-148		EIF3F	1.44707e-185	-0.251612	0.835	0.876	3.52942e-181		KIAA0408	3.88886e-296	0.408198	0.629	0.389	9.48493e-292		FXYD2	1.8132e-26	-0.342562	0.759	0.736	4.42239e-22		CNN2	0	0.823314	0.503	0.02	0		CACYBP	2.73118e-119	0.485191	0.817	0.631	6.66134e-115		CD59	1.0913e-23	-0.402839	0.68	0.828	2.66168e-19
SYTL1	1.16222e-264	-0.282102	0.174	0.353	2.83466e-260		SYF2	2.18714e-175	-0.251743	0.416	0.553	5.33443e-171		RIC3	0	0.407924	0.712	0.496	0		EPAS1	4.72311e-136	-0.34687	0.129	0.249	1.15197e-131		VGLL4	0	0.822231	0.703	0.301	0		SNRPA	1.57675e-187	0.484889	0.567	0.271	3.8457e-183		PDK4	3.94129e-08	-0.403972	0.249	0.3	0.00096128
PTOV1	1.35007e-197	-0.282347	0.655	0.771	3.29281e-193		MRPL20	3.77715e-181	-0.252018	0.73	0.809	9.21247e-177		WNK1	0	0.407861	0.853	0.689	0		ETS2	4.74852e-182	-0.347358	0.057	0.236	1.15816e-177		COL18A1	0	0.820345	0.494	0.092	0		DBI	4.71436e-57	0.482646	0.958	0.872	1.14983e-52		GNG2	5.63105e-21	-0.405363	0.448	0.616	1.37341e-16
TES	4.27527e-213	-0.282504	0.317	0.474	1.04274e-208		ATP5PB	2.05355e-183	-0.252924	0.693	0.775	5.00862e-179		RDH11	0	0.407759	0.879	0.751	0		BACE2	7.53782e-124	-0.347605	0.011	0.13	1.83847e-119		HSPB8	0	0.818474	0.406	0.011	0		MASTL	0	0.482447	0.356	0.064	0		STARD10	3.84315e-26	-0.4062	0.908	0.949	9.37343e-22
EPB41L3	7.83897e-176	-0.282588	0.493	0.593	1.91192e-171		AL591501.1	1.85131e-260	-0.25302	0.051	0.202	4.51534e-256		SMIM32	6.27335e-156	0.407202	0.683	0.512	1.53007e-151		SLC38A1	2.36716e-118	-0.351251	0.093	0.206	5.77349e-114		TRIP6	0	0.814574	0.549	0.015	0		POLD1	0	0.477951	0.359	0.054	0		FABP5	1.39217e-16	-0.408284	0.228	0.412	3.39549e-12
LENG8	4.44005e-172	-0.282817	0.544	0.647	1.08293e-167		RFX6	1.41865e-129	-0.253258	0.472	0.59	3.46008e-125		LRATD2	0	0.406297	0.458	0.185	0		GNAS	1.62319e-135	-0.35233	0.99	0.998	3.95895e-131		BOK	0	0.814383	0.52	0.167	0		HSPD1	1.1298e-127	0.477331	0.978	0.925	2.75558e-123		GRIN3A	1.11647e-17	-0.409992	0.013	0.216	2.72307e-13
TCEAL7	2.28446e-162	-0.28284	0.179	0.293	5.57179e-158		NSG2	7.20566e-165	-0.253371	0.005	0.157	1.75746e-160		PCSK7	2.21693e-237	0.406035	0.73	0.574	5.4071e-233		LDHA	2.08534e-84	-0.352709	0.317	0.355	5.08614e-80		GALK1	0	0.812926	0.579	0.113	0		DEPDC1B	0	0.477166	0.254	0.002	0		AGT	7.05859e-05	-0.411042	0.331	0.301	1
BSCL2	2.39729e-129	-0.282958	0.683	0.746	5.847e-125		TRNP1	2.10297e-149	-0.253718	0.542	0.62	5.12916e-145		SLC16A2	0	0.405702	0.45	0.165	0		MT-ND2	4.05264e-96	-0.356241	0.97	0.979	9.88439e-92		LIMA1	0	0.807383	0.713	0.451	0		YEATS4	2.03708e-190	0.47658	0.533	0.241	4.96844e-186		PLPPR5	9.45425e-21	-0.413104	0.285	0.505	2.30589e-16
CDKAL1	1.05382e-234	-0.283237	0.132	0.263	2.57026e-230		TRIR	5.03555e-196	-0.254061	0.818	0.862	1.22817e-191		EIF4G2	0	0.405537	0.992	0.97	0		TPM1	6.8036e-89	-0.357702	0.713	0.741	1.6594e-84		ACSS1	0	0.803882	0.447	0.029	0		CNTLN	1.96718e-194	0.475582	0.475	0.172	4.79796e-190		ENO1	9.69205e-27	-0.41402	0.874	0.922	2.36389e-22
WSB1	3.96264e-190	-0.283329	0.836	0.889	9.66487e-186		GSTO2	1.71158e-208	-0.254386	0.191	0.346	4.17454e-204		UBE2Z	0	0.40545	0.744	0.548	0		MEST	3.25931e-129	-0.35833	0.227	0.368	7.94946e-125		ATP5MC2	0	0.803786	0.993	0.956	0		PARP2	1.06559e-280	0.473697	0.397	0.111	2.59898e-276		LGALS2	3.79768e-21	-0.415172	0.056	0.236	9.26254e-17
CELF4	1.41843e-173	-0.283721	0.669	0.748	3.45954e-169		SLC16A7	7.42851e-265	-0.254462	0.041	0.196	1.81181e-260		LASP1	0	0.405391	0.724	0.518	0		LRRN3	2.57506e-188	-0.35975	0.048	0.238	6.28056e-184		UBA52	0	0.801827	0.999	0.995	0		GPAA1	1.27696e-109	0.473173	0.725	0.519	3.1145e-105		KRT8	3.07652e-12	-0.418834	0.879	0.868	7.50362e-08
IDS	1.33087e-181	-0.283805	0.862	0.886	3.24598e-177		SERINC5	3.14248e-222	-0.254737	0.139	0.288	7.6645e-218		C9orf16	4.59786e-270	0.405339	0.929	0.888	1.12142e-265		PHGDH	2.54129e-76	-0.362067	0.355	0.422	6.19821e-72		RPS3	0	0.801686	0.999	0.996	0		CENPJ	0	0.473033	0.346	0.05	0		GRIA3	1.28337e-22	-0.419722	0.259	0.474	3.13015e-18
RCN2	4.6955e-199	-0.284202	0.339	0.47	1.14523e-194		C1QTNF4	8.2462e-194	-0.254783	0.108	0.231	2.01125e-189		TSPAN5	0	0.405123	0.403	0.143	0		TMEM132B	2.25133e-188	-0.363385	0.06	0.246	5.49099e-184		RPS28	0	0.801215	1	0.998	0		ARHGAP29	8.39755e-11	0.472621	0.2	0.12	2.04816e-06		CNTN1	4.59328e-25	-0.421079	0.123	0.369	1.1203e-20
ELOB	0	-0.284598	0.95	0.982	0		HNRNPDL	1.00095e-185	-0.25482	0.825	0.878	2.44133e-181		PHLDB2	1.53394e-293	0.404838	0.831	0.676	3.74129e-289		KLF6	4.88983e-56	-0.365347	0.406	0.468	1.19263e-51		STK17B	0	0.801144	0.466	0.045	0		MNS1	0	0.470913	0.273	0.009	0		GRN	5.08257e-24	-0.424525	0.782	0.861	1.23964e-19
ABHD2	6.80407e-215	-0.284801	0.313	0.463	1.65951e-210		TMEM106C	4.43813e-206	-0.254847	0.125	0.249	1.08246e-201		MAPRE3	0	0.404762	0.716	0.484	0		CCSER1	3.5561e-177	-0.367165	0.031	0.206	8.67334e-173		NME2	0	0.800916	0.982	0.94	0		CDC25A	0	0.470009	0.329	0.032	0		ARHGAP29	6.71682e-12	-0.424617	0.077	0.123	1.63823e-07
ALPK3	1.25696e-232	-0.284992	0.257	0.426	3.06572e-228		RPS19BP1	1.21469e-181	-0.254995	0.495	0.623	2.96263e-177		SLC38A3	0	0.404527	0.285	0.054	0		CDH17	4.79095e-161	-0.367986	0.045	0.178	1.16851e-156		ABRACL	0	0.798867	0.593	0.179	0		GMPS	2.58841e-148	0.469548	0.616	0.38	6.31314e-144		MGST1	1.50235e-13	-0.427615	0.01	0.121	3.66422e-09
ERI3	2.02331e-239	-0.285446	0.345	0.517	4.93486e-235		SPINK4	6.01347e-172	-0.255328	0.006	0.149	1.46669e-167		H2AFY	0	0.404457	0.964	0.909	0		NTNG2	7.08199e-192	-0.371063	0.082	0.269	1.7273e-187		UBE2V1	0	0.796904	0.897	0.689	0		TRIM28	3.40861e-122	0.468948	0.827	0.627	8.31361e-118		EMC10	3.04194e-29	-0.427623	0.9	0.93	7.4193e-25
TPR	2.00275e-203	-0.285575	0.662	0.786	4.88471e-199		S100Z	1.19131e-263	-0.255423	0.063	0.223	2.90561e-259		ADAMTS5	1.64412e-211	0.403709	0.511	0.312	4.01e-207		RND3	3.8325e-100	-0.373594	0.118	0.202	9.34747e-96		BNIPL	0	0.796674	0.409	0.016	0		MEST	1.19728e-46	0.468508	0.422	0.345	2.92017e-42		DRAIC	1.30486e-19	-0.427692	0.088	0.248	3.18255e-15
SLC2A13	7.11372e-242	-0.28582	0.166	0.334	1.73504e-237		RNF150	1.97029e-157	-0.255444	0.234	0.35	4.80553e-153		MT-ND4	9.4332e-191	0.403105	0.999	0.985	2.30076e-186		SLC2A3	2.82688e-60	-0.380547	0.12	0.113	6.89477e-56		UBE2I	0	0.79418	0.888	0.586	0		ZNF714	1.03022e-130	0.468301	0.541	0.268	2.5127e-126		RAB3B	2.57203e-21	-0.43233	0.939	0.921	6.27319e-17
FOCAD	5.05253e-221	-0.285832	0.384	0.542	1.23231e-216		EIF4A3	5.58546e-173	-0.25608	0.355	0.488	1.36229e-168		STXBP1	7.65097e-296	0.403055	0.825	0.664	1.86607e-291		MPP1	9.78667e-208	-0.381512	0.155	0.364	2.38697e-203		PDGFD	0	0.793726	0.492	0.128	0		PIDD1	1.89364e-302	0.467805	0.362	0.086	4.6186e-298		S100A13	1.22317e-17	-0.43354	0.387	0.507	2.98331e-13
GNA11	3.8244e-200	-0.285886	0.513	0.648	9.32772e-196		TMEM50A	1.57721e-190	-0.257479	0.419	0.563	3.84682e-186		DTX1	0	0.402992	0.299	0.037	0		ASB9	2.48555e-145	-0.384228	0.148	0.267	6.06225e-141		KCTD1	0	0.788004	0.505	0.112	0		SNHG6	8.70531e-55	0.466673	0.88	0.754	2.12323e-50		IGFBP7	1.48851e-20	-0.434293	0.052	0.209	3.63048e-16
ITPR2	1.18392e-171	-0.286171	0.137	0.216	2.88757e-167		PLS3	1.96927e-117	-0.257547	0.704	0.76	4.80304e-113		PRKAR2A	2.0521e-294	0.402614	0.856	0.701	5.00507e-290		EVL	5.23163e-137	-0.387558	0.574	0.676	1.27599e-132		PRRG4	0	0.787013	0.515	0.197	0		FANCL	1.47604e-216	0.465744	0.475	0.173	3.60005e-212		SMIM24	2.41658e-19	-0.436585	0.082	0.232	5.89403e-15
CSNK1E	1.18117e-220	-0.286279	0.416	0.574	2.88087e-216		BCAR3	4.89939e-230	-0.25771	0.105	0.259	1.19496e-225		LINC00261	1.39482e-133	0.402604	0.673	0.554	3.40195e-129		ITGA1	1.22966e-137	-0.389661	0.235	0.402	2.99915e-133		RBM3	0	0.785448	0.887	0.668	0		E2F7	2.49062e-235	0.465595	0.26	0.001	6.07461e-231		IGF1R	1.32493e-25	-0.436986	0.157	0.394	3.2315e-21
ADH5	1.0306e-175	-0.286423	0.667	0.733	2.51364e-171		HNRNPM	4.67964e-161	-0.257993	0.63	0.723	1.14136e-156		KIAA1257	0	0.40248	0.326	0.053	0		SGPL1	1.25162e-193	-0.39755	0.168	0.354	3.0527e-189		PRRX1	5.16453e-122	0.78405	0.144	0.001	1.25963e-117		POLR3K	1.08262e-207	0.464088	0.454	0.188	2.64052e-203		PSD3	1.5554e-23	-0.444336	0.431	0.618	3.79361e-19
FRY	5.4316e-247	-0.28648	0.177	0.34	1.32477e-242		CIAO2B	1.80518e-178	-0.258399	0.608	0.71	4.40282e-174		RSRP1	2.57266e-290	0.402309	0.833	0.681	6.27473e-286		EDARADD	2.07815e-163	-0.39806	0.198	0.351	5.06861e-159		UBE2E2	0	0.782889	0.584	0.166	0		TFDP1	2.28713e-154	0.463015	0.598	0.334	5.5783e-150		TP53I13	1.09114e-27	-0.447675	0.274	0.556	2.66129e-23
TBX3	2.30186e-246	-0.286627	0.016	0.143	5.61423e-242		TMEM230	1.01252e-188	-0.258456	0.614	0.726	2.46953e-184		R3HDM4	0	0.401374	0.585	0.346	0		PPDPF	1.2922e-169	-0.399663	0.926	0.96	3.15167e-165		CEMIP2	0	0.780468	0.501	0.063	0		CDCA4	0	0.462079	0.312	0.037	0		AMBP	4.8401e-05	-0.451163	0.234	0.239	1
SEMA5A	3.33001e-202	-0.286669	0.134	0.26	8.12191e-198		PARP14	2.43483e-202	-0.258569	0.215	0.375	5.93856e-198		MSN	0	0.40011	0.392	0.145	0		REEP1	1.37016e-208	-0.400102	0.18	0.394	3.34182e-204		PDGFRA	1.34526e-139	0.778942	0.144	0.001	3.28108e-135		PIN1	2.73574e-117	0.460493	0.869	0.791	6.67246e-113		ID3	3.19985e-15	-0.453114	0.025	0.107	7.80445e-11
RAB6B	9.84143e-272	-0.286802	0.152	0.328	2.40032e-267		HNRNPD	5.14759e-179	-0.258681	0.713	0.789	1.2555e-174		EPHX1	1.11029e-194	0.399929	0.757	0.676	2.708e-190		AC068587.4	2.00216e-89	-0.40238	0.244	0.271	4.88328e-85		OSBPL9	0	0.777992	0.713	0.375	0		TPGS2	6.68798e-153	0.460227	0.536	0.259	1.6312e-148		GAS2L3	1.75863e-19	-0.45467	0.138	0.286	4.2893e-15
CXXC4	5.78839e-164	-0.286935	0.594	0.684	1.41179e-159		PRELID1	3.51066e-185	-0.258684	0.661	0.753	8.56251e-181		AGPAT4	0	0.398796	0.592	0.346	0		ENC1	4.54384e-160	-0.404475	0.019	0.165	1.10824e-155		CSRP2	3.27114e-261	0.777197	0.368	0.088	7.97832e-257		CD99	1.35898e-37	0.459939	0.845	0.698	3.31456e-33		KRT18	3.54777e-11	-0.456665	0.755	0.698	8.65301e-07
PCNX2	7.02495e-263	-0.287019	0.181	0.354	1.71338e-258		RIMBP2	6.50283e-152	-0.258699	0.613	0.683	1.58604e-147		COX5B	0	0.398247	0.942	0.908	0		GRIA4	1.43214e-146	-0.406923	0.087	0.269	3.493e-142		LINC00632	7.16975e-220	0.776833	0.182	0.035	1.7487e-215		ACOT7	2.85579e-143	0.459654	0.469	0.198	6.96526e-139		CAST	4.78791e-11	-0.45738	0.646	0.656	1.16777e-06
NDRG1	9.62256e-163	-0.287177	0.235	0.341	2.34694e-158		PPIA	6.21641e-266	-0.259109	0.981	0.98	1.51618e-261		CNTN1	1.08126e-281	0.39752	0.525	0.335	2.63718e-277		PLAGL1	2.89771e-103	-0.411928	0.505	0.565	7.06751e-99		CHD3	9.89297e-301	0.776446	0.651	0.256	2.4129e-296		DIAPH1	1.46513e-131	0.459573	0.61	0.374	3.57345e-127		PDE4D	3.42248e-29	-0.461063	0.146	0.432	8.34742e-25
2024-03-08	3.90459e-175	-0.287329	0.547	0.64	9.52329e-171		MRPL41	8.60316e-186	-0.259362	0.762	0.821	2.09831e-181		HDAC1	0	0.396351	0.771	0.581	0		NEFM	1.48258e-33	-0.412455	0.445	0.444	3.61602e-29		EZR	1.2714e-210	0.776264	0.791	0.676	3.10096e-206		TPR	1.64785e-95	0.459326	0.864	0.744	4.01911e-91		SCP2	3.62505e-27	-0.465563	0.669	0.798	8.84148e-23
AFF3	2.17505e-243	-0.287843	0.015	0.142	5.30495e-239		KCND3	1.97576e-246	-0.259806	0.017	0.176	4.81889e-242		SLC6A6	0	0.395391	0.457	0.218	0		DST	1.1175e-162	-0.413678	0.759	0.843	2.72558e-158		HOTAIRM1	0	0.774324	0.515	0.202	0		PKMYT1	0	0.458665	0.274	0.004	0		SLC2A3	1.084e-14	-0.465991	0.046	0.115	2.64387e-10
RB1CC1	3.21273e-206	-0.2882	0.475	0.623	7.83584e-202		APPL1	2.45723e-160	-0.260041	0.579	0.659	5.99319e-156		ANXA5	1.8157e-252	0.395002	0.877	0.791	4.42849e-248		SOX11	1.14508e-177	-0.4143	0.175	0.366	2.79286e-173		NOP53	0	0.773736	0.952	0.782	0		XRCC5	2.04191e-122	0.457107	0.96	0.897	4.98021e-118		SDC2	6.44164e-22	-0.470784	0.374	0.526	1.57112e-17
VLDLR-AS1	4.58174e-274	-0.28859	0.171	0.353	1.11749e-269		DNASE2	2.4324e-220	-0.260268	0.214	0.381	5.93263e-216		CCPG1	4.90658e-291	0.394959	0.67	0.501	1.19671e-286		SERINC2	2.27456e-183	-0.417345	0.359	0.54	5.54765e-179		WWC3	0	0.773583	0.57	0.196	0		TYMSOS	0	0.457045	0.285	0.007	0		SAT1	3.75576e-20	-0.472922	0.349	0.508	9.16029e-16
SLC9A3R1	6.93721e-194	-0.288751	0.767	0.825	1.69199e-189		CD59	7.69717e-170	-0.260441	0.789	0.842	1.87734e-165		RCAN3	7.12562e-284	0.394312	0.828	0.656	1.73794e-279		ASCL1	6.76153e-49	-0.418063	0.231	0.361	1.64914e-44		LPCAT2	0	0.771326	0.402	0.016	0		DPY30	2.88786e-111	0.456925	0.792	0.611	7.04349e-107		GLIS3	2.03453e-24	-0.477722	0.149	0.355	4.96221e-20
H1F0	7.86954e-130	-0.288783	0.408	0.503	1.91938e-125		TCEAL3	6.85384e-162	-0.26048	0.608	0.698	1.67165e-157		GUCY2C	8.59455e-255	0.39385	0.221	0.053	2.09621e-250		TUBB	4.42472e-133	-0.418464	0.78	0.838	1.07919e-128		EFNA1	0	0.771205	0.459	0.057	0		WDHD1	0	0.455973	0.352	0.051	0		RBM47	5.78836e-30	-0.478285	0.333	0.613	1.41178e-25
GAREM1	2.18033e-238	-0.289413	0.211	0.379	5.31783e-234		PTEN	2.29382e-172	-0.26069	0.573	0.682	5.59462e-168		PDE3A	0	0.393179	0.284	0.037	0		ATP2A3	2.43636e-139	-0.418469	0.681	0.731	5.94229e-135		FLRT3	0	0.77025	0.511	0.217	0		TMEM160	1.61568e-111	0.45528	0.83	0.64	3.94065e-107		CRIP1	2.25116e-17	-0.480618	0.144	0.298	5.49057e-13
SCAMP5	5.73068e-206	-0.289644	0.481	0.609	1.39771e-201		TCTN1	2.17543e-192	-0.26101	0.345	0.485	5.30588e-188		HES6	6.77813e-165	0.392306	0.405	0.213	1.65319e-160		ARHGAP29	2.19679e-84	-0.422377	0.112	0.124	5.35798e-80		RBIS	0	0.77001	0.825	0.448	0		LRRCC1	4.83419e-281	0.45285	0.348	0.059	1.17906e-276		PLXDC2	4.08345e-30	-0.483641	0.165	0.438	9.95953e-26
YWHAG	1.6095e-215	-0.289723	0.567	0.7	3.92558e-211		UBA52	0	-0.261068	0.994	0.995	0		ST5	0	0.391796	0.497	0.253	0		PRUNE2	4.55806e-193	-0.424849	0.228	0.419	1.11171e-188		TFG	0	0.769259	0.879	0.58	0		FBLN1	8.31594e-20	0.452824	0.196	0.027	2.02826e-15		NEAT1	1.66723e-06	-0.484611	0.301	0.405	0.0406637
CDCP1	5.66405e-223	-0.289929	0.308	0.462	1.38146e-218		UQCRH	2.38328e-219	-0.261453	0.939	0.959	5.81283e-215		RGS9	1.11202e-239	0.391667	0.534	0.333	2.71222e-235		MTHFD2	3.22274e-140	-0.435076	0.202	0.366	7.86025e-136		C1orf21	0	0.769048	0.646	0.352	0		OIP5	0	0.452076	0.291	0.002	0		PARM1	3.753e-24	-0.485893	0.414	0.602	9.15358e-20
PHF14	1.20652e-218	-0.289972	0.549	0.689	2.94271e-214		TIAM1	9.09444e-201	-0.261586	0.208	0.355	2.21813e-196		RETREG3	0	0.390427	0.616	0.406	0		PLD5	3.56278e-211	-0.443337	0.052	0.228	8.68963e-207		GIPC1	0	0.768472	0.765	0.492	0		GSTO1	6.40036e-93	0.452047	0.744	0.533	1.56105e-88		PFN2	2.308e-34	-0.489273	0.674	0.849	5.6292e-30
ABRACL	0	-0.290195	0.075	0.251	0		SNU13	3.11443e-212	-0.261779	0.847	0.897	7.59609e-208		ZNRF1	0	0.390374	0.715	0.529	0		ARHGAP18	1.66369e-217	-0.451472	0.186	0.383	4.05773e-213		HSBP1L1	0	0.768091	0.483	0.08	0		RAD51C	8.38986e-219	0.45204	0.417	0.154	2.04629e-214		AC068587.4	6.09671e-17	-0.489715	0.151	0.269	1.48699e-12
EIF4G3	7.25359e-216	-0.290213	0.429	0.581	1.76915e-211		TSPAN14	8.49744e-218	-0.261818	0.219	0.373	2.07253e-213		ARPC2	0	0.390276	0.968	0.913	0		NEXMIF	1.95099e-232	-0.453848	0.13	0.345	4.75847e-228		MDFIC	0	0.768047	0.489	0.014	0		SLC1A4	4.95931e-99	0.450438	0.537	0.328	1.20958e-94		SYT13	5.88346e-13	-0.497246	0.554	0.484	1.43498e-08
GJB1	7.98877e-277	-0.29031	0.017	0.195	1.94846e-272		RBM39	4.82024e-211	-0.262129	0.88	0.92	1.17566e-206		ST6GAL1	0	0.390243	0.459	0.219	0		DCX	1.94558e-156	-0.45607	0.627	0.729	4.74528e-152		DAPP1	0	0.766681	0.383	0.002	0		CCND3	2.89596e-134	0.45007	0.448	0.2	7.06324e-130		TMTC1	3.72199e-28	-0.498652	0.094	0.353	9.07792e-24
TLE5	3.8969e-276	-0.290321	0.941	0.966	9.50454e-272		GTF2H5	1.30241e-198	-0.26235	0.356	0.504	3.17657e-194		EXOC5	4.84663e-302	0.389672	0.737	0.547	1.18209e-297		ABLIM1	1.58557e-208	-0.457573	0.347	0.536	3.8672e-204		BLNK	0	0.765966	0.449	0.004	0		NUDT15	1.46397e-234	0.449306	0.417	0.132	3.57062e-230		APCDD1	4.93431e-27	-0.505113	0.065	0.294	1.20348e-22
ENHO	3.76818e-295	-0.291534	0.075	0.237	9.19059e-291		EMC7	1.73538e-171	-0.262637	0.513	0.648	4.23258e-167		DLGAP4	0	0.389552	0.643	0.436	0		TMEM196	2.51223e-242	-0.46234	0.184	0.401	6.12733e-238		TMEM40	0	0.764864	0.411	0.003	0		MYBL1	0	0.44907	0.261	0.004	0		BTG1	7.50109e-17	-0.505913	0.81	0.862	1.82952e-12
TMOD2	1.83971e-220	-0.291779	0.416	0.574	4.48706e-216		NEUROD1	1.55008e-85	-0.262644	0.829	0.817	3.78064e-81		KIF13B	0	0.38904	0.554	0.316	0		TUBB3	2.72741e-159	-0.462406	0.4	0.555	6.65216e-155		BMP7	0	0.763885	0.421	0.048	0		PTMS	7.76059e-62	0.448899	0.938	0.941	1.89281e-57		TUBA1A	3.30688e-16	-0.50608	0.91	0.902	8.06547e-12
PITPNB	1.11752e-247	-0.291799	0.339	0.52	2.72563e-243		SNHG5	8.2307e-152	-0.262861	0.798	0.832	2.00747e-147		LRTM1	0	0.388561	0.284	0.031	0		MT-CYB	1.11259e-108	-0.465437	0.888	0.935	2.7136e-104		ARF6	0	0.763045	0.687	0.382	0		HNRNPUL1	1.0697e-110	0.448463	0.797	0.633	2.609e-106		CDH2	5.91025e-30	-0.507243	0.337	0.599	1.44151e-25
MAGED2	1.08868e-236	-0.291868	0.878	0.924	2.6553e-232		SEC14L1	3.51108e-197	-0.262974	0.353	0.498	8.56353e-193		MSRA	0	0.388558	0.39	0.179	0		S100A10	1.04052e-82	-0.467183	0.741	0.69	2.53784e-78		CCDC34	7.78348e-226	0.761766	0.511	0.189	1.89839e-221		GLRX5	2.141e-108	0.448392	0.773	0.588	5.2219e-104		IFIH1	1.63273e-27	-0.509224	0.119	0.346	3.98223e-23
BTG3	2.95913e-218	-0.292045	0.299	0.463	7.21731e-214		SBDS	7.11108e-178	-0.263108	0.493	0.612	1.73439e-173		MAP4K3-DT	0	0.38813	0.587	0.375	0		TMEM37	3.21504e-189	-0.468211	0.478	0.613	7.84148e-185		CTHRC1	3.7259e-253	0.761387	0.353	0.207	9.08746e-249		PRDX4	1.56328e-41	0.445434	0.872	0.741	3.81284e-37		EVA1B	4.25169e-37	-0.516488	0.747	0.885	1.03699e-32
CCDC34	6.36278e-235	-0.292386	0.116	0.242	1.55188e-230		PRDX4	7.63476e-95	-0.2639	0.721	0.756	1.86212e-90		DDIT3	1.25486e-195	0.387937	0.446	0.311	3.0606e-191		XBP1	3.49203e-188	-0.468978	0.538	0.713	8.51705e-184		LRRC17	1.07086e-190	0.759033	0.167	0.014	2.61184e-186		CDC25C	5.76705e-198	0.442817	0.25	0.001	1.40658e-193		CLDN4	3.55437e-11	-0.517544	0.092	0.106	8.6691e-07
LRRN2	1.14846e-271	-0.292848	0.186	0.365	2.80109e-267		ORAI3	6.7984e-192	-0.263922	0.398	0.531	1.65813e-187		TMED8	3.59012e-247	0.387753	0.83	0.675	8.75631e-243		GLIS3	5.46916e-218	-0.471934	0.181	0.381	1.33393e-213		HIF3A	0	0.758224	0.448	0.1	0		NAP1L4	4.07861e-106	0.441598	0.822	0.631	9.94773e-102		LDHB	3.37006e-24	-0.521708	0.31	0.549	8.21958e-20
QPRT	2.11627e-164	-0.292865	0.692	0.766	5.16159e-160		ANAPC16	2.12592e-195	-0.264412	0.765	0.833	5.18512e-191		SARS	6.96592e-242	0.387571	0.843	0.753	1.69899e-237		IGFBP3	1.05655e-48	-0.473153	0.148	0.285	2.57692e-44		FYN	0	0.757538	0.642	0.315	0		MCUR1	4.12899e-127	0.441458	0.64	0.41	1.00706e-122		GAP43	2.58722e-20	-0.523053	0.042	0.165	6.31022e-16
EIF2S2	3.46093e-212	-0.292965	0.678	0.784	8.4412e-208		ISCA2	1.7131e-214	-0.264762	0.33	0.492	4.17826e-210		GNB1	0	0.386942	0.963	0.888	0		OLFM2	9.72527e-225	-0.474359	0.257	0.478	2.37199e-220		GBP1	0	0.757525	0.362	0.002	0		TMEM237	6.31561e-217	0.441329	0.428	0.142	1.54038e-212		RPS6KA3	4.15736e-27	-0.530416	0.738	0.806	1.01398e-22
SLC25A37	3.32055e-227	-0.294818	0.277	0.434	8.09881e-223		SEC14L6	2.30674e-284	-0.264908	0.069	0.246	5.62614e-280		NLK	0	0.386466	0.524	0.274	0		DRAIC	7.5418e-211	-0.474628	0.098	0.271	1.83945e-206		LTBP1	2.68022e-283	0.756216	0.222	0.007	6.53705e-279		SET	3.08468e-115	0.441232	0.99	0.953	7.52354e-111		ID2	6.74767e-21	-0.537315	0.23	0.392	1.64576e-16
SKAP2	1.62711e-189	-0.294963	0.342	0.471	3.96853e-185		BRK1	6.36503e-263	-0.265025	0.929	0.951	1.55243e-258		YWHAG	2.99668e-290	0.386222	0.811	0.631	7.30891e-286		KIF5C	1.05385e-217	-0.498637	0.706	0.775	2.57033e-213		IDH2	0	0.756031	0.794	0.538	0		GCHFR	3.83841e-72	0.438296	0.707	0.594	9.36189e-68		MTRNR2L8	1.12963e-22	-0.539662	0.523	0.704	2.75518e-18
AUTS2	6.33701e-264	-0.295067	0.153	0.323	1.5456e-259		SMC3	1.83545e-169	-0.265326	0.518	0.631	4.47667e-165		RCAN1	0	0.386058	0.386	0.143	0		PLXNA2	4.84717e-217	-0.510571	0.335	0.493	1.18222e-212		AP001207.3	0	0.753904	0.407	0.001	0		HIST1H3D	0	0.437777	0.218	0.016	0		SLC3A2	1.78108e-27	-0.542975	0.682	0.795	4.34406e-23
CALML4	1.0719e-298	-0.295142	0.069	0.235	2.61437e-294		DNAJC8	3.0415e-188	-0.265461	0.545	0.669	7.41822e-184		LUC7L3	0	0.38531	0.962	0.898	0		GPC3	9.02861e-136	-0.520717	0.082	0.233	2.20208e-131		TMEM159	0	0.753108	0.489	0.023	0		S100A11	2.56388e-14	0.437451	0.661	0.661	6.2533e-10		KCNK17	1.34818e-30	-0.543132	0.247	0.487	3.2882e-26
MTPN	2.00029e-233	-0.295231	0.538	0.689	4.8787e-229		SERPIND1	2.40934e-239	-0.265812	0.015	0.165	5.87637e-235		SYT14	6.60439e-288	0.385202	0.648	0.455	1.61081e-283		TMSB10	4.55762e-195	-0.52135	0.87	0.929	1.1116e-190		GNG5	3.8106e-274	0.752326	0.974	0.813	9.29406e-270		RPA1	2.966e-212	0.437134	0.428	0.144	7.23407e-208		IER2	5.6406e-09	-0.543637	0.322	0.417	0.000137574
PRKCH	0	-0.295235	0.035	0.221	0		SPTBN1	7.72454e-119	-0.265829	0.754	0.772	1.88401e-114		CSNK1E	3.32719e-305	0.384644	0.696	0.494	8.11502e-301		CLDN4	2.92762e-78	-0.521423	0.102	0.107	7.14047e-74		PRKG1	0	0.752051	0.393	0.015	0		SYCE1L	1.30191e-85	0.437048	0.593	0.367	3.17537e-81		HS6ST3	9.70477e-33	-0.544741	0.086	0.386	2.36699e-28
CALU	1.31999e-203	-0.295407	0.36	0.497	3.21947e-199		TMEM86B	6.73675e-173	-0.266006	0.349	0.481	1.64309e-168		AKAP9	0	0.384169	0.983	0.942	0		ROBO2	1.65037e-263	-0.523594	0.074	0.301	4.02526e-259		TMEM45A	0	0.750153	0.319	0.045	0		DCTN3	2.54753e-100	0.436708	0.822	0.775	6.21344e-96		FFAR1	7.59563e-32	-0.544986	0.098	0.379	1.85257e-27
MSN	0	-0.295737	0.062	0.238	0		LSM7	3.85006e-191	-0.266013	0.744	0.814	9.39029e-187		WSB2	0	0.383962	0.644	0.435	0		INSM1	7.96969e-198	-0.53137	0.603	0.718	1.94381e-193		TANC1	0	0.748329	0.461	0.01	0		ACTL6A	1.77271e-150	0.43653	0.515	0.265	4.32364e-146		GRIA4	1.21774e-24	-0.549857	0.033	0.245	2.97007e-20
MOSPD2	8.20872e-287	-0.296422	0.137	0.309	2.00211e-282		HABP2	1.55175e-155	-0.266213	0.138	0.268	3.78471e-151		ZEB1	0	0.38391	0.447	0.209	0		ASCL2	3.40621e-254	-0.545662	0.335	0.569	8.30774e-250		CAVIN1	0	0.748321	0.381	0.004	0		GAMT	2.16696e-96	0.435243	0.77	0.607	5.28522e-92		S100A10	1.09286e-13	-0.550862	0.674	0.698	2.66549e-09
RPL27	2.57384e-220	-0.29761	0.951	0.965	6.2776e-216		RORA	8.10366e-187	-0.266874	0.313	0.469	1.97648e-182		FNDC3B	1.9285e-275	0.383873	0.577	0.413	4.7036e-271		MAP2	1.25991e-217	-0.555018	0.332	0.533	3.07291e-213		EIF3G	0	0.74699	0.926	0.702	0		RFWD3	1.53451e-206	0.435092	0.395	0.142	3.74266e-202		CAMK1D	4.11568e-23	-0.552917	0.276	0.412	1.00382e-18
SEPTIN11	2.64362e-215	-0.297892	0.621	0.732	6.4478e-211		LEPROT	2.30214e-181	-0.266922	0.503	0.621	5.61493e-177		HDAC9	0	0.38386	0.275	0.06	0		LSAMP	1.42063e-242	-0.556809	0.24	0.473	3.46493e-238		USP25	0	0.746958	0.577	0.25	0		TRIP13	0	0.434315	0.302	0.008	0		FXYD2	1.13209e-08	-0.561963	0.801	0.739	0.000276118
LMAN2	4.77263e-233	-0.298019	0.566	0.701	1.16404e-228		HMGCS2	2.01317e-247	-0.267246	0.029	0.157	4.91013e-243		PTPRA	0	0.383749	0.773	0.602	0		AMIGO2	0	-0.584434	0.108	0.373	0		EGFR	0	0.74665	0.5	0.103	0		SDF2L1	1.2019e-59	0.432924	0.776	0.614	2.93144e-55		TUBA1B	1.93955e-23	-0.562248	0.755	0.844	4.73056e-19
CCND2	2.50168e-100	-0.298137	0.455	0.501	6.10159e-96		KCNS3	1.09036e-213	-0.267335	0.049	0.154	2.65939e-209		ADGRV1	4.18204e-276	0.383499	0.589	0.382	1.02e-271		GAP43	1.74714e-227	-0.601647	0.031	0.186	4.26127e-223		RGS10	0	0.745764	0.39	0.003	0		LRR1	0	0.432734	0.33	0.057	0		RRBP1	3.99127e-25	-0.562915	0.684	0.776	9.7347e-21
MYH14	5.51548e-238	-0.298808	0.301	0.459	1.34523e-233		ARPC3	7.67267e-194	-0.267681	0.878	0.904	1.87136e-189		FAM49B	0	0.383409	0.663	0.456	0		SYT11	1.6144e-277	-0.602332	0.34	0.536	3.93753e-273		MYCL	0	0.745495	0.428	0.011	0		CCDC18	0	0.431983	0.315	0.051	0		CBLN1	3.72919e-21	-0.56818	0.142	0.248	9.0955e-17
DYNC1I2	1.54433e-239	-0.299474	0.657	0.788	3.76661e-235		SEPTIN9	5.01e-216	-0.267759	0.243	0.413	1.22194e-211		ARG2	0	0.383114	0.433	0.213	0		DHRS2	2.43695e-174	-0.61513	0.241	0.414	5.94371e-170		SKP1	0	0.74431	0.982	0.903	0		COX8A	4.09794e-107	0.431092	0.991	0.982	9.99488e-103		CLU	4.01195e-13	-0.574742	0.946	0.84	9.78514e-09
ASS1	2.96228e-146	-0.299941	0.414	0.49	7.22499e-142		CADM2	2.07001e-197	-0.26793	0.033	0.12	5.04875e-193		ZNF706	7.91938e-215	0.382779	0.797	0.66	1.93154e-210		BASP1	3.98405e-255	-0.61517	0.462	0.669	9.71709e-251		TAF1D	0	0.743218	0.815	0.55	0		NETO2	7.76946e-141	0.430824	0.425	0.164	1.89497e-136		PALM2-AKAP2	1.15369e-27	-0.57517	0.082	0.27	2.81384e-23
SSBP3	1.81053e-214	-0.299975	0.543	0.667	4.41589e-210		TMPO	1.59533e-166	-0.26797	0.28	0.385	3.89102e-162		SOGA3	0	0.382444	0.54	0.292	0		CXADR	0	-0.617288	0.152	0.469	0		MUC15	0	0.741658	0.382	0.007	0		H3F3B	6.30567e-51	0.430694	0.979	0.962	1.53795e-46		MT-ND2	9.68939e-28	-0.576258	0.96	0.978	2.36324e-23
ARHGEF2	6.35256e-285	-0.300435	0.152	0.323	1.54939e-280		HNRNPF	2.85043e-176	-0.268171	0.526	0.625	6.9522e-172		GOLGB1	2.05132e-236	0.381532	0.876	0.756	5.00316e-232		CAST	5.76167e-170	-0.622558	0.658	0.655	1.40527e-165		ZFHX4	0	0.740279	0.418	0.092	0		HIST1H2AH	0	0.429845	0.221	0.008	0		PBXIP1	2.72377e-28	-0.577431	0.55	0.689	6.64328e-24
DSTN	1.31859e-247	-0.300647	0.907	0.943	3.21605e-243		RPS27	1.26789e-303	-0.268222	0.999	0.996	3.09238e-299		PLEKHA6	0	0.381393	0.553	0.331	0		PARVB	1.00888e-251	-0.622717	0.329	0.532	2.46065e-247		LSR	0	0.739794	0.659	0.387	0		YWHAQ	1.80027e-115	0.429089	0.96	0.894	4.39087e-111		ANXA6	5.51487e-38	-0.578121	0.569	0.766	1.34508e-33
ST8SIA4	5.60779e-279	-0.30065	0.081	0.237	1.36774e-274		POLR2J	8.28702e-202	-0.268281	0.535	0.665	2.0212e-197		KLF13	0	0.3809	0.523	0.28	0		STMN2	7.30424e-286	-0.624858	0.883	0.9	1.7815e-281		SSB	0	0.739767	0.911	0.639	0		H3F3A	4.00927e-121	0.428801	1	0.999	9.77861e-117		HIPK2	2.14237e-40	-0.581694	0.686	0.854	5.22524e-36
CLCN3	1.01644e-224	-0.301045	0.484	0.63	2.47909e-220		ZDHHC12	1.6939e-204	-0.269887	0.301	0.446	4.13142e-200		SMIM14	3.52637e-257	0.380798	0.657	0.449	8.60083e-253		CBLN1	1.69367e-223	-0.625879	0.116	0.269	4.13087e-219		IGBP1	0	0.73919	0.754	0.413	0		CFL1	1.05557e-153	0.428769	0.999	0.992	2.57452e-149		VEGFA	8.18304e-37	-0.583426	0.678	0.806	1.99584e-32
PCDH20	8.32002e-246	-0.301229	0.088	0.223	2.02925e-241		TMBIM1	1.35042e-228	-0.27001	0.241	0.416	3.29366e-224		PHACTR4	8.13082e-277	0.380205	0.715	0.525	1.98311e-272		CADM1	7.80278e-295	-0.63268	0.405	0.604	1.9031e-290		FAM89B	0	0.738488	0.729	0.334	0		DSCC1	0	0.4286	0.284	0.005	0		PCSK2	6.73576e-21	-0.589864	0.4	0.539	1.64285e-16
HIF1A	1.86795e-206	-0.301781	0.535	0.656	4.55592e-202		GATA6	4.8958e-276	-0.270098	0.051	0.211	1.19409e-271		CAMK2B	1.8664e-232	0.379992	0.729	0.56	4.55214e-228		NPTX2	1.95269e-291	-0.634235	0.046	0.266	4.76262e-287		FBP1	0	0.737484	0.387	0.091	0		DONSON	0	0.428308	0.313	0.046	0		AKAP12	2.31024e-22	-0.593422	0.504	0.613	5.63467e-18
RCN1	8.58147e-236	-0.302073	0.776	0.857	2.09302e-231		BRI3	4.06074e-182	-0.270787	0.829	0.891	9.90414e-178		GNG4	1.56606e-279	0.379339	0.744	0.562	3.81962e-275		FXYD6	0	-0.662015	0.285	0.57	0		LEPROT	0	0.735711	0.842	0.574	0		C9orf40	3.88215e-270	0.428249	0.357	0.087	9.46856e-266		CRIP2	8.08254e-37	-0.593549	0.508	0.727	1.97133e-32
LZTS1	4.2552e-197	-0.302514	0.007	0.159	1.03784e-192		COX7C	3.03009e-270	-0.271141	0.977	0.981	7.39038e-266		KCNA4	0	0.379152	0.247	0.008	0		KRT8	1.20638e-256	-0.662633	0.821	0.876	2.94236e-252		RNF181	0	0.733292	0.729	0.355	0		TMEM258	5.08623e-77	0.427758	0.907	0.795	1.24053e-72		UCN3	2.04847e-27	-0.594907	0.075	0.256	4.99621e-23
CBX3	1.76172e-243	-0.303047	0.361	0.524	4.29683e-239		SMCO4	2.21817e-179	-0.271312	0.433	0.56	5.41011e-175		RBM3	1.47569e-233	0.378897	0.783	0.658	3.5992e-229		KRT19	1.23009e-74	-0.66603	0.578	0.41	3.00019e-70		PRSS8	0	0.729005	0.468	0.045	0		VKORC1	2.91747e-83	0.427381	0.927	0.848	7.1157e-79		EEF1A2	5.52626e-12	-0.597207	0.536	0.564	1.34785e-07
PRKAR2A	1.07266e-224	-0.303317	0.645	0.761	2.61621e-220		DNAJB6	1.72185e-193	-0.271965	0.636	0.733	4.19959e-189		KIF5B	9.08463e-300	0.378675	0.903	0.808	2.21574e-295		PDX1	0	-0.67753	0.142	0.428	0		PPFIBP1	0	0.727741	0.591	0.337	0		POP7	2.51593e-145	0.426736	0.507	0.264	6.13636e-141		DCDC1	6.43491e-34	-0.599533	0.096	0.383	1.56947e-29
SMARCA4	1.40566e-240	-0.303482	0.5	0.661	3.42841e-236		PLAAT3	2.61729e-190	-0.273393	0.529	0.64	6.38357e-186		AC138649.1	0	0.378649	0.469	0.236	0		RAMP1	5.74315e-301	-0.680262	0.045	0.265	1.40075e-296		ERRFI1	0	0.725245	0.459	0.181	0		CEP135	5.07427e-175	0.426435	0.415	0.15	1.23761e-170		PLCXD3	1.10871e-33	-0.606813	0.245	0.511	2.70416e-29
SERTM2	1.24075e-247	-0.304615	0.035	0.14	3.02619e-243		TMEM256	1.36185e-196	-0.273495	0.473	0.595	3.32155e-192		PGPEP1	8.0234e-231	0.377575	0.711	0.545	1.95691e-226		KRT18	2.88014e-207	-0.680489	0.662	0.705	7.02465e-203		TJP1	0	0.724127	0.739	0.46	0		PNRC2	2.86466e-103	0.42622	0.608	0.442	6.98691e-99		GLUL	7.0587e-27	-0.609776	0.475	0.633	1.72162e-22
MT-ND5	1.52246e-107	-0.304733	0.917	0.975	3.71327e-103		UQCR11	8.31948e-300	-0.273845	0.958	0.968	2.02912e-295		TCEAL2	1.0432e-172	0.377492	0.66	0.45	2.54437e-168		JPT1	0	-0.69094	0.285	0.552	0		SSBP1	0	0.722366	0.891	0.592	0		SPATA33	4.21531e-132	0.425537	0.493	0.279	1.02812e-127		DSC2	1.77215e-25	-0.612459	0.289	0.448	4.32228e-21
GALNT14	0	-0.304911	0.026	0.213	0		FMNL2	3.29217e-189	-0.274381	0.298	0.419	8.0296e-185		YPEL2	2.72146e-215	0.377444	0.706	0.501	6.63764e-211		PCP4	1.02669e-255	-0.708679	0.02	0.237	2.50409e-251		TPMT	0	0.72034	0.519	0.185	0		CEP97	1.05475e-126	0.424984	0.472	0.272	2.57253e-122		C15orf48	9.64039e-31	-0.614603	0.287	0.519	2.35129e-26
UBXN4	7.7913e-298	-0.304916	0.845	0.919	1.9003e-293		CGN	8.39208e-273	-0.274385	0.114	0.287	2.04683e-268		SHANK2	0	0.377268	0.3	0.053	0		TUBB2B	0	-0.712622	0.216	0.482	0		ADGRL2	0	0.718237	0.566	0.183	0		ZGRF1	0	0.424206	0.32	0.046	0		SLC29A1	1.91284e-44	-0.622959	0.471	0.731	4.66543e-40
CNKSR3	3.10261e-198	-0.305469	0.291	0.424	7.56725e-194		NEGR1	7.44268e-245	-0.274523	0.102	0.254	1.81527e-240		ELAVL2	2.11063e-270	0.377059	0.346	0.158	5.14782e-266		TPH1	1.5916e-51	-0.732176	0.201	0.244	3.8819e-47		PKP3	0	0.715247	0.532	0.218	0		RPL35	4.49051e-131	0.424195	0.998	0.995	1.09524e-126		TMSB4X	1.69437e-20	-0.634557	0.952	0.946	4.13257e-16
RET	1.45145e-263	-0.305559	0.013	0.187	3.54009e-259		SRP14	1.12901e-259	-0.275088	0.979	0.988	2.75366e-255		CCS	1.67375e-262	0.376886	0.606	0.434	4.08228e-258		TUBA1A	1.06362e-300	-0.738035	0.878	0.906	2.59417e-296		ETHE1	0	0.714515	0.543	0.184	0		NCL	3.25287e-80	0.423786	0.971	0.923	7.93374e-76		PLAGL1	6.21536e-28	-0.639927	0.379	0.559	1.51593e-23
SMARCC1	8.3622e-234	-0.305692	0.519	0.673	2.03954e-229		KIF12	8.55594e-150	-0.275191	0.721	0.768	2.08679e-145		HS6ST3	3.89071e-210	0.376812	0.549	0.35	9.48945e-206		MNX1	0	-0.748917	0.201	0.448	0		PABPC4	0	0.713967	0.732	0.4	0		CEP192	1.28222e-179	0.423329	0.395	0.151	3.12734e-175		ADCY2	8.09611e-40	-0.640707	0.226	0.529	1.97464e-35
NAV3	7.64141e-243	-0.305713	0.234	0.395	1.86374e-238		RBM8A	3.79828e-210	-0.275342	0.665	0.764	9.26402e-206		PPP6R1	2.61313e-303	0.376708	0.695	0.49	6.37342e-299		S100A11	2.16012e-169	-0.750308	0.648	0.663	5.26854e-165		CAV2	0	0.713397	0.43	0.079	0		C4orf46	1.13627e-227	0.422654	0.386	0.112	2.77137e-223		ARSE	9.20521e-38	-0.644494	0.226	0.513	2.24515e-33
FNBP1L	1.36752e-226	-0.307157	0.696	0.807	3.33537e-222		VAPA	1.29844e-235	-0.276282	0.804	0.868	3.1669e-231		UBE2QL1	0	0.376542	0.535	0.293	0		PCDH7	0	-0.762675	0.094	0.32	0		CCND1	2.91142e-140	0.713194	0.499	0.578	7.10094e-136		HMGA1	4.0678e-88	0.422443	0.598	0.443	9.92137e-84		PALLD	3.29968e-38	-0.652985	0.582	0.81	8.04793e-34
PSMD1	6.64649e-243	-0.307326	0.567	0.701	1.62108e-238		RPS10	5.57337e-138	-0.276433	0.831	0.825	1.35935e-133		CPEB4	2.83199e-251	0.376503	0.819	0.668	6.90722e-247		HOPX	0	-0.764797	0.295	0.502	0		TUBB	1.59406e-137	0.712752	0.952	0.824	3.88791e-133		RAD23A	4.34525e-95	0.421755	0.83	0.703	1.05981e-90		SSTR2	3.16407e-22	-0.656923	0.747	0.72	7.71717e-18
DISP3	0	-0.307424	0.029	0.216	0		ATP6V0E1	2.61071e-237	-0.27664	0.91	0.936	6.36753e-233		ANK3	4.96097e-160	0.37639	0.428	0.27	1.20998e-155		CAMK1D	0	-0.80654	0.15	0.454	0		FKBP4	0	0.712278	0.765	0.569	0		PRRG4	2.42221e-84	0.421299	0.416	0.205	5.90776e-80		GPC3	5.84839e-27	-0.667827	0.036	0.213	1.42642e-22
SELENOW	3.6777e-202	-0.307476	0.654	0.737	8.96992e-198		NME4	2.54645e-190	-0.276869	0.668	0.751	6.2108e-186		ARHGAP32	0	0.375818	0.535	0.304	0		UCHL1	0	-0.811575	0.609	0.751	0		TMEM14C	0	0.711808	0.845	0.514	0		IQGAP3	0	0.420494	0.256	0.002	0		ADCY1	6.50008e-44	-0.670032	0.197	0.541	1.58537e-39
PTTG1	3.28007e-170	-0.307829	0.049	0.103	8.00009e-166		TUFM	6.36271e-221	-0.276909	0.609	0.726	1.55187e-216		PGM2L1	1.17431e-250	0.37568	0.511	0.288	2.86414e-246		COL5A2	2.71803e-106	-0.814799	0.129	0.213	6.62929e-102		WEE1	1.13462e-166	0.70962	0.598	0.338	2.76733e-162		PTGES3	2.46489e-85	0.420097	0.935	0.879	6.01187e-81		CHGA	8.95678e-26	-0.678169	0.994	0.96	2.18456e-21
DAAM1	1.0162e-173	-0.307872	0.71	0.832	2.47852e-169		QKI	1.24207e-259	-0.276996	0.118	0.283	3.02941e-255		PRRC2B	6.34512e-266	0.375567	0.824	0.667	1.54758e-261		HADH	0	-0.841092	0.103	0.35	0		ID3	8.8579e-27	0.709513	0.211	0.101	2.16044e-22		CDK4	2.29096e-95	0.418946	0.72	0.55	5.58765e-91		CHST9	2.46874e-46	-0.679091	0.335	0.664	6.02125e-42
SOGA3	8.7753e-295	-0.308166	0.194	0.391	2.1403e-290		ANXA11	6.62805e-229	-0.277192	0.268	0.434	1.61658e-224		DCDC2	0	0.374931	0.366	0.123	0		ERO1B	1.03616e-213	-0.867662	0.693	0.714	2.5272e-209		PPP1R13L	0	0.709418	0.456	0.041	0		SVIP	4.25509e-87	0.416898	0.739	0.55	1.03782e-82		TAGLN2	2.0872e-40	-0.68096	0.582	0.788	5.09069e-36
TTC39C	0	-0.308392	0.084	0.287	0		RAB34	5.42441e-280	-0.278959	0.033	0.19	1.32301e-275		UBTF	7.12142e-254	0.374637	0.725	0.552	1.73691e-249		MAP1B	0	-0.869918	0.887	0.886	0		PLEKHN1	0	0.708792	0.413	0.004	0		PRIM1	5.70464e-274	0.416653	0.342	0.073	1.39136e-269		EGFL7	6.98747e-31	-0.684178	0.402	0.557	1.70424e-26
LHFPL6	0	-0.308587	0.047	0.228	0		PPM1K	1.56762e-161	-0.278979	0.562	0.67	3.82342e-157		OCLN	0	0.374549	0.532	0.321	0		PAX4	0	-0.902044	0.109	0.434	0		TPBG	0	0.707968	0.453	0.108	0		HNRNPH3	8.48188e-84	0.416596	0.797	0.658	2.06873e-79		RAB29	5.90644e-49	-0.702616	0.178	0.561	1.44058e-44
IL13RA1	0	-0.308978	0.048	0.229	0		ATP6V1E1	1.09452e-208	-0.279083	0.484	0.619	2.66954e-204		PRDM16-DT	0	0.374505	0.284	0.1	0		ACVR1C	9.47834e-304	-0.911777	0.447	0.615	2.31177e-299		IER5L	2.35268e-278	0.707791	0.466	0.101	5.7382e-274		PAQR4	0	0.416441	0.306	0.035	0		GPX3	3.38886e-29	-0.704096	0.412	0.561	8.26542e-25
DGKH	1.52076e-210	-0.308979	0.286	0.428	3.70914e-206		MITF	8.44686e-245	-0.279241	0.013	0.192	2.06019e-240		DPP6	4.57543e-195	0.373975	0.789	0.693	1.11595e-190		SYT13	0	-1.03781	0.249	0.525	0		APH1A	0	0.706359	0.76	0.423	0		RNASEH2B	6.47052e-115	0.415009	0.523	0.285	1.57816e-110		VIM	6.63116e-12	-0.704745	0.456	0.549	1.61734e-07
MYO1C	1.71261e-237	-0.309581	0.312	0.476	4.17705e-233		FBXO2	5.22186e-197	-0.279332	0.327	0.477	1.27361e-192		NR3C1	1.74367e-226	0.37395	0.841	0.758	4.25282e-222		NKX6-1	0	-1.09392	0.101	0.479	0		JAG1	0	0.705596	0.425	0.055	0		RBP1	4.73619e-33	0.414299	0.751	0.677	1.15516e-28		SEZ6L	2.83462e-45	-0.7256	0.285	0.618	6.91363e-41
TSPAN1	4.4119e-185	-0.309661	0.19	0.315	1.07606e-180		AQP3	1.24622e-235	-0.279478	0.123	0.285	3.03953e-231		GRB2	0	0.373491	0.743	0.554	0		MIAT	0	-1.16131	0.045	0.271	0		RPS9	0	0.70369	1	0.998	0		VDAC3	8.12049e-91	0.414268	0.78	0.648	1.98059e-86		SERPINI1	2.26287e-29	-0.732164	0.611	0.659	5.51914e-25
GLG1	1.7738e-233	-0.309858	0.801	0.863	4.3263e-229		H1F0	2.74841e-120	-0.279867	0.402	0.505	6.70336e-116		GNAI2	0	0.372452	0.991	0.959	0		DNAJC12	0	-1.20609	0.293	0.528	0		SH2D4A	0	0.701968	0.454	0.098	0		RFC5	0	0.414015	0.322	0.04	0		LRATD1	9.26441e-35	-0.750537	0.234	0.447	2.25959e-30
BZW2	2.06312e-279	-0.310031	0.222	0.404	5.03195e-275		GLRX5	9.38836e-213	-0.280045	0.5	0.634	2.28982e-208		TCEAL9	2.44793e-250	0.372302	0.742	0.595	5.9705e-246		EEF1A2	0	-1.26374	0.298	0.609	0		TJP2	9.8999e-267	0.701864	0.599	0.316	2.41459e-262		CLN6	6.33778e-123	0.413769	0.533	0.299	1.54578e-118		DNAJC12	1.44203e-18	-0.754109	0.573	0.492	3.51712e-14
CEBPB	1.36245e-218	-0.310342	0.166	0.283	3.323e-214		UNC5C	2.97887e-291	-0.280464	0.068	0.241	7.26545e-287		EIF1	1.9266e-220	0.372113	0.987	0.99	4.69899e-216		CALB2	0	-1.60101	0.065	0.312	0		COL6A1	2.64663e-260	0.701741	0.56	0.368	6.45513e-256		TEX30	2.71217e-238	0.412672	0.347	0.088	6.61498e-234		CDKN1C	7.58343e-24	-0.755891	0.458	0.598	1.8496e-19
KISS1R	1.67628e-276	-0.310383	0.073	0.213	4.08846e-272		SNRPD2	4.71616e-207	-0.280491	0.683	0.767	1.15027e-202		CCDC69	0	0.371974	0.3	0.079	0		DLK1	0	-1.83988	0.075	0.377	0		ARPC2	0	0.698861	0.98	0.919	0		PMAIP1	1.4211e-75	0.412251	0.38	0.156	3.46606e-71		FTL	3.4067e-58	-0.757177	0.99	0.991	8.30895e-54
UBL3	1.36742e-204	-0.310738	0.747	0.803	3.33514e-200		HERC5	3.49028e-239	-0.280693	0.166	0.329	8.51279e-235		RNF19A	3.75267e-294	0.371879	0.478	0.299	9.15277e-290		SST	3.05469e-97	-1.89851	0.293	0.311	7.4504e-93		IGFBP4	0	0.698844	0.251	0.005	0		NUDCD2	1.42786e-116	0.412127	0.535	0.357	3.48256e-112		PTGER3	1.81465e-41	-0.764757	0.121	0.394	4.42592e-37
DYNC1LI2	6.25465e-259	-0.311066	0.712	0.82	1.52551e-254		ADH5	1.95871e-166	-0.280734	0.666	0.733	4.7773e-162		PEX5L	0	0.371197	0.318	0.082	0		PCSK1	0	-2.00174	0.081	0.515	0		C19orf48	0	0.697624	0.522	0.137	0		SLF1	1.59643e-275	0.410153	0.343	0.063	3.8937e-271		SCG5	1.17186e-64	-0.769301	0.868	0.923	2.85816e-60
DDIT4	6.85461e-203	-0.311504	0.06	0.162	1.67184e-198		PDE1C	4.8689e-291	-0.281146	0.03	0.202	1.18753e-286		ERBB3	5.65597e-170	0.37087	0.542	0.361	1.37949e-165		INS	0	-2.69401	0.631	0.735	0		BCL11A	0	0.69691	0.488	0.137	0		MTHFD2	8.29562e-25	0.410007	0.584	0.334	2.0233e-20		TMEM190	6.0194e-36	-0.770965	0.289	0.523	1.46813e-31
PITHD1	1.07298e-215	-0.311837	0.419	0.543	2.617e-211		COL6A1	1.12181e-189	-0.281222	0.277	0.419	2.73608e-185		TMEM233	0	0.370833	0.217	0.018	0		GCG	0	-2.90376	0.652	0.695	0		SSBP2	0	0.695924	0.712	0.409	0		NEURL1B	8.78585e-122	0.409933	0.415	0.202	2.14287e-117		LSAMP	1.01858e-45	-0.78061	0.123	0.444	2.48431e-41
LRATD2	0	-0.312022	0.085	0.291	0		CKS1B	1.17982e-197	-0.281448	0.224	0.347	2.87758e-193		SOX5	4.25165e-201	0.37066	0.627	0.432	1.03698e-196		IAPP	0	-3.57757	0.172	0.398	0		CDKN1C	1.80599e-52	0.694569	0.751	0.589	4.40481e-48		MANF	7.73948e-45	0.409618	0.858	0.683	1.88766e-40		SLC7A8	4.58885e-55	-0.798387	0.613	0.819	1.11922e-50
MIDN	2.0017e-193	-0.312293	0.323	0.506	4.88215e-189		FAT3	3.78981e-207	-0.281753	0.164	0.304	9.24335e-203		RABL6	8.09126e-214	0.370625	0.796	0.647	1.97346e-209									IFI44	0	0.692359	0.374	0.004	0		MEA1	2.01235e-107	0.409524	0.634	0.432	4.90811e-103		DLK1	6.77747e-09	-0.801139	0.425	0.332	0.000165302
TUBB4B	5.52558e-128	-0.312416	0.602	0.628	1.34769e-123		FCHSD2	1.53766e-301	-0.281876	0.033	0.217	3.75035e-297		MFHAS1	0	0.370557	0.467	0.241	0									GMNN	5.96492e-203	0.691819	0.343	0.162	1.45484e-198		REEP4	3.44509e-171	0.409179	0.323	0.143	8.40258e-167		INS	2.89593e-07	-0.812493	0.791	0.719	0.00706317
EPRS	1.52569e-238	-0.31276	0.566	0.702	3.72116e-234		NSA2	3.06873e-201	-0.282198	0.735	0.804	7.48464e-197		ABCA5	5.29901e-248	0.370089	0.732	0.566	1.29243e-243									SLBP	0	0.690133	0.635	0.285	0		SNRPF	1.64012e-74	0.408953	0.779	0.597	4.00026e-70		ASPH	5.11053e-27	-0.818709	0.389	0.524	1.24646e-22
CADM2	2.70858e-246	-0.313446	0.015	0.128	6.60623e-242		TFPI2	3.97809e-149	-0.282262	0.004	0.102	9.70257e-145		TSHZ2	2.69325e-174	0.369131	0.41	0.297	6.56884e-170									TSC22D1	3.17526e-236	0.690073	0.822	0.695	7.74447e-232		ECI1	7.61689e-88	0.408259	0.732	0.575	1.85776e-83		SMC2	4.33382e-42	-0.819397	0.473	0.676	1.05702e-37
SLC16A9	1.03615e-292	-0.313995	0.112	0.284	2.52718e-288		KLB	1.05743e-271	-0.282652	0.094	0.258	2.57907e-267		NSD1	2.16599e-256	0.368978	0.777	0.617	5.28285e-252									CLNS1A	0	0.689115	0.801	0.44	0		ENC1	3.94651e-22	0.407775	0.241	0.14	9.62554e-18		SLC7A2	3.89656e-50	-0.819881	0.621	0.822	9.50371e-46
ADAP2	0	-0.314329	0.067	0.269	0		GCNT2	3.64388e-265	-0.282689	0.11	0.271	8.88742e-261		ELOVL4	1.71579e-269	0.366677	0.603	0.4	4.18481e-265									WNT3	0	0.689092	0.36	0.026	0		PIGX	2.14287e-96	0.407365	0.634	0.457	5.22645e-92		PLK2	4.77906e-34	-0.831059	0.209	0.447	1.16561e-29
MAP4	1.35308e-247	-0.31444	0.455	0.618	3.30017e-243		RFLNB	6.79173e-285	-0.283077	0.048	0.204	1.6565e-280		STC1	7.09519e-153	0.366582	0.176	0.033	1.73052e-148									BMP2K	0	0.687785	0.468	0.118	0		SCML1	3.37421e-198	0.407015	0.373	0.104	8.2297e-194		MIAT	6.67976e-23	-0.853801	0.121	0.24	1.62919e-18
AKR1A1	2.01183e-274	-0.314612	0.402	0.578	4.90685e-270		SLC12A5	1.2601e-208	-0.283375	0.365	0.498	3.07339e-204		VMP1	8.65804e-149	0.366153	0.508	0.353	2.1117e-144									DCXR	0	0.687406	0.753	0.59	0		TEDC1	4.82997e-255	0.406916	0.328	0.075	1.17803e-250		SERPINE2	1.11258e-34	-0.861839	0.249	0.503	2.71358e-30
AC007614.1	0	-0.315398	0.048	0.203	0		HIST2H2BE	8.93256e-168	-0.283824	0.365	0.481	2.17865e-163		AMBP	4.50713e-19	0.366097	0.276	0.232	1.09929e-14									EGR2	0	0.686487	0.371	0.039	0		MFAP2	2.53632e-34	0.406636	0.437	0.249	6.18608e-30		NKX6-1	1.99261e-44	-0.879366	0.201	0.427	4.85997e-40
CDK5R2	4.48958e-249	-0.31594	0.402	0.562	1.09501e-244		GSTM3	1.89839e-194	-0.283855	0.573	0.668	4.63017e-190		ARPC1B	8.9239e-258	0.366045	0.752	0.607	2.17654e-253									FAM114A1	0	0.686452	0.525	0.219	0		CIB2	2.0555e-117	0.405951	0.512	0.262	5.01335e-113		SCGN	1.61951e-90	-0.923261	0.828	0.937	3.94998e-86
SLC38A2	4.94922e-258	-0.316933	0.207	0.368	1.20712e-253		SYNE2	3.14754e-99	-0.283995	0.187	0.195	7.67684e-95		GPI	6.17123e-213	0.36598	0.766	0.592	1.50516e-208									SEM1	0	0.686169	0.96	0.811	0		HNRNPU	2.26233e-86	0.405672	0.985	0.942	5.51783e-82		PEG10	8.19111e-34	-0.929285	0.672	0.767	1.99781e-29
HCFC1R1	2.80111e-232	-0.316997	0.457	0.607	6.8319e-228		RAMP2	7.31248e-246	-0.285645	0.18	0.349	1.78351e-241		TUBB2A	9.94692e-242	0.365589	0.383	0.159	2.42605e-237									PAXX	0	0.684292	0.615	0.338	0		IMPA2	1.5465e-93	0.40495	0.48	0.246	3.77191e-89		ARX	6.84717e-40	-0.930961	0.165	0.441	1.67003e-35
CLTB	3.34246e-270	-0.31768	0.561	0.71	8.15226e-266		PYURF	6.95481e-224	-0.285654	0.62	0.737	1.69628e-219		MT-CO3	2.80008e-121	0.365396	0.995	0.96	6.8294e-117									ANXA4	3.24566e-231	0.683381	0.667	0.484	7.91616e-227		CMSS1	1.55958e-149	0.404922	0.412	0.168	3.80381e-145		TTR	3.6182e-24	-0.93167	0.923	0.908	8.82479e-20
SESTD1	1.03822e-254	-0.318566	0.418	0.585	2.53221e-250		HECW2	2.35922e-237	-0.286771	0.238	0.402	5.75413e-233		LRRN2	0	0.365265	0.495	0.275	0									PHLDA3	0	0.680888	0.457	0.047	0		HPRT1	3.47071e-121	0.404538	0.528	0.297	8.46506e-117		ID1	4.4922e-23	-0.940968	0.094	0.25	1.09565e-18
KATNAL1	2.22433e-298	-0.319183	0.211	0.404	5.42515e-294		VPS25	6.24121e-236	-0.287126	0.407	0.572	1.52223e-231		CELF3	9.37522e-263	0.365248	0.703	0.543	2.28662e-258									SNRPD2	0	0.679966	0.923	0.734	0		STIL	0	0.403321	0.263	0.01	0		SLC30A8	1.74295e-53	-0.947818	0.364	0.666	4.25105e-49
GTF3C1	1.04244e-250	-0.319453	0.375	0.527	2.5425e-246		AQP10	1.83921e-273	-0.287356	0.06	0.237	4.48584e-269		HCG18	1.39094e-201	0.365175	0.726	0.577	3.39249e-197									POLE4	0	0.679909	0.482	0.035	0		HINT1	4.87214e-82	0.402231	0.996	0.983	1.18831e-77		PDK3	2.23152e-42	-0.953657	0.383	0.571	5.44269e-38
UNC5D	0	-0.319552	0.023	0.208	0		HSPA2	7.16325e-189	-0.287437	0.129	0.229	1.74712e-184		SH3PXD2A	1.06614e-259	0.364832	0.605	0.421	2.6003e-255									COL5A1	0	0.679595	0.327	0.033	0		PLEKHJ1	4.19016e-92	0.401916	0.718	0.515	1.02198e-87		PAX6	3.23831e-75	-0.981194	0.567	0.852	7.89824e-71
NONO	5.72512e-284	-0.320543	0.699	0.828	1.39636e-279		ANP32E	4.05161e-232	-0.287983	0.172	0.32	9.88187e-228		EXOSC6	7.49541e-255	0.363632	0.716	0.55	1.82813e-250									ID2	6.92486e-74	0.679353	0.624	0.379	1.68897e-69		SASS6	7.61349e-206	0.401634	0.371	0.11	1.85693e-201		IGFBP3	2.14877e-41	-1.11361	0.04	0.268	5.24084e-37
RELL1	0	-0.320878	0.167	0.37	0		ECI1	2.09688e-224	-0.288158	0.481	0.622	5.11429e-220		KPNA4	4.31555e-258	0.363403	0.662	0.523	1.05256e-253									PSMA7	7.90893e-287	0.678981	0.97	0.836	1.92899e-282		SKA3	0	0.401614	0.246	0.004	0		S100A11	9.37456e-45	-1.14215	0.498	0.663	2.28646e-40
QPCT	2.04719e-206	-0.32116	0.816	0.854	4.9931e-202		PTPRD	1.76785e-240	-0.288224	0.147	0.316	4.3118e-236		PTPRM	0	0.363311	0.448	0.225	0									TXNIP	1.16547e-80	0.678104	0.69	0.564	2.84258e-76		RAC3	6.28617e-109	0.400932	0.528	0.295	1.5332e-104		COL5A2	5.22561e-36	-1.15925	0.048	0.203	1.27453e-31
DACH2	0	-0.321985	0.029	0.202	0		BIRC6	4.15392e-207	-0.289662	0.675	0.758	1.01314e-202		TNR	3.23087e-282	0.363192	0.366	0.142	7.8801e-278									EFEMP1	0	0.677324	0.372	0.003	0		CENPB	1.53637e-84	0.400753	0.631	0.476	3.74721e-80		FXYD3	1.87712e-68	-1.35996	0.155	0.481	4.5783e-64
PCLO	5.93371e-217	-0.322372	0.652	0.745	1.44723e-212		C2CD4B	2.34173e-236	-0.290077	0.021	0.139	5.71147e-232		ABLIM1	1.27951e-148	0.36305	0.649	0.482	3.12073e-144									PRRX2	1.82002e-193	0.677113	0.144	0.001	4.43903e-189		CKB	1.12624e-38	0.400322	0.815	0.73	2.7469e-34		IGFBP2	2.31677e-39	-1.37137	0.245	0.378	5.65059e-35
ZFHX3	2.5153e-205	-0.322887	0.546	0.653	6.13482e-201		STMN1	3.91097e-144	-0.290404	0.932	0.933	9.53885e-140		NAP1L3	5.63465e-215	0.362935	0.482	0.324	1.37429e-210									IER5	0	0.67529	0.341	0.023	0		NDUFB1	4.09595e-67	0.399895	0.924	0.829	9.99003e-63		CALB2	1.31752e-47	-1.44692	0.088	0.279	3.21344e-43
PTPRM	0	-0.323155	0.119	0.322	0		RPP21	5.981e-192	-0.290566	0.494	0.597	1.45877e-187		ENAH	3.28554e-216	0.362912	0.544	0.321	8.01344e-212									TEAD3	0	0.675003	0.489	0.066	0		PLP2	9.92925e-65	0.399504	0.853	0.723	2.42174e-60		TPH1	2.11022e-43	-1.53174	0.088	0.239	5.14684e-39
DHRS7	7.74114e-241	-0.323264	0.499	0.649	1.88806e-236		COX6A1	2.17438e-204	-0.291389	0.905	0.927	5.30332e-200		POLR1A	0	0.362709	0.442	0.224	0									SRSF7	1.48111e-267	0.674831	0.832	0.579	3.61242e-263		CRIP1	2.32128e-18	0.399495	0.41	0.292	5.6616e-14		SCG2	1.66882e-100	-1.59317	0.481	0.804	4.07026e-96
DOCK10	0	-0.323445	0.091	0.297	0		MATN2	8.98799e-298	-0.291622	0.082	0.266	2.19217e-293		CEBPB	4.5487e-161	0.362689	0.369	0.225	1.10943e-156									H1F0	6.05255e-135	0.674691	0.699	0.463	1.47622e-130		PKP4	3.13284e-109	0.398298	0.426	0.185	7.64099e-105		CRYBA2	5.68477e-92	-1.67246	0.705	0.88	1.38652e-87
SLC7A5	0	-0.324189	0.057	0.22	0		TMEM98	2.08508e-202	-0.291644	0.391	0.53	5.08552e-198		NUMA1	3.13582e-254	0.362607	0.721	0.542	7.64827e-250									LIMS1	7.28009e-220	0.674184	0.738	0.39	1.77561e-215		PRADC1	3.64046e-111	0.398191	0.567	0.336	8.87909e-107		DDC	6.78867e-115	-1.72554	0.312	0.698	1.65576e-110
SND1	1.07973e-284	-0.324636	0.654	0.784	2.63347e-280		ACTG1	2.01266e-272	-0.291844	0.999	0.998	4.90888e-268		PAK5	0	0.361233	0.348	0.11	0									SLC38A2	4.47482e-239	0.673248	0.61	0.305	1.09141e-234		CTHRC1	1.9858e-52	0.397937	0.347	0.209	4.84336e-48		FEV	6.61097e-92	-1.74823	0.303	0.67	1.61242e-87
CAPN1	5.56656e-286	-0.324862	0.387	0.571	1.35768e-281		GNG10	1.11974e-236	-0.292059	0.777	0.845	2.73104e-232		MARS	1.07511e-282	0.360822	0.579	0.392	2.62219e-278									ARPC3	0	0.672457	0.973	0.893	0		IMMP1L	2.5834e-75	0.397673	0.712	0.54	6.30092e-71		DPP4	1.99763e-93	-1.9013	0.134	0.51	4.87223e-89
MAPT	6.2275e-304	-0.324976	0.024	0.18	1.51889e-299		DSG2	5.4828e-173	-0.292081	0.521	0.638	1.33725e-168		PLXNC1	1.46934e-198	0.360362	0.7	0.541	3.58371e-194									SAT1	2.71742e-114	0.671746	0.483	0.507	6.62779e-110		TMEM54	2.13562e-63	0.397503	0.703	0.525	5.20879e-59		GC	2.84795e-122	-2.36404	0.264	0.635	6.94614e-118
SYNJ2	1.92318e-235	-0.325263	0.481	0.612	4.69065e-231		NDUFA2	2.95284e-228	-0.292188	0.614	0.725	7.20197e-224		TBCB	1.52615e-210	0.36017	0.889	0.788	3.72229e-206									SSR2	0	0.671144	0.973	0.858	0		SORT1	9.32575e-89	0.396335	0.613	0.412	2.27455e-84		SPINK1	2.60612e-111	-2.37663	0.073	0.476	6.35634e-107
ABCA3	0	-0.325426	0.169	0.362	0		COL6A2	2.29882e-194	-0.293447	0.047	0.127	5.60683e-190		RELL1	0	0.360027	0.499	0.272	0									GRHL3	0	0.670955	0.383	0.01	0		HIST1H3B	3.82446e-73	0.396286	0.2	0	9.32785e-69		IAPP	3.66973e-83	-3.58964	0.23	0.367	8.95047e-79
RAB3C	7.13667e-156	-0.326209	0.465	0.48	1.74063e-151		EMC10	2.83055e-236	-0.293707	0.919	0.934	6.90372e-232		FAM184A	1.98812e-302	0.359959	0.508	0.298	4.84903e-298									ERBB2	0	0.668022	0.514	0.095	0		CEP70	4.36447e-161	0.395743	0.33	0.143	1.0645e-156		GCG	2.15912e-265	-5.89165	0.485	0.691	5.26609e-261
GTF3A	1.68593e-279	-0.32628	0.474	0.644	4.11198e-275		VDAC2	6.48955e-189	-0.29375	0.641	0.72	1.5828e-184		NBEA	3.28191e-143	0.359854	0.875	0.744	8.00457e-139									CAB39L	0	0.667975	0.448	0.062	0		FIGNL1	4.63761e-285	0.394156	0.321	0.053	1.13111e-280
PSMA7	9.57415e-258	-0.326464	0.795	0.863	2.33513e-253		IDH2	3.8899e-194	-0.293855	0.47	0.583	9.48747e-190		RABGAP1L	8.32344e-243	0.359648	0.701	0.532	2.03009e-238									ACTN4	4.86189e-280	0.666553	0.761	0.625	1.18581e-275		ALDH7A1	7.31055e-82	0.390224	0.67	0.47	1.78304e-77
ZBTB38	1.48469e-253	-0.326619	0.431	0.589	3.62117e-249		TM4SF5	4.84585e-257	-0.294266	0.018	0.152	1.1819e-252		EPRS	2.12081e-231	0.359556	0.766	0.64	5.17267e-227									PTPN14	0	0.665973	0.421	0.015	0		CAPG	3.09813e-20	0.39004	0.376	0.17	7.55635e-16
IDH1	3.4839e-267	-0.327643	0.451	0.613	8.49723e-263		RPL35A	1.55836e-248	-0.29461	0.995	0.992	3.80085e-244		ZNF292	3.99046e-202	0.35921	0.824	0.723	9.73274e-198									EPN2	0	0.664988	0.614	0.287	0		PRIM2	0	0.389968	0.319	0.047	0
SVOP	6.32019e-271	-0.328189	0.351	0.519	1.54149e-266		LAMTOR4	3.10426e-255	-0.294734	0.812	0.867	7.57129e-251		OPCML	0	0.359139	0.277	0.085	0									IQGAP1	5.51612e-263	0.664782	0.758	0.58	1.34538e-258		RNF26	5.75831e-122	0.389619	0.431	0.258	1.40445e-117
TUBA1B	6.89264e-125	-0.328526	0.841	0.844	1.68111e-120		UBE2I	2.70994e-229	-0.29489	0.507	0.64	6.60954e-225		KTN1	1.92245e-273	0.359135	0.947	0.88	4.68886e-269									EIF3F	0	0.663712	0.972	0.859	0		SEPHS1	8.16965e-99	0.38863	0.598	0.397	1.99258e-94
ARHGDIA	7.21819e-265	-0.328693	0.664	0.788	1.76052e-260		M6PR	4.52993e-230	-0.294936	0.482	0.628	1.10485e-225		RGL1	0	0.357787	0.352	0.111	0									PSMB1	0	0.661368	0.968	0.835	0		IPO5	8.1476e-87	0.388463	0.656	0.459	1.9872e-82
EIF4A1	0	-0.32899	0.961	0.986	0		PPP1R3B	9.86735e-232	-0.295066	0.252	0.403	2.40665e-227		SAMD12	0	0.357513	0.502	0.28	0									C1orf116	0	0.658702	0.476	0.218	0		SAMD1	5.21468e-87	0.38814	0.521	0.356	1.27186e-82
HTATSF1	2.9842e-214	-0.329369	0.586	0.686	7.27846e-210		LAMP2	3.45647e-224	-0.295228	0.586	0.704	8.43033e-220		AK1	3.33498e-259	0.357454	0.76	0.576	8.134e-255									RALBP1	0	0.658379	0.782	0.544	0		PSME2	2.20937e-73	0.387385	0.755	0.605	5.38865e-69
GDAP1	1.06272e-265	-0.330409	0.463	0.613	2.59198e-261		RPS6	6.11636e-251	-0.295549	0.995	0.993	1.49178e-246		EIF4G3	3.68146e-240	0.356504	0.69	0.505	8.97907e-236									LAPTM4B	3.92671e-212	0.657652	0.782	0.588	9.57726e-208		E2F2	1.47289e-299	0.386935	0.235	0.002	3.59237e-295
RHOU	1.39009e-271	-0.330411	0.17	0.316	3.39044e-267		CHKA	2.4325e-245	-0.295597	0.309	0.479	5.93287e-241		LRCH2	4.61227e-274	0.35617	0.587	0.389	1.12493e-269									SERPINF1	1.29258e-193	0.657339	0.151	0.008	3.1526e-189		CCDC88A	2.84777e-53	0.386812	0.78	0.702	6.94572e-49
NEAT1	1.44462e-36	-0.331117	0.363	0.422	3.52342e-32		MYL12A	2.19533e-147	-0.295921	0.455	0.536	5.35441e-143		ATP1B2	5.03023e-248	0.355411	0.353	0.161	1.22687e-243									SNX6	0	0.655822	0.803	0.527	0		UBE2I	3.79484e-75	0.386506	0.769	0.594	9.25561e-71
YARS	1.12025e-294	-0.331564	0.319	0.507	2.73229e-290		DEK	1.7751e-160	-0.296078	0.548	0.623	4.32946e-156		ORMDL3	0	0.355247	0.458	0.233	0									SNRPB	8.80974e-249	0.655565	0.909	0.699	2.1487e-244		ACAT2	2.34618e-53	0.386348	0.582	0.427	5.72233e-49
MGLL	1.38357e-262	-0.331568	0.029	0.134	3.37453e-258		ASS1	1.00124e-140	-0.296233	0.386	0.501	2.44202e-136		XPR1	7.74444e-290	0.355036	0.53	0.321	1.88887e-285									MTCH1	0	0.654745	0.912	0.765	0		GINS1	0	0.3861	0.275	0.006	0
AC080132.1	1.05981e-287	-0.33171	0.096	0.263	2.58488e-283		DYNLL1	1.94824e-227	-0.296353	0.952	0.96	4.75177e-223		PSMD2	4.19721e-280	0.355021	0.855	0.736	1.0237e-275									TMEM179B	0	0.651683	0.725	0.445	0		RBBP4	9.89784e-79	0.386013	0.895	0.781	2.41408e-74
PRSS23	1.24522e-249	-0.331752	0.013	0.135	3.03708e-245		HK1	1.71083e-183	-0.296404	0.006	0.192	4.17271e-179		GSTK1	6.55356e-260	0.354941	0.677	0.499	1.59841e-255									LTBP4	0	0.650596	0.394	0.074	0		RAB8A	8.11499e-100	0.386009	0.569	0.375	1.97925e-95
PTPN3	0	-0.332076	0.166	0.377	0		C11orf58	0	-0.296706	0.921	0.955	0		NIN	0	0.354801	0.413	0.194	0									ZEB2	1.79121e-158	0.649575	0.14	0.002	4.36876e-154		LRRC45	5.80085e-202	0.385295	0.323	0.099	1.41483e-197
IGF1R	2.98617e-264	-0.332371	0.27	0.444	7.28328e-260		NAXE	1.43992e-231	-0.296848	0.602	0.715	3.51195e-227		DYNC1I2	1.09607e-253	0.354785	0.858	0.727	2.67332e-249									AGR3	6.40702e-205	0.649179	0.24	0.009	1.56267e-200		COL6A2	4.55798e-20	0.385238	0.137	0.102	1.11169e-15
KDM5B	5.21684e-267	-0.332797	0.707	0.825	1.27239e-262		CCNL1	9.33457e-199	-0.297094	0.494	0.621	2.2767e-194		AGPAT5	3.45942e-241	0.354777	0.652	0.454	8.43753e-237									CBX3	1.93141e-302	0.648491	0.742	0.461	4.71071e-298		EXOSC9	3.71402e-152	0.38483	0.396	0.163	9.05849e-148
PIP5K1B	0	-0.33301	0.054	0.22	0		CIRBP	7.50598e-280	-0.297634	0.943	0.962	1.83071e-275		ADCY1	2.58771e-159	0.354714	0.649	0.515	6.31142e-155									EIF3I	0	0.645986	0.853	0.582	0		TJP2	3.49571e-56	0.384054	0.568	0.32	8.52605e-52
STX1A	2.41843e-279	-0.333131	0.456	0.618	5.89855e-275		SGO2	2.11312e-284	-0.297799	0.03	0.179	5.1539e-280		CAMK2D	9.38254e-240	0.35453	0.703	0.543	2.2884e-235									SNHG8	6.53101e-173	0.645802	0.886	0.728	1.59291e-168		SHMT1	0	0.383779	0.289	0.028	0
CACNA1A	6.58982e-150	-0.333319	0.815	0.833	1.60726e-145		AP1S2	3.40712e-188	-0.297839	0.385	0.497	8.30996e-184		DDX5	0	0.354448	0.996	0.984	0									TGFBI	7.70655e-220	0.645671	0.22	0.032	1.87963e-215		TRA2B	1.54712e-71	0.383234	0.764	0.612	3.77342e-67
RAP1B	3.55927e-252	-0.333476	0.627	0.733	8.68107e-248		PERP	1.62747e-99	-0.297998	0.827	0.767	3.96941e-95		NARF	1.70843e-253	0.35387	0.606	0.417	4.16685e-249									EPHA4	4.02543e-264	0.644594	0.439	0.086	9.81802e-260		FBL	2.89785e-78	0.382808	0.685	0.493	7.06785e-74
CHGA	4.7393e-96	-0.333824	0.99	0.947	1.15592e-91		RPL35	0	-0.298811	0.994	0.995	0		MLLT11	5.10912e-170	0.353867	0.656	0.502	1.24611e-165									DMKN	1.38533e-149	0.643888	0.699	0.498	3.37883e-145		RAD51	0	0.381826	0.242	0.004	0
TCF4	1.52531e-214	-0.334012	0.189	0.313	3.72023e-210		C5	0	-0.299023	0.035	0.212	0		FXYD6	1.83574e-116	0.353075	0.714	0.493	4.47736e-112									TMEM109	0	0.641797	0.568	0.289	0		NNT	3.16622e-82	0.381791	0.634	0.447	7.72241e-78
DCAF16	4.10405e-300	-0.334514	0.336	0.53	1.00098e-295		SYCE1L	1.55295e-237	-0.299174	0.267	0.42	3.78763e-233		AL133325.3	4.54002e-266	0.353007	0.478	0.278	1.10731e-261									TNNT1	0	0.641054	0.291	0.015	0		INCENP	0	0.381371	0.241	0.021	0
AC092279.1	4.2743e-219	-0.334617	0.446	0.562	1.0425e-214		POMP	1.08874e-227	-0.299175	0.645	0.751	2.65543e-223		MYT1	0	0.352976	0.433	0.196	0									MX1	1.44314e-124	0.640972	0.374	0.162	3.51983e-120		SPATS2L	4.51782e-29	0.380252	0.701	0.53	1.1019e-24
FGFR1	2.99589e-230	-0.33472	0.459	0.581	7.30698e-226		HEBP2	3.5553e-144	-0.299191	0.539	0.594	8.67139e-140		BAALC	0	0.352625	0.303	0.107	0									CCDC69	9.55534e-281	0.640631	0.435	0.099	2.33055e-276		PBRM1	9.18311e-68	0.37993	0.786	0.655	2.23976e-63
MYT1L	0	-0.335009	0.049	0.207	0		ATP5MC3	6.39741e-237	-0.29956	0.809	0.867	1.56033e-232		ZNF711	7.45939e-279	0.352388	0.451	0.262	1.81935e-274									EIF3L	0	0.638006	0.933	0.756	0		ID3	7.89759e-08	0.379273	0.189	0.103	0.00192622
SLC44A1	1.05442e-271	-0.336042	0.334	0.498	2.57174e-267		APOA1	1.2907e-141	-0.29967	0.103	0.212	3.14802e-137		ZNF827	5.64241e-224	0.351261	0.7	0.531	1.37618e-219									EBPL	0	0.637941	0.642	0.271	0		GINS4	0	0.378809	0.27	0.012	0
UPK3BL1	1.68866e-186	-0.336464	0.287	0.376	4.11864e-182		PHPT1	2.67503e-267	-0.299942	0.926	0.944	6.52441e-263		RASA4	2.08454e-218	0.350867	0.636	0.462	5.0842e-214									TSC22D4	0	0.637365	0.588	0.259	0		JADE1	9.97918e-86	0.378689	0.444	0.244	2.43392e-81
KIF5A	0	-0.336503	0.118	0.325	0		TMEM258	1.01005e-213	-0.300336	0.746	0.822	2.4635e-209		PCNX2	7.12944e-287	0.350637	0.484	0.267	1.73887e-282									KRTCAP2	2.31382e-234	0.637259	0.925	0.844	5.64341e-230		RPL36A	5.855e-36	0.378597	0.968	0.922	1.42803e-31
C1orf127	0	-0.337098	0.016	0.229	0		SRSF7	1.62897e-205	-0.300437	0.495	0.632	3.97305e-201		GPX3	2.61211e-64	0.350231	0.652	0.542	6.37094e-60									NSA2	3.27899e-280	0.636156	0.949	0.776	7.99745e-276		INAFM1	3.53605e-173	0.378276	0.353	0.112	8.62443e-169
RABL6	1.12147e-251	-0.338346	0.579	0.711	2.73527e-247		TMBIM6	0	-0.300685	0.955	0.974	0		GPD2	3.27377e-282	0.349564	0.478	0.288	7.98472e-278									WWTR1	0	0.635185	0.339	0.008	0		PDIA6	3.32594e-50	0.37819	0.935	0.835	8.11196e-46
KLHDC8B	3.47878e-272	-0.338673	0.341	0.53	8.48475e-268		EML4	1.07619e-220	-0.300786	0.334	0.468	2.62483e-216		2024-03-09	2.13066e-269	0.349455	0.664	0.473	5.19668e-265									RPL36AL	0	0.635064	0.979	0.906	0		G2E3	7.48637e-118	0.377597	0.365	0.181	1.82592e-113
HDLBP	0	-0.338867	0.824	0.904	0		MAGI1	1.41132e-262	-0.300853	0.269	0.447	3.4422e-258		SORBS2	5.63307e-181	0.349371	0.865	0.76	1.37391e-176									EMILIN1	1.63059e-189	0.63379	0.147	0.014	3.977e-185		HSP90B1	1.55134e-44	0.376922	0.982	0.971	3.78371e-40
CCDC50	4.15281e-231	-0.339221	0.517	0.627	1.01287e-226		GLI3	7.71407e-300	-0.301558	0.023	0.209	1.88146e-295		HSPA4	3.83167e-248	0.348979	0.771	0.628	9.34544e-244									PRAG1	2.01259e-229	0.631831	0.427	0.079	4.9087e-225		MARCKS	6.77637e-57	0.37674	0.946	0.955	1.65276e-52
MTSS1	1.19139e-283	-0.340622	0.412	0.574	2.90579e-279		FAM126A	3.00889e-232	-0.301719	0.219	0.38	7.33868e-228		RAB26	1.21509e-180	0.348434	0.71	0.555	2.96359e-176									CASC15	0	0.631557	0.31	0.008	0		IER3IP1	8.7992e-81	0.376238	0.748	0.577	2.14612e-76
CTBP2	2.53267e-302	-0.341245	0.426	0.616	6.17718e-298		HMGN1	2.52475e-223	-0.301899	0.888	0.914	6.15785e-219		FKBP1A	6.31519e-227	0.348138	0.903	0.853	1.54027e-222									DANCR	2.76962e-295	0.630973	0.752	0.413	6.7551e-291		TMPO-AS1	0	0.376148	0.264	0.023	0
GABRA2	9.28622e-265	-0.341284	0.01	0.206	2.26491e-260		CTNNAL1	1.62249e-256	-0.301962	0.219	0.389	3.95726e-252		PITPNB	9.09377e-274	0.347918	0.634	0.433	2.21797e-269									IL32	1.10045e-228	0.630735	0.141	0.006	2.68399e-224		HAUS6	1.47301e-163	0.374593	0.384	0.13	3.59268e-159
TSHZ2	2.45045e-254	-0.342835	0.207	0.363	5.97665e-250		SNX3	1.15783e-224	-0.302105	0.629	0.736	2.82396e-220		MIB1	9.4516e-219	0.347368	0.797	0.65	2.30525e-214									MDFI	0	0.629795	0.353	0.002	0		RPN2	9.99831e-67	0.374563	0.837	0.715	2.43859e-62
SEMA3C	2.61802e-283	-0.34338	0.011	0.2	6.38535e-279		AP3S1	8.20056e-277	-0.302172	0.266	0.453	2.00012e-272		PAFAH1B2	1.41652e-244	0.347242	0.761	0.596	3.45489e-240									ANXA5	1.76581e-221	0.628561	0.909	0.799	4.30682e-217		CHTF18	0	0.374308	0.28	0.024	0
KLC1	5.51359e-275	-0.343438	0.483	0.641	1.34477e-270		COX6B1	0	-0.302178	0.916	0.934	0		HNF1A-AS1	1.54734e-153	0.34701	0.807	0.694	3.77397e-149									RTRAF	0	0.628479	0.944	0.775	0		AC010615.2	0	0.374217	0.274	0.018	0
DPYSL5	4.01763e-279	-0.34361	0.012	0.218	9.79899e-275		GCLC	2.32904e-212	-0.302605	0.309	0.444	5.68053e-208		PGF	3.12945e-297	0.346881	0.359	0.167	7.63273e-293									P2RY6	0	0.628355	0.28	0.002	0		ENHO	9.34554e-65	0.374136	0.374	0.181	2.27938e-60
SORL1	0	-0.344056	0.052	0.265	0		UQCRQ	1.40753e-298	-0.303341	0.912	0.94	3.43297e-294		DICER1	8.36017e-241	0.346649	0.919	0.826	2.03905e-236									APCDD1	6.26298e-113	0.628064	0.458	0.283	1.52754e-108		RAD54L	8.86674e-276	0.37391	0.243	0.002	2.1626e-271
MAPK8IP1	2.00143e-294	-0.344634	0.361	0.536	4.88148e-290		HIGD1A	2.57148e-213	-0.304044	0.58	0.689	6.27184e-209		ZNF428	3.75546e-237	0.346358	0.831	0.696	9.15958e-233									F3	3.79542e-231	0.627514	0.35	0.084	9.25703e-227		CDK16	7.46047e-73	0.373693	0.624	0.46	1.81961e-68
PHACTR2	1.20503e-244	-0.344792	0.405	0.559	2.93906e-240		BCAM	1.80429e-167	-0.304372	0.859	0.882	4.40067e-163		TUSC1	0	0.345261	0.457	0.256	0									H3F3A	0	0.626317	1	0.999	0		SNRPC	4.0599e-75	0.373612	0.761	0.61	9.9021e-71
RNF220	1.03922e-277	-0.345058	0.241	0.39	2.53466e-273		TIMM17B	1.60586e-253	-0.304426	0.507	0.657	3.9167e-249		SLC26A6	0	0.34525	0.321	0.089	0									EIF2S3	3.65002e-254	0.624881	0.827	0.595	8.90239e-250		DNA2	0	0.373373	0.286	0.033	0
KLF5	4.0161e-202	-0.34547	0.101	0.176	9.79527e-198		DCXR	1.5375e-229	-0.304617	0.505	0.636	3.74997e-225		EPB41	3.40788e-241	0.345237	0.572	0.381	8.31182e-237									CCT8	3.09274e-301	0.624342	0.895	0.655	7.54318e-297		CENPO	1.14936e-305	0.373372	0.285	0.038	2.80329e-301
TBC1D1	0	-0.345564	0.152	0.338	0		TMEM141	7.82205e-186	-0.304637	0.543	0.7	1.9078e-181		PCMTD1	4.81138e-248	0.345084	0.697	0.515	1.1735e-243									NIPAL1	0	0.624303	0.445	0.132	0		FGD5-AS1	2.98377e-71	0.373058	0.77	0.623	7.27741e-67
MT-ATP8	1.09153e-188	-0.345594	0.567	0.709	2.66223e-184		SAT2	3.83469e-222	-0.30475	0.528	0.66	9.35282e-218		PER3	3.11773e-191	0.344897	0.375	0.207	7.60415e-187									SRP14	0	0.622865	0.999	0.984	0		FAM107B	3.16324e-41	0.371132	0.591	0.382	7.71515e-37
YBX1	0	-0.346535	0.925	0.956	0		BEX2	1.64559e-207	-0.304901	0.846	0.866	4.01359e-203		NCK2	0	0.344789	0.463	0.256	0									EFNA5	1.64562e-278	0.622677	0.552	0.245	4.01368e-274		ILF3	8.16749e-69	0.370394	0.817	0.709	1.99205e-64
NTM	8.2131e-264	-0.346784	0.159	0.323	2.00318e-259		NCL	1.30626e-241	-0.305017	0.906	0.932	3.18597e-237		MBP	7.08213e-228	0.344459	0.783	0.625	1.72733e-223									UBXN1	2.89165e-291	0.62254	0.905	0.676	7.05273e-287		SNX5	8.96962e-89	0.36998	0.601	0.385	2.18769e-84
GUCY1A2	1.17478e-164	-0.347447	0.228	0.333	2.86529e-160		C2CD4A	4.5831e-231	-0.306317	0.032	0.139	1.11782e-226		STX7	9.90681e-300	0.344035	0.502	0.294	2.41627e-295									ELF1	5.25868e-277	0.62219	0.713	0.467	1.28259e-272		SCLT1	2.40716e-73	0.369484	0.382	0.181	5.87106e-69
RND3	2.09845e-131	-0.34789	0.143	0.211	5.11811e-127		SUMF2	8.13252e-233	-0.306539	0.549	0.672	1.98352e-228		NACAD	1.42486e-268	0.343688	0.418	0.205	3.47523e-264									STAP2	0	0.619493	0.459	0.074	0		EMC9	7.736e-108	0.368667	0.442	0.257	1.88681e-103
GNG3	9.64968e-283	-0.347922	0.017	0.15	2.35356e-278		PON2	6.49853e-259	-0.306652	0.217	0.378	1.58499e-254		PROX1	2.70588e-129	0.343468	0.864	0.742	6.59964e-125									CRISPLD2	0	0.619319	0.331	0.004	0		TCEAL2	9.33933e-39	0.368491	0.576	0.48	2.27786e-34
UNC13B	6.91544e-299	-0.34825	0.383	0.567	1.68668e-294		SLC7A2	1.24458e-116	-0.306774	0.873	0.796	3.03552e-112		KPNA6	1.31538e-219	0.34268	0.784	0.634	3.2082e-215									DDOST	9.11845e-267	0.618831	0.863	0.632	2.22399e-262		CYCS	2.0247e-35	0.368223	0.837	0.718	4.93824e-31
CDH8	0	-0.348318	0.075	0.241	0		DDX5	0	-0.306789	0.982	0.988	0		LINC00907	5.53146e-176	0.341396	0.596	0.45	1.34912e-171									CERCAM	4.47247e-270	0.618598	0.6	0.328	1.09084e-265		BAZ1B	7.76543e-63	0.368083	0.804	0.665	1.89399e-58
AFDN	3.67644e-307	-0.349916	0.584	0.735	8.96684e-303		ADGRL2	0	-0.306814	0.073	0.254	0		ADAR	7.84715e-232	0.341364	0.834	0.707	1.91392e-227									RASSF7	0	0.618362	0.588	0.332	0		AURKAIP1	2.06807e-80	0.368025	0.894	0.794	5.04403e-76
WLS	3.15539e-254	-0.352581	0.227	0.385	7.69601e-250		COMMD4	5.26218e-259	-0.307287	0.308	0.48	1.28345e-254		ARHGAP20	0	0.340629	0.252	0.037	0									DSG2	2.61373e-181	0.617817	0.683	0.599	6.3749e-177		C12orf75	7.08368e-35	0.36769	0.901	0.864	1.72771e-30
OSTC	4.22703e-241	-0.353144	0.628	0.707	1.03097e-236		SNRPC	1.44393e-258	-0.307406	0.508	0.66	3.52174e-254		AC109466.1	1.15566e-120	0.340468	0.275	0.156	2.81865e-116									NRK	0	0.617719	0.302	0.004	0		DCP2	1.19722e-91	0.366903	0.477	0.291	2.92003e-87
DPYSL2	1.10545e-270	-0.354432	0.66	0.762	2.6962e-266		CLTA	2.22416e-298	-0.307993	0.881	0.925	5.42474e-294		TCEA3	4.98501e-220	0.339745	0.283	0.092	1.21584e-215									ATP5PO	0	0.616592	0.926	0.717	0		PRPSAP1	4.33966e-95	0.366069	0.523	0.319	1.05844e-90
HYOU1	1.01969e-302	-0.355197	0.411	0.581	2.48702e-298		KCNJ3	1.87946e-131	-0.308015	0.417	0.421	4.58399e-127		GDI1	8.37115e-225	0.339187	0.8	0.631	2.04172e-220									TMSB15A	2.35186e-89	0.61656	0.202	0.052	5.73618e-85		SOX11	6.09672e-31	0.365763	0.501	0.333	1.48699e-26
BUB3	0	-0.35532	0.309	0.5	0		KIAA1324	1.20458e-177	-0.308286	0.83	0.801	2.93796e-173		CRMP1	7.60365e-188	0.338975	0.737	0.566	1.85453e-183									PYCR1	0	0.615795	0.496	0.157	0		CCDC15	0	0.365058	0.269	0.018	0
BCAT2	1.57476e-279	-0.35573	0.482	0.631	3.84083e-275		SNRPE	4.84342e-228	-0.308387	0.562	0.674	1.18131e-223		FZD1	2.87194e-261	0.338917	0.464	0.281	7.00466e-257									TMED2	1.21092e-303	0.615219	0.881	0.7	2.95343e-299		ZNF738	1.78767e-131	0.364312	0.405	0.167	4.36014e-127
MTDH	0	-0.356249	0.725	0.85	0		PSMB6	7.37637e-248	-0.30847	0.675	0.777	1.7991e-243		PPP1CB	2.44532e-247	0.338367	0.93	0.857	5.96413e-243									TLE4	1.46858e-256	0.615214	0.515	0.202	3.58187e-252		HERC5	8.46491e-64	0.363626	0.463	0.274	2.06459e-59
FGF14	5.72826e-258	-0.356563	0.329	0.473	1.39712e-253		HEBP1	1.59012e-253	-0.308672	0.083	0.205	3.8783e-249		TAFA5	0	0.33834	0.339	0.127	0									COMT	4.98466e-178	0.614854	0.67	0.436	1.21576e-173		RECQL	3.85829e-94	0.362163	0.482	0.265	9.41036e-90
FBXO17	6.24006e-219	-0.356684	0.424	0.51	1.52195e-214		ARL6IP1	7.41094e-166	-0.308721	0.527	0.61	1.80753e-161		ASL	7.42509e-259	0.338217	0.563	0.368	1.81098e-254									AP3S1	0	0.613233	0.744	0.381	0		VIM	3.51192e-07	0.361541	0.622	0.545	0.00856558
TNR	0	-0.356927	0.035	0.241	0		RPL38	1.66195e-295	-0.308865	0.979	0.978	4.05349e-291		OAZ1	0	0.337912	0.988	0.98	0									IKZF2	0	0.612679	0.414	0.07	0		Z94721.3	0	0.361244	0.252	0.026	0
ADRA2A	3.03725e-233	-0.358769	0.007	0.19	7.40786e-229		SIVA1	1.44331e-229	-0.309841	0.468	0.612	3.52024e-225		TRIB3	1.88049e-209	0.337802	0.36	0.236	4.58652e-205									SAP18	2.00398e-262	0.61242	0.965	0.838	4.88772e-258		SLC43A3	3.0083e-117	0.360847	0.301	0.106	7.33725e-113
KCNS3	1.43964e-259	-0.359103	0.01	0.173	3.51128e-255		LAMP1	5.90557e-256	-0.30996	0.72	0.814	1.44037e-251		PRKCH	0	0.336762	0.333	0.132	0									PDIA6	1.27559e-186	0.612238	0.942	0.833	3.11115e-182		ARL6IP6	1.08131e-116	0.360735	0.405	0.182	2.63731e-112
AKT3	0	-0.359514	0.37	0.56	0		ABHD14B	1.76093e-262	-0.310305	0.351	0.528	4.29491e-258		CALCOCO2	2.71403e-201	0.336711	0.794	0.688	6.61952e-197									ASAH1	3.86291e-219	0.612213	0.826	0.734	9.42165e-215		NME4	3.79017e-58	0.360218	0.808	0.724	9.24422e-54
CTDSPL	0	-0.360035	0.365	0.553	0		CALM3	1.63881e-259	-0.31107	0.781	0.858	3.99705e-255		KDM5B	7.96153e-195	0.336492	0.884	0.771	1.94182e-190									UXT	2.42852e-297	0.611638	0.862	0.644	5.92317e-293		MORC4	1.72581e-132	0.359241	0.347	0.119	4.20926e-128
APP	0	-0.362059	0.909	0.955	0		IMPA2	0	-0.311707	0.116	0.312	0		COX5A	1.78824e-184	0.336423	0.842	0.786	4.36152e-180									NOTCH2	0	0.610581	0.418	0.033	0		CEP295	2.96995e-94	0.3589	0.456	0.249	7.24372e-90
LCORL	5.20975e-284	-0.362996	0.436	0.594	1.27066e-279		RPL17	0	-0.312	0.996	0.996	0		PSMF1	1.88294e-248	0.33631	0.726	0.576	4.5925e-244									RPS11	0	0.610481	1	0.997	0		NAA38	4.24608e-64	0.358214	0.851	0.728	1.03562e-59
ALG2	0	-0.363499	0.293	0.509	0		RPS17	0	-0.312391	0.956	0.973	0		NDUFS7	7.61186e-252	0.33618	0.87	0.762	1.85653e-247									PCOLCE	6.1601e-246	0.609805	0.184	0.047	1.50245e-241		NDUFA4	4.34326e-24	0.358184	0.463	0.451	1.05932e-19
SVIL	2.05326e-279	-0.364204	0.167	0.306	5.00791e-275		NOVA1	7.891e-214	-0.313689	0.695	0.756	1.92462e-209		NEBL	9.32557e-171	0.336173	0.631	0.505	2.27451e-166									COL14A1	7.27394e-112	0.609409	0.119	0.013	1.77411e-107		CTPS1	1.00234e-113	0.357735	0.414	0.193	2.44472e-109
RASGRP1	1.38345e-270	-0.364307	0.011	0.19	3.37423e-266		POLR2L	0	-0.314036	0.902	0.934	0		CREB3L1	0	0.336032	0.241	0.021	0									RPL22L1	2.31023e-255	0.609193	0.697	0.399	5.63464e-251		ZNF519	1.0534e-246	0.357713	0.279	0.04	2.56924e-242
PSIP1	0	-0.365274	0.334	0.53	0		GULP1	1.49303e-263	-0.314087	0.162	0.353	3.6415e-259		MAPK3	1.45124e-237	0.335954	0.592	0.429	3.53958e-233									EIF3K	1.05994e-306	0.608946	0.966	0.841	2.58519e-302		RUVBL2	5.92105e-90	0.357146	0.47	0.31	1.44414e-85
PLXNC1	2.38643e-292	-0.365613	0.449	0.618	5.82049e-288		TMEM179B	1.35719e-269	-0.314968	0.332	0.511	3.31018e-265		PPM1L	1.80033e-196	0.335176	0.584	0.463	4.39101e-192									SLC25A6	8.14942e-288	0.608023	0.994	0.968	1.98764e-283		CCDC150	7.85309e-64	0.356504	0.447	0.253	1.91537e-59
ARPC5	0	-0.366079	0.765	0.86	0		FKBP1B	7.8295e-204	-0.315075	0.604	0.697	1.90962e-199		FAM222B	1.17755e-268	0.334521	0.575	0.366	2.87204e-264									SYF2	4.69195e-296	0.607488	0.803	0.499	1.14437e-291		GUSB	2.68686e-66	0.35587	0.639	0.436	6.55326e-62
CCDC167	0	-0.366533	0.101	0.308	0		ESRRG	1.64244e-271	-0.315479	0.134	0.296	4.00591e-267		FXYD2	1.62677e-26	0.334446	0.835	0.722	3.9677e-22									SNRPB2	8.45894e-306	0.606806	0.808	0.519	2.06314e-301		ARHGEF39	0	0.355329	0.212	0.007	0
ELAVL4	2.17829e-264	-0.367386	0.384	0.54	5.31285e-260		CHID1	4.50948e-267	-0.315752	0.392	0.55	1.09986e-262		CLTA	3.72747e-266	0.334169	0.948	0.905	9.0913e-262									CRTAP	0	0.606722	0.463	0.11	0		PRDX2	1.27382e-82	0.354616	0.994	0.979	3.10685e-78
GABRB3	1.51843e-286	-0.368311	0.722	0.797	3.70345e-282		TMEM9	5.6177e-259	-0.315758	0.443	0.602	1.37016e-254		AKAP11	2.7278e-219	0.334157	0.755	0.593	6.65311e-215									HLA-C	1.54154e-125	0.606531	0.702	0.567	3.75981e-121		PSRC1	1.53972e-278	0.354375	0.227	0.025	3.75537e-274
ARID3A	1.42442e-299	-0.368635	0.75	0.84	3.47416e-295		AC060780.1	2.72485e-137	-0.315922	0.353	0.452	6.64591e-133		CCDC28B	4.82642e-200	0.333796	0.789	0.684	1.17716e-195									SRSF9	1.57939e-267	0.606232	0.941	0.767	3.85214e-263		ANKRD9	6.49123e-223	0.354298	0.275	0.053	1.58321e-218
CTNNA2	0	-0.369822	0.066	0.289	0		SCARB2	5.1587e-256	-0.317815	0.806	0.861	1.25821e-251		VAT1	2.98679e-187	0.333793	0.801	0.648	7.28477e-183									SMIM26	3.14698e-261	0.605804	0.855	0.568	7.67548e-257		FSTL1	3.4979e-40	0.352863	0.236	0.1	8.53137e-36
TPST2	3.20214e-292	-0.369869	0.342	0.532	7.81002e-288		COMMD6	2.72366e-297	-0.318141	0.843	0.893	6.643e-293		EID1	0	0.333526	0.996	0.982	0									SULT1E1	0	0.604907	0.197	0.003	0		RPS27L	1.19033e-42	0.351694	0.746	0.637	2.9032e-38
KIF21A	8.29412e-305	-0.370248	0.655	0.771	2.02294e-300		MRPL43	1.09747e-280	-0.318825	0.462	0.628	2.67674e-276		PTPRN	7.61752e-109	0.333082	0.976	0.894	1.85791e-104									PSAT1	3.92241e-70	0.603505	0.33	0.147	9.56675e-66		B3GAT3	2.37774e-64	0.351629	0.667	0.51	5.7993e-60
STMN4	2.0038e-210	-0.370698	0.006	0.1	4.88728e-206		MRPL57	6.70611e-280	-0.318894	0.699	0.806	1.63562e-275		OPTN	2.25774e-183	0.332884	0.774	0.589	5.50664e-179									RBFOX2	4.65592e-264	0.603379	0.782	0.582	1.13558e-259		KLHL23	4.19111e-60	0.350092	0.628	0.498	1.02221e-55
CSRP1	0	-0.370858	0.279	0.472	0		MGLL	1.14868e-243	-0.319963	0.03	0.133	2.80163e-239		FAM122A	0	0.332191	0.458	0.245	0									MEX3A	1.95307e-279	0.603254	0.363	0.109	4.76353e-275		RMI1	1.57602e-150	0.349978	0.357	0.119	3.84391e-146
ROBO1	0	-0.371772	0.167	0.369	0		ATP5F1C	5.98142e-260	-0.32024	0.647	0.754	1.45887e-255		MAP4	7.57374e-202	0.332067	0.707	0.542	1.84723e-197									SNHG3	0	0.602706	0.517	0.207	0		B2M	1.17677e-23	0.349185	0.945	0.861	2.87013e-19
TTC3	0	-0.371807	0.97	0.988	0		PFDN2	5.31977e-261	-0.320904	0.594	0.728	1.29749e-256		KIAA0040	0	0.331081	0.276	0.056	0									CAPN1	1.74535e-280	0.602188	0.745	0.504	4.2569e-276		PGAM1	2.35212e-68	0.348749	0.701	0.546	5.73681e-64
TIMP2	0	-0.372441	0.114	0.301	0		NBL1	0	-0.32097	0.027	0.228	0		FLVCR1	2.42947e-202	0.331026	0.697	0.532	5.92547e-198									TFAP2B	0	0.601118	0.242	0.001	0		SF3B3	2.72183e-69	0.348519	0.693	0.518	6.63854e-65
ACVR1B	0	-0.373235	0.084	0.319	0		VMP1	2.87704e-190	-0.321015	0.313	0.406	7.0171e-186		PLS1	0	0.330856	0.403	0.193	0									AC027031.2	0	0.600051	0.332	0.013	0		PRSS23	6.67316e-20	0.348473	0.17	0.095	1.62758e-15
PTBP3	0	-0.373726	0.562	0.731	0		LGMN	7.02966e-296	-0.321208	0.254	0.444	1.71454e-291		TPRG1L	3.50898e-251	0.330829	0.621	0.421	8.55841e-247									SH3BGRL3	1.30293e-165	0.599049	0.898	0.755	3.17784e-161		HNRNPH1	1.9206e-50	0.348388	0.833	0.725	4.68435e-46
SOBP	0	-0.373914	0.24	0.444	0		GSTO1	1.64375e-254	-0.321222	0.427	0.588	4.00912e-250		CYP27A1	0	0.330492	0.378	0.159	0									SPINK1	2.50976e-16	0.598569	0.211	0.482	6.12131e-12		WDR90	3.37278e-170	0.348362	0.32	0.096	8.22621e-166
CLINT1	0	-0.374037	0.379	0.584	0		PLPP3	1.65204e-307	-0.321424	0.119	0.305	4.02932e-303		ATP6V1E1	4.22961e-224	0.330212	0.713	0.553	1.0316e-219									TMEM134	0	0.597185	0.629	0.27	0		ESPL1	0	0.348242	0.21	0.005	0
RHOC	1.1488e-295	-0.374324	0.348	0.504	2.80193e-291		RPS13	4.7475e-282	-0.321488	0.988	0.984	1.15792e-277		SCARB2	8.54614e-201	0.33014	0.923	0.829	2.0844e-196									FLRT2	1.06823e-282	0.595492	0.346	0.088	2.60541e-278		GEN1	1.22571e-237	0.346619	0.269	0.045	2.9895e-233
MTRNR2L12	7.01785e-260	-0.374423	0.915	0.95	1.71165e-255		RPS2	0	-0.321704	0.999	0.996	0		PCSK2	1.02848e-56	0.330049	0.68	0.51	2.50845e-52									FAM162A	2.50663e-280	0.595022	0.602	0.372	6.11368e-276		CEP128	0	0.346352	0.248	0.015	0
PGM2L1	0	-0.375067	0.173	0.39	0		SLC38A1	4.20799e-153	-0.321962	0.142	0.21	1.02633e-148		TP53I3	1.53851e-219	0.329796	0.615	0.445	3.75243e-215									ELF3	2.08001e-97	0.594874	0.428	0.338	5.07314e-93		UNG	1.85617e-142	0.346329	0.308	0.12	4.52719e-138
NPSR1-AS1	0	-0.375255	0.096	0.301	0		RPL19	0	-0.322293	0.997	0.997	0		PARP12	0	0.329381	0.406	0.184	0									SEPTIN10	0	0.594335	0.604	0.251	0		POLH	1.73276e-172	0.345731	0.294	0.088	4.22621e-168
SPATA13	0	-0.375487	0.268	0.458	0		BEX1	2.62062e-243	-0.32279	0.969	0.936	6.3917e-239		YARS	1.41248e-214	0.329162	0.59	0.423	3.44504e-210									PA2G4	4.47395e-240	0.593029	0.84	0.658	1.0912e-235		RAD18	1.56119e-198	0.345166	0.289	0.054	3.80775e-194
LRFN2	2.34966e-263	-0.375564	0.008	0.243	5.73082e-259		LDLRAP1	7.44268e-275	-0.32296	0.17	0.354	1.81527e-270		TARS	1.92164e-188	0.328912	0.764	0.664	4.68688e-184									CREB3L2	1.02604e-241	0.592684	0.662	0.465	2.50252e-237		LRRC26	1.87286e-185	0.345126	0.232	0.047	4.56789e-181
JAK1	3.48506e-282	-0.375639	0.636	0.739	8.50007e-278		NRP1	0	-0.322971	0.111	0.301	0		GIPR	2.64954e-161	0.328815	0.735	0.593	6.46223e-157									PSMA2	5.54146e-271	0.592328	0.922	0.698	1.35156e-266		MYL12A	1.56207e-30	0.344965	0.613	0.508	3.80989e-26
INA	4.09031e-305	-0.375668	0.528	0.672	9.97626e-301		COMT	4.70481e-223	-0.323038	0.353	0.487	1.1475e-218		KIF1B	3.73066e-195	0.32867	0.758	0.615	9.09908e-191									GATA3	0	0.592234	0.317	0.002	0		SNRPD2	1.90225e-57	0.343751	0.855	0.738	4.63959e-53
TGOLN2	0	-0.376259	0.498	0.673	0		SRSF9	2.4177e-271	-0.323049	0.697	0.809	5.89678e-267		OAZ2	2.31997e-230	0.328253	0.762	0.618	5.65839e-226									ATP5MC3	1.60334e-246	0.592182	0.964	0.844	3.91054e-242		AMOTL1	3.04273e-65	0.342937	0.38	0.168	7.42122e-61
DBN1	0	-0.376622	0.274	0.489	0		BEX4	1.77716e-249	-0.323321	0.701	0.795	4.3345e-245		PARP9	1.00328e-231	0.327956	0.504	0.324	2.44699e-227									PSME1	3.49567e-224	0.59175	0.799	0.588	8.52593e-220		XRCC1	2.12481e-107	0.342103	0.403	0.195	5.18241e-103
GOLGB1	0	-0.376738	0.682	0.816	0		RNASEH2C	1.02226e-260	-0.323655	0.65	0.761	2.49329e-256		ICA1	8.38976e-226	0.327828	0.696	0.544	2.04626e-221									STC1	1.58793e-64	0.591301	0.232	0.047	3.87296e-60		NUP50	7.06885e-86	0.341215	0.483	0.289	1.72409e-81
VAT1	0	-0.377288	0.562	0.721	0		MBNL2	6.10628e-175	-0.323882	0.303	0.378	1.48932e-170		STIM1	0	0.327628	0.433	0.217	0									COMMD6	5.20641e-288	0.590643	0.965	0.874	1.26984e-283		KRT8	4.11709e-18	0.340539	0.797	0.871	1.00416e-13
TSPAN5	0	-0.378113	0.028	0.253	0		RPL8	0	-0.324419	0.997	0.996	0		KALRN	8.76622e-266	0.326979	0.464	0.264	2.13808e-261									GCSH	4.76323e-299	0.590623	0.746	0.466	1.16175e-294		CDK2	0	0.340445	0.25	0.023	0
TFDP2	0	-0.378492	0.393	0.564	0		ASAH1	1.51866e-240	-0.324971	0.678	0.764	3.70401e-236		ME1	0	0.326853	0.32	0.108	0									MYL9	6.90563e-190	0.588505	0.249	0.03	1.68428e-185		CEP57	2.07048e-59	0.339732	0.673	0.511	5.0499e-55
AGPAT4	0	-0.378544	0.23	0.454	0		SEC11C	5.82097e-156	-0.325001	0.926	0.876	1.41973e-151		SLC29A1	6.22068e-170	0.32672	0.834	0.708	1.51722e-165									CTTNBP2	0	0.588352	0.461	0.163	0		NAP1L1	1.16702e-68	0.33888	0.98	0.956	2.84636e-64
SH3BGRL3	9.74488e-287	-0.378914	0.708	0.784	2.37678e-282		SMIM24	2.11406e-138	-0.325175	0.164	0.258	5.15618e-134		SERGEF	5.91824e-288	0.326614	0.494	0.287	1.44346e-283									ANKRD22	0	0.587975	0.322	0.002	0		JPT2	7.64015e-69	0.338643	0.554	0.388	1.86343e-64
HSP90AA1	0	-0.379587	0.984	0.997	0		SRSF3	1.13929e-249	-0.325207	0.751	0.831	2.77874e-245		DST	8.061e-116	0.326332	0.928	0.813	1.96608e-111									POMP	1.34517e-242	0.587795	0.909	0.711	3.28086e-238		NUP107	1.64551e-146	0.337651	0.344	0.112	4.01339e-142
ELAVL3	1.37013e-300	-0.381069	0.046	0.188	3.34175e-296		NDUFB3	5.3203e-271	-0.325519	0.438	0.599	1.29762e-266		FAM210B	1.77544e-184	0.326325	0.705	0.593	4.33029e-180									HMGA2	4.27212e-283	0.586563	0.314	0.036	1.04197e-278		EEF1B2	1.38944e-35	0.33758	0.964	0.89	3.38884e-31
APOB	1.95765e-220	-0.381172	0.128	0.243	4.77471e-216		CTSL	2.72924e-233	-0.325566	0.358	0.516	6.65663e-229		USH1C	4.9654e-146	0.326296	0.825	0.663	1.21106e-141									DDX18	0	0.586099	0.686	0.367	0		DCTPP1	4.6173e-78	0.337232	0.496	0.323	1.12616e-73
HERPUD1	2.3403e-245	-0.381415	0.537	0.677	5.708e-241		POLR2G	1.56563e-293	-0.3256	0.401	0.585	3.81858e-289		TACC2	4.16083e-255	0.326189	0.484	0.281	1.01483e-250									EEF1G	0	0.585309	0.999	0.996	0		ATP1B3	1.3781e-37	0.337032	0.617	0.434	3.36119e-33
EIF4EBP1	3.7043e-256	-0.382433	0.351	0.482	9.0348e-252		MRPL33	1.11537e-278	-0.325943	0.553	0.696	2.72038e-274		PCMT1	8.81172e-202	0.325798	0.821	0.722	2.14918e-197									NDUFS5	0	0.585179	0.985	0.947	0		CENPC	1.65148e-77	0.336858	0.462	0.291	4.02797e-73
NSG1	0	-0.383495	0.12	0.311	0		SYPL1	1.9592e-256	-0.326046	0.384	0.534	4.77849e-252		AP2B1	6.93982e-220	0.325757	0.833	0.7	1.69262e-215									DLX5	0	0.585155	0.285	0.006	0		ZCRB1	1.75021e-55	0.336761	0.721	0.571	4.26876e-51
CDKN1C	1.92248e-87	-0.383545	0.517	0.631	4.68893e-83		FAU	0	-0.326314	0.991	0.987	0		CHAC1	3.38073e-166	0.325416	0.257	0.125	8.2456e-162									LGR4	2.32543e-296	0.584986	0.47	0.208	5.67172e-292		HAUS4	8.51836e-170	0.336177	0.322	0.086	2.07763e-165
TPI1	0	-0.383922	0.901	0.948	0		CNBP	9.9557e-273	-0.326424	0.631	0.758	2.42819e-268		HSD17B10	3.89922e-220	0.324925	0.706	0.55	9.51021e-216									TOMM20	2.07314e-257	0.583207	0.934	0.809	5.05639e-253		ING2	6.02349e-68	0.336147	0.546	0.339	1.46913e-63
STT3B	0	-0.383958	0.576	0.744	0		PRLR	0	-0.326653	0.037	0.231	0		KLHL29	0	0.324747	0.336	0.108	0									ITGAV	2.20765e-241	0.583125	0.559	0.368	5.38446e-237		NDC1	1.48495e-250	0.33558	0.257	0.041	3.62179e-246
ASTN2	0	-0.384018	0.019	0.229	0		RAN	9.83501e-278	-0.326736	0.858	0.905	2.39876e-273		ERI3	2.23381e-238	0.324479	0.623	0.434	5.44827e-234									TCP1	1.76693e-272	0.583066	0.782	0.474	4.30954e-268		XRCC6	1.2728e-66	0.335255	0.901	0.812	3.10435e-62
IFI6	8.69772e-175	-0.38474	0.883	0.893	2.12137e-170		SNHG7	4.20154e-183	-0.326919	0.492	0.597	1.02475e-178		MARCKSL1	4.39324e-107	0.324245	0.902	0.802	1.07151e-102									UQCRC2	1.02961e-301	0.582589	0.805	0.528	2.51122e-297		PPP1R14B	2.90625e-28	0.335012	0.736	0.609	7.08835e-24
ANKRD11	0	-0.385271	0.816	0.906	0		PCDH10	3.70699e-279	-0.327297	0.077	0.222	9.04136e-275		KIAA1217	0	0.324035	0.292	0.076	0									CYBA	1.09378e-92	0.582526	0.742	0.514	2.66772e-88		CTDSPL2	4.04575e-91	0.334286	0.446	0.239	9.86758e-87
SQSTM1	2.77874e-186	-0.385733	0.729	0.802	6.77734e-182		GAS5	5.89015e-189	-0.327419	0.797	0.832	1.43661e-184		MT-ATP8	1.94531e-106	0.323751	0.783	0.644	4.7446e-102									EEA1	5.11312e-231	0.582388	0.714	0.507	1.24709e-226		RNF168	1.24392e-97	0.333715	0.422	0.21	3.03392e-93
HES6	0	-0.387749	0.13	0.294	0		EPHX2	1.86571e-273	-0.327466	0.397	0.558	4.55046e-269		CAND1	1.3844e-204	0.323709	0.766	0.617	3.37655e-200									COX6A1	1.60153e-193	0.58215	0.98	0.917	3.90612e-189		DDX46	6.5884e-54	0.33321	0.83	0.713	1.60691e-49
CRMP1	0	-0.388191	0.471	0.646	0		ID2	1.46954e-105	-0.327913	0.322	0.418	3.58421e-101		CHCHD10	5.42964e-162	0.323478	0.711	0.622	1.32429e-157									RASEF	0	0.580928	0.378	0.007	0		ANKRD36C	2.95811e-48	0.333057	0.551	0.405	7.21482e-44
GPI	0	-0.388701	0.508	0.668	0		RPL7A	0	-0.328387	0.995	0.991	0		PDCD4	1.03727e-160	0.323418	0.705	0.615	2.5299e-156									RPS26	1.35024e-241	0.580893	0.985	0.953	3.29324e-237		ABHD12	1.92902e-61	0.333028	0.604	0.418	4.70487e-57
SLC38A11	0	-0.389155	0.039	0.24	0		TMBIM4	2.47472e-289	-0.328481	0.719	0.823	6.03583e-285		LPP	6.70977e-160	0.323275	0.735	0.602	1.63651e-155									ARHGEF19	0	0.580528	0.391	0.014	0		MYO3A	3.0714e-40	0.332751	0.611	0.451	7.49115e-36
DAD1	0	-0.389209	0.642	0.753	0		EPB41L4A-AS1	2.49423e-249	-0.328904	0.5	0.638	6.08343e-245		MTMR9	1.73094e-229	0.32327	0.625	0.431	4.22177e-225									SLIT3	8.48893e-127	0.580466	0.327	0.053	2.07045e-122		POLR2J	1.29666e-59	0.331847	0.784	0.62	3.16254e-55
RAB11FIP1	2.07666e-271	-0.389764	0.559	0.669	5.06496e-267		TPM4	2.08833e-156	-0.329108	0.494	0.57	5.09343e-152		CHD6	4.64986e-193	0.322659	0.774	0.621	1.1341e-188									PSMA6	7.0837e-284	0.579581	0.864	0.633	1.72772e-279		UBA2	3.97311e-65	0.331607	0.66	0.494	9.69042e-61
MT-ATP6	8.45434e-154	-0.390352	0.881	0.972	2.06201e-149		ATP5IF1	1.13565e-303	-0.329436	0.839	0.9	2.76986e-299		TMEM53	0	0.3225	0.381	0.164	0									SPART	3.17562e-190	0.578895	0.646	0.286	7.74533e-186		MAGOHB	5.31544e-93	0.331516	0.434	0.222	1.29644e-88
GNAI2	0	-0.390493	0.947	0.971	0		IGFBP7	5.43008e-164	-0.329571	0.131	0.24	1.3244e-159		RYBP	9.56766e-175	0.322168	0.835	0.713	2.33355e-170									TM4SF1	2.98202e-165	0.578143	0.126	0.014	7.27315e-161		ERCC6L	7.36981e-188	0.331324	0.214	0.001	1.7975e-183
B3GAT1	0	-0.390601	0.143	0.362	0		SNRPF	2.42525e-264	-0.330024	0.488	0.652	5.91519e-260		NDUFS8	3.78963e-242	0.322017	0.89	0.804	9.2429e-238									ERGIC2	1.1757e-257	0.577362	0.75	0.464	2.86754e-253		MYEF2	4.91552e-47	0.331291	0.698	0.63	1.1989e-42
DYNC1H1	0	-0.391514	0.863	0.932	0		NDUFB5	2.15059e-289	-0.330037	0.492	0.653	5.24529e-285		DCAF16	1.11424e-206	0.321737	0.623	0.442	2.71762e-202									GID8	5.05084e-305	0.576502	0.677	0.42	1.2319e-300		MRPL11	8.10424e-74	0.330539	0.548	0.348	1.97662e-69
GLP1R	7.83496e-301	-0.391547	0.012	0.221	1.91095e-296		H2AFZ	1.31031e-143	-0.330275	0.862	0.821	3.19586e-139		DPP10	3.4267e-175	0.321715	0.572	0.394	8.35773e-171									AUP1	0	0.57615	0.65	0.355	0		CDC7	1.1251e-306	0.329616	0.257	0.026	2.74413e-302
SIX2	0	-0.392312	0.013	0.246	0		NMB	0	-0.330791	0.203	0.396	0		WASF2	7.83214e-202	0.321683	0.767	0.609	1.91026e-197									GRHL2	0	0.576055	0.362	0.019	0		RTN3	1.05436e-55	0.329509	0.88	0.797	2.57159e-51
VLDLR	0	-0.393319	0.391	0.587	0		HNRNPA2B1	0	-0.331081	0.965	0.978	0		RFX3	2.21627e-169	0.32166	0.659	0.488	5.40549e-165									NDUFV2	1.78344e-214	0.574136	0.883	0.634	4.34981e-210		RCC1	5.18629e-183	0.328961	0.289	0.071	1.26494e-178
YWHAB	0	-0.394315	0.853	0.933	0		GFOD2	1.35124e-279	-0.331234	0.401	0.573	3.29568e-275		PPFIA1	4.33239e-229	0.321634	0.625	0.434	1.05667e-224									TFAP2C	0	0.573682	0.346	0.002	0		NEIL3	2.86418e-163	0.328552	0.204	0.001	6.98573e-159
SLC18A1	4.24504e-292	-0.394818	0.012	0.171	1.03537e-287		TOMM5	2.04046e-269	-0.331641	0.604	0.731	4.97669e-265		TSPYL4	4.40346e-190	0.321589	0.633	0.467	1.074e-185									ZNF503	4.581e-80	0.572563	0.508	0.26	1.11731e-75		AKAP12	1.13273e-15	0.328248	0.713	0.608	2.76272e-11
IQGAP1	0	-0.394871	0.459	0.645	0		RPS25	0	-0.331888	0.989	0.983	0		EIF4A1	7.99671e-285	0.321568	0.992	0.975	1.9504e-280									FAM13A	0	0.57249	0.385	0.08	0		NUP155	1.3027e-113	0.328075	0.363	0.154	3.17729e-109
DUSP16	0	-0.395017	0.152	0.383	0		RPS14	0	-0.332119	0.995	0.995	0		CASTOR3	0	0.321566	0.389	0.173	0									AKR1A1	1.1322e-261	0.572058	0.773	0.513	2.76143e-257		SRSF1	1.00904e-59	0.327958	0.699	0.532	2.46106e-55
S100A6	1.60127e-200	-0.39507	0.903	0.897	3.90551e-196		SSBP1	3.17426e-286	-0.332727	0.496	0.652	7.74201e-282		UBB	1.17208e-276	0.321264	0.998	0.988	2.85871e-272									ATP5F1C	2.20481e-227	0.57179	0.91	0.713	5.37754e-223		UBE2E3	2.97474e-46	0.326367	0.522	0.354	7.25538e-42
TUBB2A	0	-0.3958	0.04	0.262	0		PDLIM4	4.81479e-240	-0.333317	0.304	0.454	1.17433e-235		NPM2	1.03245e-231	0.321048	0.605	0.403	2.51814e-227									ARPC1A	3.44323e-264	0.571574	0.775	0.52	8.39803e-260		NUP85	3.49404e-123	0.32585	0.354	0.133	8.52196e-119
MT-ND3	2.27932e-275	-0.396557	0.948	0.987	5.55927e-271		MIA2	2.55957e-280	-0.333371	0.692	0.788	6.24279e-276		TNFAIP8L1	0	0.32082	0.263	0.067	0									ZFYVE21	0	0.57067	0.654	0.318	0		PHTF2	9.59129e-71	0.325501	0.49	0.267	2.33931e-66
ITPR3	0	-0.396825	0.05	0.225	0		SFRP1	8.33999e-200	-0.333386	0.163	0.282	2.03412e-195		SCN3B	1.07366e-194	0.32078	0.639	0.476	2.61866e-190									TTC9	0	0.570339	0.433	0.146	0		ENY2	3.41835e-53	0.325348	0.767	0.648	8.33735e-49
SEC61B	0	-0.397076	0.912	0.953	0		NDUFAF3	3.77996e-287	-0.333536	0.57	0.713	9.21933e-283		ACTR2	7.70892e-226	0.320609	0.93	0.848	1.88021e-221									BCAT1	5.85747e-254	0.569898	0.344	0.045	1.42864e-249		IGFBP2	0.000145688	0.32525	0.554	0.37	1
IGFBP5	3.80636e-124	-0.397169	0.776	0.758	9.28371e-120		STXBP6	2.5874e-295	-0.33371	0.03	0.169	6.31068e-291		DNAJC1	6.83574e-202	0.320534	0.715	0.567	1.66724e-197									TCF7L1	0	0.569163	0.391	0.005	0		LINC01224	5.04259e-287	0.324406	0.221	0.018	1.22989e-282
DNAJB9	0	-0.398037	0.281	0.472	0		RPS20	0	-0.3338	0.982	0.986	0		PLA2G12A	2.53782e-204	0.320345	0.817	0.685	6.18975e-200									ERICH1	1.12512e-278	0.56898	0.593	0.313	2.74416e-274		EIF1AX	1.30357e-52	0.323078	0.891	0.806	3.1794e-48
SLC1A4	0	-0.398213	0.169	0.408	0		LSM4	2.61989e-263	-0.334265	0.546	0.677	6.38992e-259		UBA1	2.37648e-181	0.320341	0.78	0.658	5.79624e-177									PPIA	0	0.568113	0.996	0.98	0		RNF157	1.18078e-56	0.322335	0.49	0.323	2.87992e-52
SPINT1	0	-0.398757	0.629	0.772	0		CDH1	2.97793e-256	-0.335041	0.585	0.706	7.26317e-252		MICAL2	0	0.320085	0.267	0.056	0									SPAG7	3.75753e-279	0.567475	0.769	0.498	9.16461e-275		CNN3	4.49806e-34	0.322182	0.311	0.198	1.09708e-29
SOAT1	0	-0.399027	0.43	0.616	0		NDRG2	3.21201e-265	-0.335119	0.063	0.182	7.83409e-261		FAM155A	1.29753e-306	0.320034	0.349	0.146	3.16467e-302									HOXB2	5.30213e-257	0.566796	0.461	0.176	1.29319e-252		TAF15	4.72069e-51	0.321571	0.74	0.579	1.15138e-46
RAB15	0	-0.399164	0.153	0.403	0		UBE2S	6.01639e-170	-0.335258	0.474	0.526	1.4674e-165		MID1IP1	1.03104e-269	0.320032	0.397	0.205	2.5147e-265									PIM3	0	0.566344	0.437	0.154	0		TBC1D31	6.76913e-194	0.321063	0.256	0.051	1.65099e-189
CTXN1	0	-0.399788	0.188	0.418	0		EIF1	2.14177e-269	-0.335377	0.993	0.988	5.22378e-265		STX3	2.54607e-193	0.319817	0.737	0.588	6.20988e-189									GPC3	4.03683e-28	0.566187	0.248	0.209	9.84582e-24		ATAD3A	5.6303e-105	0.320291	0.358	0.163	1.37323e-100
PLEKHA5	0	-0.400564	0.324	0.543	0		TRIOBP	4.77798e-292	-0.33556	0.385	0.562	1.16535e-287		IGF2BP2	3.45568e-192	0.319572	0.784	0.634	8.42841e-188									TIMP3	1.99449e-175	0.566126	0.131	0.089	4.86457e-171		SNRPA1	1.82145e-80	0.319078	0.446	0.251	4.44252e-76
PBLD	0	-0.401308	0.108	0.334	0		MACC1	0	-0.336079	0.037	0.23	0		SPTBN4	1.68737e-203	0.319354	0.568	0.388	4.1155e-199									VPS26A	0	0.566067	0.614	0.253	0		TRIR	8.07095e-58	0.318917	0.91	0.846	1.96851e-53
MEIS2	3.04383e-202	-0.401373	0.174	0.245	7.42391e-198		ARHGAP24	5.28701e-246	-0.337898	0.041	0.145	1.2895e-241		REEP5	1.91633e-183	0.319261	0.81	0.736	4.67394e-179									RTF1	4.56759e-231	0.565946	0.85	0.607	1.11403e-226		NAV2	1.90089e-45	0.318785	0.436	0.277	4.63627e-41
SCD	1.76331e-251	-0.401683	0.801	0.84	4.30072e-247		NDUFB2	0	-0.338502	0.931	0.957	0		GBA2	5.5649e-205	0.319261	0.612	0.445	1.35728e-200									SDCBP	2.96127e-252	0.565728	0.716	0.435	7.22254e-248		E2F3	1.1154e-112	0.31855	0.317	0.12	2.72045e-108
SNTG1	0	-0.403679	0.095	0.275	0		TMED4	2.18805e-301	-0.338804	0.672	0.79	5.33666e-297		GRAMD1A	6.33059e-243	0.319046	0.5	0.291	1.54403e-238									ACP1	2.02698e-270	0.56557	0.846	0.593	4.94381e-266		FN3KRP	3.21167e-116	0.318477	0.36	0.135	7.83326e-112
MT-CO2	1.46426e-185	-0.404122	0.9	0.974	3.57133e-181		NDUFAF8	1.26981e-301	-0.340349	0.511	0.671	3.09707e-297		FAM219B	4.68833e-238	0.318468	0.587	0.403	1.14348e-233									AHR	4.93066e-263	0.565274	0.444	0.156	1.20259e-258		USP37	6.21375e-82	0.318356	0.407	0.234	1.51553e-77
AKT1	0	-0.406071	0.375	0.593	0		RALYL	3.86239e-287	-0.340501	0.113	0.283	9.42038e-283		LINC00342	1.28833e-170	0.317773	0.531	0.375	3.14224e-166									PARD6B	0	0.564732	0.463	0.135	0		ZNF620	8.99234e-75	0.318137	0.465	0.277	2.19323e-70
RAB27A	0	-0.406731	0.216	0.41	0		C12orf75	1.54412e-188	-0.340633	0.895	0.852	3.7661e-184		PDE4DIP	2.34323e-180	0.317598	0.894	0.777	5.71514e-176									RALA	2.73568e-261	0.564719	0.747	0.47	6.67233e-257		FBXO43	0	0.318093	0.187	0.006	0
KIAA0408	0	-0.408358	0.267	0.497	0		ITPR2	5.73381e-249	-0.341637	0.111	0.227	1.39848e-244		RPH3AL	6.51124e-183	0.317583	0.653	0.48	1.58809e-178									PRELID1	6.79706e-255	0.564316	0.891	0.717	1.6578e-250		HMGN3	7.88024e-40	0.318066	0.909	0.858	1.92199e-35
PIPOX	0	-0.409137	0.107	0.329	0		REEP5	1.29383e-285	-0.341976	0.678	0.777	3.15564e-281		DDX3X	7.99967e-172	0.317224	0.849	0.74	1.95112e-167									JUND	1.27496e-139	0.56407	0.984	0.954	3.10963e-135		AL359513.1	5.31389e-197	0.317426	0.223	0.038	1.29606e-192
OTULINL	0	-0.409922	0.091	0.32	0		SLC40A1	0	-0.342327	0.194	0.387	0		MICOS13	6.10058e-213	0.317218	0.843	0.761	1.48793e-208									IL1R1	0	0.563718	0.395	0.062	0		HSPB1	4.11738e-15	0.317143	0.365	0.295	1.00423e-10
NCKAP5	0	-0.410577	0.097	0.279	0		C1orf21	0	-0.343872	0.23	0.422	0		UGDH	2.22726e-205	0.316931	0.491	0.302	5.43229e-201									UBC	8.28672e-238	0.563439	0.996	0.983	2.02113e-233		HDAC2	3.54903e-51	0.316962	0.861	0.724	8.65608e-47
ENO2	0	-0.410875	0.341	0.543	0		NREP	5.35999e-202	-0.344075	0.506	0.615	1.3073e-197		ITSN2	2.01894e-223	0.316709	0.596	0.42	4.92419e-219									HNRNPA0	1.10545e-222	0.562194	0.891	0.714	2.69619e-218		FLNA	1.34436e-36	0.315713	0.288	0.132	3.2789e-32
PRDX1	0	-0.412214	0.473	0.62	0		ANP32A	1.0726e-302	-0.345695	0.538	0.692	2.61608e-298		AGO1	9.11578e-223	0.316407	0.526	0.356	2.22334e-218									TPGS2	0	0.560366	0.605	0.252	0		SHMT2	4.71548e-39	0.315573	0.489	0.299	1.1501e-34
DTNA	0	-0.412665	0.26	0.457	0		EGFL7	1.39387e-119	-0.346626	0.477	0.588	3.39966e-115		KIF5A	2.07679e-227	0.316218	0.428	0.23	5.06528e-223									SNAP23	0	0.560311	0.475	0.114	0		LIN54	1.53144e-118	0.315537	0.332	0.127	3.73518e-114
SYNE2	4.0088e-236	-0.413033	0.121	0.225	9.77746e-232		GRN	3.35999e-266	-0.346861	0.799	0.886	8.19502e-262		RAB3IP	2.4878e-148	0.31618	0.799	0.678	6.06774e-144									INHBA	9.57182e-64	0.559988	0.225	0.097	2.33457e-59		LY6E	3.14459e-18	0.315109	0.457	0.392	7.66966e-14
ATF4	0	-0.413502	0.685	0.813	0		TENT5A	1.79594e-144	-0.347042	0.71	0.734	4.38031e-140		WDR6	2.06905e-186	0.316091	0.836	0.724	5.04642e-182									GJA1	0	0.559755	0.27	0.002	0		SRRM1	2.62757e-48	0.314515	0.793	0.701	6.40865e-44
ACAP3	0	-0.413656	0.483	0.635	0		TMEM238	1.1377e-270	-0.34711	0.652	0.763	2.77486e-266		DIP2B	9.6488e-256	0.31598	0.508	0.315	2.35334e-251									EIF5A	6.33433e-241	0.559202	0.883	0.708	1.54494e-236		RPS19	1.20104e-42	0.313775	0.999	0.992	2.92934e-38
SPAG16	0	-0.413704	0.439	0.645	0		GLO1	0	-0.347519	0.365	0.561	0		KCNN3	2.71419e-250	0.315893	0.394	0.195	6.6199e-246									KRT15	1.04731e-158	0.559155	0.103	0.008	2.55438e-154		TSPAN4	5.80888e-77	0.313755	0.404	0.216	1.41679e-72
S100A13	3.42859e-248	-0.416047	0.415	0.546	8.36232e-244		WFS1	9.23546e-275	-0.34801	0.516	0.651	2.25253e-270		TOR3A	1.27406e-286	0.315818	0.466	0.263	3.10743e-282									ENAH	2.08862e-163	0.55865	0.563	0.347	5.09415e-159		RHNO1	1.11987e-101	0.313428	0.351	0.158	2.73135e-97
TAGLN	4.96236e-210	-0.416178	0.057	0.11	1.21032e-205		RGS17	5.24691e-279	-0.348366	0.456	0.614	1.27972e-274		SEZ6	7.04847e-253	0.315752	0.315	0.153	1.71912e-248									HCFC1R1	8.85179e-175	0.558333	0.699	0.554	2.15895e-170		CYB5B	1.56604e-53	0.313329	0.612	0.457	3.81957e-49
DUSP8	0	-0.418546	0.303	0.503	0		GPAA1	0	-0.3485	0.396	0.581	0		IFI35	1.41461e-270	0.315435	0.403	0.22	3.45024e-266									TECR	1.98078e-189	0.558028	0.817	0.724	4.83111e-185		ARMC1	1.33566e-55	0.313315	0.618	0.463	3.25768e-51
BACE2	2.99683e-285	-0.419566	0.01	0.157	7.30927e-281		CCDC50	3.04781e-240	-0.34854	0.518	0.626	7.43361e-236		DUSP18	2.48923e-233	0.315324	0.489	0.304	6.07122e-229									ANP32A	3.05368e-219	0.557814	0.845	0.636	7.44793e-215		AC011447.3	2.40551e-199	0.313309	0.26	0.048	5.86705e-195
CAPG	3.5158e-289	-0.420275	0.1	0.21	8.57504e-285		CD47	0	-0.348788	0.151	0.329	0		AFDN	4.94365e-183	0.315083	0.808	0.666	1.20576e-178									FSCN1	0	0.556576	0.264	0.019	0		IGFBPL1	2.60374e-45	0.313168	0.576	0.411	6.35051e-41
TMEM132B	0	-0.421076	0.069	0.285	0		CCND2	1.86331e-136	-0.34909	0.407	0.521	4.54462e-132		NXPH4	0	0.314945	0.194	0.028	0									ARMCX6	7.11213e-271	0.556526	0.676	0.396	1.73465e-266		BRD8	1.2583e-55	0.312863	0.502	0.383	3.069e-51
JUP	0	-0.421318	0.377	0.575	0		RPS26	0	-0.349832	0.943	0.96	0		GAREM1	8.89777e-193	0.314933	0.499	0.295	2.17017e-188									KLF3	2.37994e-282	0.556391	0.523	0.268	5.80467e-278		NEMP1	5.13739e-252	0.312806	0.25	0.033	1.25301e-247
MT-ND4L	8.94678e-245	-0.421579	0.819	0.906	2.18212e-240		NDUFA13	0	-0.350095	0.994	0.994	0		CEP57	8.76461e-207	0.314704	0.655	0.49	2.13769e-202									TMEM18	0	0.556353	0.635	0.299	0		FOXRED2	2.28464e-93	0.312574	0.38	0.176	5.57224e-89
ONECUT3	1.02604e-279	-0.421611	0.018	0.119	2.50251e-275		SKP1	0	-0.350196	0.873	0.921	0		ZDBF2	7.01622e-144	0.314666	0.554	0.401	1.71125e-139									PHB	1.34038e-263	0.556243	0.818	0.582	3.2692e-259		CTCF	6.98741e-50	0.312458	0.684	0.556	1.70423e-45
OCIAD2	0	-0.421678	0.658	0.781	0		VDAC1	1.60822e-299	-0.350848	0.537	0.686	3.92246e-295		PACSIN2	5.92e-284	0.314595	0.463	0.254	1.44389e-279									ZNF581	0	0.55549	0.523	0.19	0		VPS29	5.9805e-53	0.312407	0.71	0.583	1.45864e-48
ARHGAP24	5.9719e-254	-0.422237	0.008	0.161	1.45655e-249		CDHR3	9.41002e-253	-0.351536	0.085	0.203	2.2951e-248		CHD4	1.98563e-188	0.31443	0.922	0.853	4.84295e-184									PSMA3	1.17811e-238	0.554562	0.784	0.496	2.8734e-234		SPATS2	2.98368e-63	0.312332	0.514	0.319	7.2772e-59
PLCL1	0	-0.422285	0.077	0.266	0		ANK2	8.26535e-227	-0.351542	0.46	0.616	2.01592e-222		PAK2	1.14918e-197	0.314191	0.783	0.649	2.80286e-193									RANBP17	0	0.554292	0.444	0.121	0		PLCXD1	1.78705e-73	0.311606	0.409	0.219	4.35861e-69
CHD3	0	-0.422416	0.114	0.345	0		DDT	0	-0.351653	0.741	0.841	0		BPTF	2.57822e-202	0.313523	0.952	0.892	6.28828e-198									COL11A1	0	0.554062	0.223	0.001	0		CALU	1.06455e-36	0.311297	0.542	0.452	2.59644e-32
MFAP4	3.89748e-193	-0.422626	0.151	0.247	9.50595e-189		SRSF5	0	-0.351928	0.736	0.83	0		ATP5F1B	2.05885e-268	0.313216	0.972	0.94	5.02155e-264									GPR87	0	0.553804	0.325	0.002	0		NDUFA2	1.96565e-48	0.311276	0.794	0.688	4.79423e-44
FARP1	0	-0.423223	0.685	0.81	0		TJP2	0	-0.352024	0.193	0.386	0		PBX1	4.29432e-113	0.312759	0.828	0.698	1.04739e-108									ADI1	5.5154e-239	0.553759	0.668	0.388	1.34521e-234		SERPINE2	8.73667e-10	0.310967	0.699	0.493	2.13087e-05
MANF	0	-0.426058	0.611	0.723	0		AMPH	0	-0.352471	0.078	0.276	0		KIF3A	1.34374e-179	0.312757	0.769	0.626	3.27739e-175									SERBP1	3.06295e-294	0.552194	0.988	0.948	7.47054e-290		ZNF726	2.24536e-182	0.310827	0.282	0.06	5.47643e-178
PCYOX1	0	-0.426437	0.513	0.694	0		CDC42EP3	3.11435e-233	-0.353353	0.531	0.665	7.59591e-229		AHI1	2.98672e-167	0.312474	0.74	0.601	7.2846e-163									EIF2S2	8.43917e-193	0.55219	0.874	0.746	2.05831e-188		DYNLT1	4.6193e-47	0.310565	0.883	0.802	1.12665e-42
GAPDH	0	-0.428393	0.999	0.993	0		CBLN1	4.95675e-94	-0.354598	0.266	0.238	1.20895e-89		SNAP25	2.41094e-153	0.312326	0.67	0.508	5.88028e-149									EHD2	0	0.550975	0.364	0.002	0		COL2A1	3.48401e-47	0.310096	0.143	0.043	8.4975e-43
RPL10	0	-0.428394	0.992	0.996	0		SPOCK3	4.82168e-209	-0.354623	0.268	0.412	1.17601e-204		CLTC	3.07448e-237	0.312259	0.96	0.9	7.49866e-233									TUBB2A	1.26166e-151	0.55026	0.418	0.184	3.0772e-147		PDS5B	4.84351e-44	0.310073	0.665	0.538	1.18133e-39
PSAT1	0	-0.429083	0.039	0.207	0		CTSA	3.55477e-294	-0.355481	0.504	0.66	8.67007e-290		C18orf32	6.41179e-199	0.312244	0.868	0.806	1.56384e-194									KDELR2	1.48999e-231	0.549792	0.847	0.735	3.63408e-227		HINT2	9.53126e-49	0.309768	0.685	0.564	2.32467e-44
ONECUT2	2.53122e-211	-0.429407	0.759	0.761	6.17364e-207		LINC00261	1.84086e-167	-0.35615	0.517	0.596	4.48985e-163		NEUROD4	0	0.311987	0.196	0.007	0									LINC01578	3.73869e-208	0.549733	0.794	0.569	9.11866e-204		PLK4	0	0.309056	0.226	0.009	0
NEFL	2.86843e-285	-0.43029	0.053	0.17	6.99611e-281		NPNT	2.9262e-193	-0.356819	0.148	0.278	7.13699e-189		FSIP2	3.37763e-118	0.311947	0.559	0.43	8.23803e-114									PDE8B	0	0.549582	0.32	0.027	0		HAUS8	8.79518e-221	0.309028	0.25	0.04	2.14514e-216
TAGLN3	0	-0.430372	0.145	0.355	0		SPINT2	0	-0.358231	0.977	0.974	0		LRP10	1.21299e-195	0.311878	0.693	0.537	2.95849e-191									TAX1BP3	2.64075e-303	0.549483	0.623	0.307	6.44078e-299		HYLS1	1.65276e-136	0.308897	0.264	0.096	4.03109e-132
PPP1R14B	1.834e-302	-0.43079	0.533	0.649	4.47312e-298		ATP5MF	0	-0.358506	0.909	0.944	0		EPHB2	0	0.311663	0.299	0.112	0									SEC61G	1.08211e-197	0.548915	0.942	0.799	2.63927e-193		CCHCR1	1.39231e-241	0.308733	0.236	0.032	3.39585e-237
SRGAP3	0	-0.432049	0.179	0.399	0		SNHG29	0	-0.359108	0.96	0.979	0		TRIP12	1.64345e-191	0.311586	0.727	0.579	4.00838e-187									TMEM54	9.17084e-171	0.548298	0.666	0.524	2.23677e-166		C21orf58	4.19438e-42	0.308708	0.652	0.609	1.02301e-37
CCNI	0	-0.432146	0.953	0.987	0		RPL21	0	-0.359129	0.996	0.994	0		ATF5	2.96007e-156	0.311399	0.371	0.263	7.21961e-152									TMEM50A	1.32236e-254	0.548125	0.772	0.508	3.22525e-250		AC091057.6	1.37787e-265	0.308456	0.171	0.003	3.36062e-261
SEMA3A	0	-0.432529	0.179	0.426	0		CALCOCO2	0	-0.3598	0.621	0.74	0		CEBPG	1.31249e-227	0.311084	0.427	0.266	3.20116e-223									SUB1	1.91604e-255	0.54743	0.975	0.872	4.67321e-251		GLO1	2.974e-48	0.307473	0.632	0.498	7.25358e-44
FAM3C	0	-0.432973	0.415	0.638	0		TMEM236	0	-0.359866	0.024	0.216	0		MIDN	3.76931e-122	0.310974	0.61	0.42	9.19334e-118									TRMT112	3.15009e-192	0.546996	0.907	0.708	7.68307e-188		CDCA7L	3.09662e-111	0.306525	0.268	0.064	7.55266e-107
RDH10	0	-0.434109	0.095	0.323	0		PSMD8	0	-0.359926	0.828	0.897	0		LRRC42	4.53157e-217	0.31096	0.563	0.415	1.10525e-212									ARL4A	6.11304e-233	0.546249	0.456	0.259	1.49097e-228		PPIH	1.81281e-127	0.306376	0.318	0.103	4.42144e-123
CCNY	0	-0.434339	0.469	0.625	0		GRINA	0	-0.360933	0.395	0.586	0		WDFY2	4.60498e-239	0.310864	0.489	0.297	1.12316e-234									ITGB1BP1	8.53758e-289	0.545067	0.546	0.306	2.08231e-284		GOT1	1.95341e-63	0.306167	0.382	0.263	4.76437e-59
AOPEP	0	-0.435363	0.221	0.415	0		SLC18A1	2.03902e-305	-0.360971	0.026	0.163	4.97316e-301		TAPBP	5.30692e-193	0.310772	0.672	0.507	1.29436e-188									MARVELD3	1.3734e-281	0.543511	0.484	0.22	3.34972e-277		CHAF1B	0	0.305762	0.214	0.012	0
SLC2A3	1.14904e-121	-0.435491	0.121	0.111	2.80251e-117		H2AFV	8.32553e-286	-0.361156	0.538	0.668	2.0306e-281		DHX32	3.67616e-246	0.310693	0.451	0.271	8.96615e-242									CENPU	4.89524e-84	0.543471	0.375	0.029	1.19395e-79		CD9	0.0126965	0.305546	0.112	0.057	1
AMN	3.5122e-292	-0.43621	0.179	0.327	8.56626e-288		ATP5PD	0	-0.36129	0.526	0.664	0		TRIM8	2.45273e-215	0.310675	0.57	0.389	5.98221e-211									TMEM123	3.93338e-225	0.542775	0.588	0.328	9.59353e-221		MTUS1	6.19144e-44	0.305513	0.347	0.212	1.51009e-39
LGALS2	0	-0.43623	0.099	0.293	0		EIF3K	0	-0.361308	0.802	0.866	0		FMN2	2.62658e-306	0.310479	0.416	0.208	6.40624e-302									KCNA5	1.28471e-241	0.542231	0.314	0.151	3.13341e-237		RB1	2.62374e-61	0.305505	0.512	0.343	6.39931e-57
CD68	0	-0.436687	0.082	0.282	0		HIGD2A	0	-0.361522	0.685	0.798	0		THSD4	0	0.3099	0.218	0.044	0									PDCD6	7.65686e-251	0.541931	0.851	0.581	1.86751e-246		DCXR	1.46893e-41	0.305188	0.74	0.592	3.58272e-37
GFPT1	0	-0.439295	0.646	0.808	0		RPL29	0	-0.361635	0.994	0.994	0		ATF4	1.05773e-140	0.309892	0.83	0.763	2.5798e-136									SNRPF	1.23556e-186	0.541406	0.832	0.592	3.01353e-182		MESD	1.52612e-47	0.304734	0.685	0.55	3.72221e-43
VIL1	0	-0.439892	0.714	0.798	0		LRIG1	0	-0.362295	0.1	0.309	0		CHMP3	1.15857e-208	0.309704	0.862	0.752	2.82575e-204									COX6B1	2.27918e-276	0.541204	0.979	0.926	5.55893e-272		KIF5B	6.7618e-46	0.30459	0.86	0.821	1.6492e-41
C14orf132	0	-0.44226	0.633	0.762	0		HIST1H1C	6.76699e-181	-0.362769	0.259	0.441	1.65047e-176		LARGE1	0	0.309322	0.34	0.131	0									REEP5	2.77533e-187	0.540876	0.841	0.743	6.76903e-183		DHPS	1.50932e-57	0.304461	0.58	0.416	3.68123e-53
EPB41L1	0	-0.442473	0.247	0.473	0		MRPS6	0	-0.3633	0.339	0.545	0		PRKAB2	6.26268e-253	0.309298	0.469	0.276	1.52747e-248									COL21A1	7.65688e-78	0.540644	0.136	0.008	1.86751e-73		TMEM109	1.93231e-55	0.304386	0.473	0.295	4.7129e-51
LIMS1	0	-0.444055	0.254	0.473	0		SH3BGRL3	2.03664e-260	-0.363797	0.712	0.782	4.96738e-256		ST6GALNAC4	1.43337e-293	0.309093	0.356	0.174	3.496e-289									CCT4	1.73089e-234	0.540358	0.828	0.581	4.22165e-230		DGCR8	8.00806e-66	0.304291	0.481	0.306	1.95317e-61
GARS	0	-0.444124	0.449	0.644	0		MRPL51	0	-0.363921	0.602	0.746	0		RIMS2	4.19047e-167	0.308971	0.787	0.645	1.02206e-162									MIR100HG	5.88386e-206	0.539419	0.178	0.028	1.43507e-201		HAUS2	3.29232e-89	0.304148	0.36	0.177	8.02998e-85
MT1F	8.55673e-308	-0.444234	0.099	0.265	2.08699e-303		QDPR	9.70235e-295	-0.364624	0.902	0.894	2.3664e-290		DTNA	6.30734e-122	0.30889	0.548	0.368	1.53836e-117									AC245041.2	0	0.538717	0.296	0.002	0		NSMCE4A	5.85843e-75	0.303428	0.423	0.239	1.42887e-70
ZNF503	0	-0.445111	0.149	0.325	0		GGCT	2.44368e-236	-0.364673	0.252	0.354	5.96013e-232		ONECUT2	2.34985e-68	0.308798	0.788	0.755	5.7313e-64									PCDH1	0	0.538651	0.423	0.131	0		DMC1	0	0.303136	0.207	0.004	0
LDHA	2.94737e-229	-0.445185	0.314	0.365	7.18865e-225		ITPR1	4.28395e-267	-0.365022	0.463	0.595	1.04486e-262		PPP4R2	4.15152e-209	0.308688	0.715	0.57	1.01256e-204									SFT2D1	0	0.537825	0.569	0.215	0		PSMG2	1.48723e-57	0.302935	0.58	0.409	3.62735e-53
SLC7A1	0	-0.445245	0.192	0.44	0		PNKD	0	-0.365169	0.364	0.573	0		PLEKHB2	1.17785e-206	0.308598	0.682	0.508	2.87277e-202									TNNT3	3.59098e-229	0.536829	0.129	0.001	8.75841e-225		MDH1	8.44978e-45	0.301635	0.777	0.659	2.0609e-40
LMX1A	0	-0.446122	0.015	0.211	0		CBX6	0	-0.365223	0.919	0.945	0		RNF10	4.0762e-216	0.308487	0.671	0.496	9.94185e-212									MMADHC	1.53682e-233	0.536515	0.745	0.485	3.7483e-229		POLE2	0	0.301361	0.228	0.015	0
OPTN	0	-0.446123	0.47	0.684	0		MZT2B	0	-0.367489	0.868	0.925	0		C2orf69	9.58837e-263	0.308206	0.472	0.262	2.3386e-258									SNHG16	1.18416e-206	0.535234	0.85	0.691	2.88816e-202		PPP5C	1.88316e-64	0.301315	0.481	0.307	4.59302e-60
MAB21L4	0	-0.447185	0.44	0.619	0		SCP2	9.39016e-291	-0.367977	0.717	0.83	2.29026e-286		ATP1B3	1.47488e-131	0.307979	0.578	0.415	3.59723e-127									CCND3	1.59805e-269	0.53512	0.43	0.198	3.89765e-265		GPX4	6.87171e-48	0.301215	0.969	0.941	1.67601e-43
CCSER1	0	-0.448247	0.027	0.249	0		SMIM26	0	-0.367989	0.456	0.634	0		TMEM246	4.35593e-219	0.307873	0.57	0.386	1.06241e-214									ITIH5	0	0.535084	0.283	0.008	0		TMEM98	7.35655e-37	0.301105	0.634	0.484	1.79426e-32
P4HB	0	-0.449744	0.924	0.953	0		ERP29	0	-0.368383	0.951	0.969	0		KIDINS220	4.68978e-163	0.307675	0.824	0.721	1.14384e-158									WTIP	0	0.53502	0.374	0.01	0		REXO5	4.99851e-138	0.30079	0.264	0.067	1.21914e-133
SORCS1	0	-0.451554	0.052	0.239	0		OST4	4.71901e-259	-0.36864	0.699	0.769	1.15097e-254		AHDC1	3.99506e-193	0.307471	0.588	0.417	9.74395e-189									RALY	9.88267e-249	0.534648	0.719	0.405	2.41038e-244		AL162231.1	1.29264e-94	0.300502	0.359	0.154	3.15274e-90
NCAM1	0	-0.453581	0.636	0.765	0		COX5B	0	-0.368713	0.887	0.924	0		STOX2	2.24443e-238	0.307418	0.444	0.247	5.47416e-234									PYGL	0	0.534496	0.251	0.011	0		SLFN13	2.00547e-172	0.300494	0.157	0.014	4.89134e-168
ENO1	0	-0.455965	0.882	0.939	0		EIF4A2	0	-0.369608	0.963	0.978	0		ZMYND8	6.47794e-161	0.307414	0.689	0.543	1.57997e-156									SSNA1	5.24266e-240	0.534028	0.78	0.546	1.27869e-235		RPLP1	7.35723e-52	0.300379	1	0.998	1.79443e-47
MT-ND1	2.56076e-305	-0.459184	0.946	0.982	6.2457e-301		NDUFA7	0	-0.36969	0.626	0.761	0		KDM6B	5.3457e-188	0.307041	0.564	0.379	1.30382e-183									NES	7.40874e-190	0.532975	0.155	0.002	1.80699e-185		NONO	2.09124e-45	0.300327	0.879	0.786	5.10053e-41
ETS2	0	-0.461399	0.035	0.287	0		NDUFA4	4.40426e-184	-0.370511	0.429	0.461	1.0742e-179		QPRT	4.87721e-120	0.306615	0.789	0.735	1.18955e-115									ERH	2.92785e-207	0.532585	0.955	0.815	7.14102e-203		THOP1	4.01442e-81	0.300091	0.394	0.2	9.79117e-77
MAP1LC3A	0	-0.461516	0.632	0.787	0		NDUFA11	0	-0.372069	0.876	0.924	0		SLC7A1	1.33737e-149	0.306429	0.528	0.333	3.26185e-145									BOD1L1	2.64316e-182	0.532496	0.789	0.572	6.44666e-178		EPB41L2	2.61715e-77	0.299446	0.244	0.071	6.38323e-73
SLCO3A1	0	-0.464276	0.178	0.422	0		COL27A1	0	-0.372507	0.251	0.445	0		TMX4	5.22295e-162	0.306059	0.893	0.812	1.27388e-157									TRIB2	0	0.532363	0.379	0.057	0		ANXA5	1.58227e-34	0.299391	0.882	0.801	3.85916e-30
SPAG9	0	-0.464927	0.415	0.649	0		SNRPG	0	-0.372608	0.563	0.719	0		MCF2L	1.58523e-184	0.306023	0.649	0.485	3.86638e-180									CLIP1	3.1395e-183	0.530963	0.661	0.484	7.65724e-179		ZNF724	1.23129e-174	0.299167	0.266	0.057	3.00312e-170
PEG10	6.68054e-128	-0.465788	0.711	0.79	1.62938e-123		CTHRC1	0	-0.372744	0.076	0.272	0		ARHGDIA	3.45002e-164	0.305835	0.849	0.732	8.41459e-160									ERGIC3	5.38592e-217	0.529839	0.819	0.611	1.31363e-212		STXBP6	1.76927e-21	0.298897	0.28	0.122	4.31526e-17
CASZ1	0	-0.46674	0.08	0.328	0		RANBP1	0	-0.372898	0.451	0.622	0		AMPD3	0	0.305572	0.359	0.142	0									FBL	2.47448e-218	0.52852	0.742	0.488	6.03526e-214		ZFP91	6.54661e-48	0.29854	0.697	0.555	1.59672e-43
CDH17	0	-0.469192	0.032	0.215	0		COX17	0	-0.374463	0.766	0.85	0		REEP1	4.90879e-144	0.305276	0.5	0.337	1.19725e-139									CSRP1	2.022e-148	0.527991	0.554	0.406	4.93165e-144		RAD1	1.94622e-62	0.298497	0.491	0.313	4.74682e-58
PSME4	0	-0.469291	0.413	0.571	0		GSTA4	0	-0.374774	0.482	0.639	0		SMTN	2.11458e-281	0.305194	0.341	0.143	5.15745e-277									NXPH4	1.23112e-179	0.527551	0.362	0.04	3.00271e-175		TEDC2	9.74356e-197	0.298434	0.253	0.046	2.37646e-192
DNAJC10	0	-0.470759	0.551	0.729	0		FOSB	3.76337e-103	-0.374851	0.194	0.297	9.17887e-99		PDLIM5	1.72164e-177	0.303725	0.645	0.494	4.19908e-173									ACAT2	8.3227e-137	0.527462	0.617	0.423	2.02991e-132		NUP58	2.30994e-48	0.298212	0.631	0.479	5.63395e-44
NTNG2	0	-0.471061	0.072	0.317	0		RPL18	0	-0.375167	0.994	0.993	0		MFSD6	1.3008e-218	0.303713	0.561	0.375	3.17266e-214									HNMT	0	0.527406	0.339	0.013	0		SNRPD3	7.93384e-50	0.298209	0.75	0.616	1.93506e-45
EEF1D	0	-0.473577	0.615	0.764	0		KCNQ1OT1	4.34023e-97	-0.375321	0.539	0.586	1.05858e-92		ATF7IP	1.66903e-162	0.303707	0.689	0.553	4.07077e-158									TUBA1C	3.06648e-120	0.526587	0.61	0.351	7.47915e-116		KMT5A	2.66012e-78	0.298171	0.357	0.191	6.48802e-74
PLAGL1	4.43222e-234	-0.473867	0.521	0.572	1.08102e-229		H1FX	2.28066e-228	-0.376253	0.848	0.904	5.56252e-224		FKBP1B	1.74808e-130	0.303201	0.776	0.649	4.26356e-126									MSMO1	1.89771e-101	0.526444	0.71	0.581	4.62851e-97		BRD7	7.62188e-47	0.297783	0.764	0.627	1.85898e-42
KIF1A	0	-0.475011	0.746	0.854	0		SOD1	0	-0.377277	0.821	0.898	0		GCHFR	2.33617e-140	0.303103	0.703	0.578	5.69791e-136									IL36RN	0	0.526338	0.226	0.001	0		VMP1	1.94012e-23	0.296725	0.492	0.374	4.73196e-19
ANXA6	0	-0.476996	0.677	0.802	0		SMC4	0	-0.377306	0.091	0.259	0		PLXNB1	1.93088e-189	0.302787	0.581	0.409	4.70942e-185									RAN	9.10853e-180	0.526253	0.971	0.887	2.22157e-175		GBA	1.83328e-53	0.296669	0.504	0.339	4.47138e-49
NDUFA4	0	-0.47988	0.377	0.485	0		LAPTM4A	2.09691e-243	-0.377631	0.668	0.735	5.11436e-239		PELI1	0	0.302434	0.305	0.093	0									SNHG1	0	0.526179	0.482	0.161	0		GXYLT1	2.91151e-58	0.296274	0.465	0.286	7.10116e-54
ENPP2	0	-0.479975	0.179	0.4	0		AMOTL1	1.28237e-262	-0.378949	0.009	0.246	3.12769e-258		CCT5	4.17362e-176	0.302356	0.794	0.697	1.01795e-171									ARF1	7.40936e-223	0.525995	0.942	0.828	1.80714e-218		EXO1	1.6518e-181	0.295608	0.197	0.001	4.02873e-177
CEBPD	7.00684e-238	-0.482198	0.049	0.111	1.70897e-233		SOX6	1.75393e-287	-0.379256	0.345	0.505	4.27783e-283		NFE2L1	4.95176e-181	0.302308	0.695	0.533	1.20773e-176									TMOD3	2.33221e-203	0.524766	0.69	0.458	5.68827e-199		SERBP1	7.12499e-55	0.2955	0.98	0.948	1.73779e-50
CXXC5	0	-0.482429	0.68	0.822	0		RPS3A	0	-0.379409	0.995	0.996	0		TERF2IP	2.17605e-186	0.302282	0.95	0.89	5.30738e-182									SERINC5	6.65253e-211	0.524761	0.474	0.233	1.62255e-206		RPP30	4.09896e-89	0.29546	0.371	0.163	9.99737e-85
EPAS1	0	-0.482449	0.101	0.289	0		TMED9	0	-0.379662	0.412	0.576	0		AP5M1	3.29103e-208	0.302279	0.538	0.366	8.02682e-204									ERG28	4.74041e-192	0.524345	0.749	0.536	1.15619e-187		MRPS26	2.37388e-45	0.295434	0.755	0.645	5.78989e-41
BAZ2B	0	-0.483164	0.706	0.839	0		RHEB	0	-0.380187	0.484	0.652	0		EIF2AK2	3.05241e-142	0.302032	0.79	0.684	7.44484e-138									ILF2	1.72043e-193	0.524243	0.886	0.683	4.19614e-189		KIF18B	3.47701e-247	0.295385	0.192	0.002	8.48043e-243
VCAN	1.54869e-234	-0.483237	0.098	0.183	3.77725e-230		CH25H	6.84143e-168	-0.38062	0.003	0.109	1.66863e-163		BMPR2	1.6418e-180	0.301934	0.626	0.463	4.00434e-176									MRPL15	1.32381e-302	0.523909	0.586	0.259	3.22878e-298		COPS3	1.69842e-52	0.294831	0.618	0.457	4.14244e-48
ANK3	0	-0.483454	0.144	0.362	0		FAT1	0	-0.381913	0.095	0.301	0		AC092844.1	0	0.301903	0.198	0.003	0									NOL7	6.96732e-209	0.523697	0.822	0.585	1.69933e-204		PTBP1	1.55923e-45	0.294805	0.745	0.6	3.80295e-41
VAC14	0	-0.485141	0.177	0.427	0		TPT1	0	-0.381943	0.999	0.999	0		ATP6V0E1	9.38436e-206	0.301671	0.954	0.923	2.28885e-201									EXPH5	1.11591e-287	0.522368	0.347	0.076	2.7217e-283		NFYB	1.99607e-64	0.294579	0.442	0.261	4.8684e-60
NKX2-2	0	-0.490798	0.503	0.673	0		PTPRN2	0	-0.382415	0.588	0.708	0		TMEM167A	2.8072e-179	0.301609	0.715	0.588	6.84675e-175									ZNF750	0	0.522313	0.315	0.001	0		TPI1	2.87614e-39	0.294028	0.96	0.933	7.0149e-35
JUN	1.11639e-123	-0.492107	0.59	0.673	2.72289e-119		REV3L	7.26226e-289	-0.383071	0.558	0.684	1.77127e-284		MSMO1	2.14445e-102	0.30149	0.67	0.572	5.23031e-98									EIF4A3	2.73765e-179	0.522229	0.727	0.435	6.67713e-175		CCDC74A	1.61307e-114	0.293539	0.295	0.1	3.93428e-110
NAIP	0	-0.493349	0.224	0.471	0		PIGT	0	-0.383077	0.581	0.718	0		STON2	3.74374e-301	0.301238	0.389	0.192	9.13099e-297									ACSL1	1.70322e-94	0.522145	0.451	0.178	4.15415e-90		LUC7L2	1.34005e-47	0.292975	0.602	0.454	3.26839e-43
ANXA5	0	-0.49367	0.706	0.848	0		PTMA	0	-0.383513	0.988	0.994	0		HSPA8	1.66528e-221	0.301218	0.985	0.974	4.06162e-217									CAV1	0	0.522068	0.238	0.004	0		RFLNB	6.8443e-40	0.292107	0.331	0.152	1.66932e-35
RASSF6	0	-0.494266	0.279	0.52	0		APOE	2.27162e-266	-0.383629	0.121	0.281	5.54048e-262		RAB6A	2.45742e-204	0.301213	0.613	0.438	5.99364e-200									FHL2	0	0.521631	0.297	0.012	0		FTH1	7.20148e-53	0.291752	1	0.998	1.75644e-48
REEP1	0	-0.494361	0.178	0.444	0		SERPINF2	0	-0.383732	0.235	0.415	0		MALL	6.8068e-291	0.301183	0.342	0.145	1.66018e-286									SCUBE3	0	0.521453	0.359	0.031	0		AC092718.4	0	0.291447	0.215	0.011	0
ASB9	0	-0.495196	0.132	0.302	0		RAB13	0	-0.384432	0.679	0.808	0		PLEKHB1	1.22493e-183	0.301003	0.59	0.413	2.9876e-179									DYNLL1	2.58997e-162	0.520458	0.987	0.956	6.31694e-158		ZNF704	6.28504e-62	0.291176	0.305	0.126	1.53292e-57
MLEC	0	-0.495207	0.517	0.737	0		UQCR10	0	-0.38476	0.918	0.952	0		JPT1	4.68523e-79	0.300961	0.668	0.484	1.14273e-74									TMEM256	2.79476e-191	0.519402	0.78	0.548	6.81643e-187		HIST1H2AG	5.08916e-288	0.291084	0.206	0.013	1.24125e-283
NPW	6.64073e-25	-0.495374	0.27	0.433	1.61967e-20		SUMO2	0	-0.386609	0.924	0.96	0		VAV2	6.80618e-220	0.300433	0.481	0.29	1.66003e-215									MRPL14	5.38679e-229	0.519249	0.806	0.515	1.31384e-224		MRPL37	6.49991e-59	0.29105	0.503	0.319	1.58533e-54
CACNA2D1	0	-0.496674	0.645	0.767	0		ACSL1	0	-0.388516	0.058	0.246	0		TMEM219	7.16138e-205	0.300359	0.647	0.48	1.74666e-200									TMEM79	0	0.518337	0.376	0.048	0		TOMM40	1.12966e-57	0.290867	0.523	0.332	2.75524e-53
ENC1	0	-0.496721	0.013	0.201	0		AKR7A2	0	-0.389744	0.436	0.631	0		FAM214A	1.93071e-169	0.299968	0.62	0.453	4.709e-165									SPSB3	1.7892e-302	0.517987	0.577	0.242	4.36386e-298		UQCRQ	1.23389e-48	0.289822	0.969	0.93	3.00946e-44
HIST1H4C	8.45465e-206	-0.497951	0.606	0.598	2.06209e-201		CDH2	0	-0.391653	0.483	0.643	0		MAML3	4.75056e-184	0.299965	0.561	0.386	1.15866e-179									SEMA3A	1.70414e-118	0.516793	0.551	0.341	4.15639e-114		NUP62	1.76448e-49	0.2898	0.56	0.411	4.30358e-45
ENAH	0	-0.498055	0.156	0.445	0		CCND1	5.08246e-213	-0.391759	0.455	0.625	1.23961e-208		SCOC	9.82728e-194	0.299958	0.837	0.732	2.39687e-189									PWWP2B	0	0.516436	0.426	0.165	0		PTP4A2	3.39572e-41	0.289749	0.877	0.791	8.28217e-37
MLLT11	0	-0.499178	0.368	0.597	0		BTF3	0	-0.391863	0.91	0.938	0		STAT1	1.53971e-94	0.299949	0.679	0.577	3.75535e-90									TRIR	9.82263e-228	0.516006	0.961	0.843	2.39574e-223		TXN	2.26322e-30	0.289462	0.788	0.691	5.52e-26
MAP1A	0	-0.50163	0.218	0.488	0		COX7A2	0	-0.392849	0.929	0.96	0		GTF3A	2.57568e-175	0.299581	0.722	0.567	6.28209e-171									TMEM132A	5.63982e-100	0.515736	0.721	0.589	1.37555e-95		SEPTIN7	9.41679e-39	0.289264	0.901	0.854	2.29676e-34
TCAF1	0	-0.502225	0.584	0.771	0		SMARCA2	4.39273e-298	-0.39473	0.883	0.882	1.07139e-293		ENPP1	3.66679e-248	0.299352	0.353	0.171	8.94329e-244									SUMO1	1.18757e-214	0.515438	0.912	0.695	2.89649e-210		RPS16	6.69898e-40	0.289141	0.994	0.988	1.63388e-35
MEST	0	-0.503361	0.208	0.409	0		ATP5ME	0	-0.395312	0.874	0.936	0		ZC3H13	1.35091e-161	0.299301	0.704	0.552	3.29488e-157									WNT7B	0	0.515213	0.303	0.01	0		SRPK1	2.0718e-59	0.289132	0.485	0.302	5.05313e-55
ETNK1	0	-0.50376	0.608	0.783	0		DNAJC12	5.24174e-68	-0.39613	0.752	0.383	1.27846e-63		FOXN3	1.57101e-159	0.299238	0.693	0.553	3.83169e-155									LSM7	4.37474e-192	0.514819	0.941	0.786	1.067e-187		HAUS1	2.83996e-73	0.288521	0.38	0.208	6.92666e-69
MPP1	0	-0.504391	0.13	0.424	0		RPL27A	0	-0.398137	0.997	0.997	0		TANC2	2.44424e-217	0.299209	0.45	0.272	5.96151e-213									AKR1C2	5.08194e-171	0.514742	0.216	0.074	1.23949e-166		RNPS1	2.41997e-44	0.288351	0.805	0.678	5.90231e-40
MGAT4A	0	-0.506955	0.401	0.632	0		SF3B6	0	-0.398505	0.532	0.701	0		NCS1	4.45135e-298	0.298508	0.372	0.178	1.08568e-293									CNBP	6.79983e-182	0.51339	0.896	0.711	1.65848e-177		PRPS2	6.31642e-36	0.286707	0.334	0.141	1.54057e-31
EDARADD	0	-0.509199	0.193	0.389	0		NPM1	0	-0.399011	0.926	0.943	0		CEP170	2.47045e-179	0.298342	0.568	0.404	6.02542e-175									ELN	1.59954e-153	0.51318	0.107	0.001	3.90127e-149		GAPDH	3.05803e-45	0.28653	0.999	0.995	7.45854e-41
LRRN3	0	-0.512574	0.013	0.298	0		HSPE1	0	-0.399451	0.792	0.876	0		PTPA	9.92963e-192	0.298238	0.58	0.421	2.42184e-187									IFITM1	0	0.512873	0.303	0.002	0		USP13	1.8157e-39	0.286049	0.571	0.456	4.4285e-35
DSP	0	-0.512948	0.959	0.976	0		AIG1	0	-0.39992	0.544	0.71	0		RORA	9.61015e-166	0.298203	0.571	0.395	2.34392e-161									TMEM87A	6.69902e-247	0.512806	0.624	0.355	1.63389e-242		SLC2A3	5.61571e-05	0.285725	0.128	0.114	1
SGPL1	0	-0.513115	0.154	0.404	0		SPCS1	0	-0.401357	0.762	0.872	0		ZC2HC1A	2.06873e-217	0.297633	0.516	0.331	5.04564e-213									METTL7A	0	0.512475	0.275	0.016	0		CD47	8.66e-30	0.285622	0.415	0.271	2.11217e-25
DSC2	8.44104e-259	-0.513316	0.428	0.453	2.05877e-254		DPM3	0	-0.403407	0.437	0.622	0		XRCC5	5.79817e-200	0.297258	0.945	0.89	1.41417e-195									ENY2	2.43798e-194	0.511784	0.859	0.642	5.94623e-190		UBR7	2.4086e-92	0.285075	0.327	0.138	5.87459e-88
UBC	0	-0.513759	0.966	0.992	0		RPLP1	0	-0.404118	0.997	0.999	0		SERINC1	5.40734e-177	0.297141	0.919	0.85	1.31885e-172									ZCRB1	7.32754e-187	0.511258	0.787	0.566	1.78719e-182		SPIN4	1.62147e-99	0.284876	0.315	0.122	3.95477e-95
LCOR	0	-0.513912	0.678	0.819	0		ATOX1	0	-0.404266	0.631	0.777	0		PLEKHA5	1.82122e-150	0.297125	0.616	0.45	4.44195e-146									KDELR1	5.03698e-220	0.511164	0.945	0.877	1.22852e-215		RTTN	4.71769e-90	0.284795	0.308	0.123	1.15064e-85
CADPS	0	-0.520065	0.902	0.904	0		ATP5PF	0	-0.404809	0.877	0.935	0		DNAJA1	1.10674e-178	0.296941	0.925	0.884	2.69935e-174									ERP27	0	0.51057	0.308	0.007	0		NDUFA6	5.45693e-36	0.284795	0.866	0.781	1.33095e-31
YWHAZ	0	-0.520361	0.735	0.87	0		RND3	6.02651e-186	-0.404895	0.153	0.206	1.46987e-181		RAP1B	4.60457e-140	0.296933	0.762	0.689	1.12305e-135									TOMM5	1.9814e-166	0.509834	0.888	0.684	4.83263e-162		RBM8A	4.55626e-42	0.284748	0.825	0.731	1.11127e-37
JUND	0	-0.520809	0.923	0.97	0		ATP5MG	0	-0.405563	0.968	0.982	0		DHX29	3.62115e-184	0.296721	0.641	0.484	8.83199e-180									NEDD8	3.37935e-187	0.509543	0.959	0.839	8.24224e-183		C2orf69	4.45892e-54	0.284681	0.431	0.291	1.08753e-49
MAP2K6	0	-0.521136	0.191	0.453	0		RPS15	0	-0.405619	0.998	0.997	0		GCNT2	2.7328e-192	0.296608	0.383	0.193	6.6653e-188									RSL1D1	1.38731e-210	0.508453	0.805	0.596	3.38364e-206		UBL7-AS1	1.91785e-160	0.284496	0.244	0.057	4.67763e-156
STXBP5L	0	-0.523328	0.234	0.516	0		CD164	0	-0.406612	0.906	0.952	0		PHF14	2.63508e-167	0.296472	0.757	0.626	6.42695e-163									TMEM243	0	0.508413	0.394	0.031	0		RPS20	4.65993e-39	0.284381	0.995	0.984	1.13656e-34
LINC02197	0	-0.524298	0.165	0.463	0		RPL9	0	-0.406636	0.996	0.996	0		DPYSL2	4.05239e-130	0.296293	0.792	0.72	9.88378e-126									IRX3	2.10564e-165	0.508265	0.306	0.061	5.13566e-161		ELP5	7.36013e-52	0.283802	0.545	0.382	1.79513e-47
GNAS	0	-0.52498	0.997	0.997	0		MEIS2	1.34674e-207	-0.407732	0.101	0.276	3.28469e-203		MAP3K2	1.14994e-164	0.296222	0.78	0.645	2.8047e-160									AGTRAP	1.4581e-264	0.508044	0.478	0.171	3.55631e-260		RCN2	1.68829e-32	0.283558	0.516	0.427	4.11775e-28
LMNA	0	-0.52634	0.372	0.524	0		LTBP3	0	-0.407802	0.188	0.444	0		FMR1	2.77079e-212	0.296159	0.503	0.328	6.75795e-208									GUCY1B1	0	0.507366	0.332	0.038	0		MAP7D2	1.957e-44	0.283504	0.395	0.249	4.77311e-40
CALD1	1.55156e-239	-0.526531	0.418	0.487	3.78425e-235		EGR1	9.62642e-128	-0.408813	0.513	0.606	2.34788e-123		DUSP26	6.48457e-171	0.296076	0.637	0.463	1.58159e-166									GRHPR	1.87221e-222	0.506643	0.755	0.493	4.56633e-218		TMEM19	3.92826e-52	0.283021	0.419	0.294	9.58103e-48
MBNL2	0	-0.528249	0.21	0.42	0		SPART	0	-0.40887	0.141	0.371	0		EGLN1	7.8124e-214	0.295934	0.511	0.346	1.90544e-209									MAML2	5.89119e-221	0.50664	0.517	0.253	1.43686e-216		FADS2	1.28437e-31	0.282978	0.769	0.667	3.13259e-27
ARHGAP29	9.654e-224	-0.528614	0.098	0.133	2.35461e-219		NDUFA6	0	-0.408914	0.703	0.818	0		PSMD7	6.46792e-191	0.295925	0.835	0.738	1.57753e-186									SNHG32	9.30667e-128	0.506555	0.863	0.708	2.2699e-123		MRPS6	5.30423e-39	0.282821	0.634	0.478	1.2937e-34
PTPRN	0	-0.530335	0.904	0.908	0		CD55	0	-0.408987	0.112	0.32	0		HNRNPH1	2.14302e-147	0.295618	0.821	0.711	5.22683e-143									KLF4	3.46307e-190	0.506262	0.294	0.088	8.44643e-186		OARD1	2.17219e-43	0.282691	0.598	0.436	5.29798e-39
PLEKHA1	0	-0.532133	0.565	0.766	0		SELENOH	0	-0.409423	0.834	0.908	0		SYT11	9.19673e-69	0.29555	0.641	0.483	2.24308e-64									ELF5	0	0.505655	0.294	0.002	0		ZNF66	4.19544e-95	0.282232	0.301	0.109	1.02327e-90
MIR7-3HG	0	-0.535383	0.614	0.701	0		PSME1	0	-0.409429	0.463	0.654	0		RIMBP2	1.0693e-139	0.29547	0.779	0.64	2.60802e-135									MXRA5	0	0.505555	0.216	0.004	0		SAP30	1.44344e-83	0.281527	0.332	0.153	3.52055e-79
RETREG1	0	-0.536202	0.239	0.475	0		POLR2K	0	-0.409937	0.333	0.563	0		PRR13	8.19894e-154	0.295297	0.782	0.663	1.99972e-149									EDF1	1.63606e-243	0.505497	0.984	0.94	3.99034e-239		MAT2A	1.78521e-37	0.281464	0.641	0.498	4.35413e-33
UGT2B7	0	-0.536761	0.026	0.216	0		EEF1B2	0	-0.41094	0.853	0.91	0		FDFT1	5.38632e-127	0.295296	0.746	0.661	1.31372e-122									CLTA	1.0887e-215	0.504488	0.98	0.909	2.65534e-211		CEP57L1	1.01619e-92	0.280736	0.314	0.129	2.4785e-88
KCNJ3	0	-0.537253	0.305	0.471	0		POU6F2	0	-0.411149	0.059	0.29	0		PAWR	1.42525e-151	0.295118	0.703	0.568	3.47618e-147									RBX1	1.64526e-193	0.504263	0.977	0.888	4.01278e-189		ID4	1.90581e-15	0.280695	0.634	0.524	4.64826e-11
ITGA1	0	-0.537345	0.227	0.445	0		SEC11A	0	-0.412056	0.792	0.884	0		TBC1D9	6.97161e-210	0.294969	0.523	0.337	1.70038e-205									SLC15A2	0	0.504253	0.321	0.019	0		BAX	2.94722e-38	0.280681	0.764	0.675	7.18827e-34
DRAIC	0	-0.541922	0.112	0.306	0		RPL14	0	-0.412199	0.992	0.992	0		MMUT	8.67807e-143	0.294836	0.661	0.488	2.11658e-138									HOXB7	0	0.503885	0.321	0.002	0		IQGAP1	2.4097e-31	0.28035	0.683	0.585	5.87726e-27
MAP2	0	-0.544135	0.397	0.551	0		RPS27L	0	-0.412378	0.517	0.694	0		SOX9	2.00672e-209	0.294786	0.228	0.053	4.89438e-205									LMAN2	8.91395e-177	0.503551	0.819	0.652	2.17411e-172		NNT-AS1	5.36256e-35	0.280062	0.641	0.512	1.30793e-30
SPTBN1	0	-0.54711	0.692	0.8	0		NEAT1	4.60696e-56	-0.412931	0.309	0.444	1.12364e-51		PFDN2	5.47727e-164	0.294619	0.761	0.675	1.33591e-159									HNRNPDL	3.96519e-192	0.503157	0.945	0.858	9.67109e-188		ADGRB2	1.39186e-90	0.280014	0.277	0.102	3.39475e-86
PTPRF	0	-0.549536	0.604	0.802	0		SMIM32	1.16861e-254	-0.412983	0.431	0.585	2.85024e-250		ZMYM2	6.58683e-153	0.294566	0.777	0.644	1.60653e-148									MRPS15	5.3739e-218	0.503032	0.756	0.503	1.31069e-213		APLP2	3.15387e-26	0.279015	0.67	0.61	7.6923e-22
AC068587.4	1.39641e-292	-0.550227	0.221	0.288	3.40583e-288		EEF1A1	0	-0.413505	1	1	0		RGMA	0	0.294444	0.261	0.078	0									MMP2	1.14117e-158	0.502692	0.129	0.006	2.78331e-154		RBM17	5.11342e-43	0.278746	0.626	0.471	1.24716e-38
TMEM196	0	-0.555741	0.181	0.453	0		ATP6V1F	0	-0.413751	0.805	0.896	0		RIPPLY2	0	0.294137	0.327	0.138	0									GRHL1	4.51761e-260	0.501943	0.409	0.173	1.10185e-255		TMEM123	1.40805e-40	0.277483	0.498	0.334	3.43423e-36
CMIP	0	-0.557839	0.677	0.812	0		F10	1.13988e-306	-0.415195	0.877	0.888	2.78017e-302		ZPLD1	0	0.294077	0.128	0.014	0									TMEM141	2.1321e-115	0.500766	0.792	0.647	5.2002e-111		RBL1	2.20449e-147	0.277475	0.235	0.053	5.37676e-143
MLXIPL	0	-0.55848	0.391	0.587	0		MFAP2	0	-0.41544	0.142	0.303	0		ZMAT4	0	0.293676	0.195	0.013	0									GYG1	6.6127e-191	0.500212	0.438	0.326	1.61284e-186		MCUB	2.62351e-56	0.277343	0.376	0.23	6.39873e-52
SOX11	0	-0.562196	0.156	0.419	0		CPQ	0	-0.415797	0.291	0.517	0		KIAA0586	8.17743e-162	0.29363	0.471	0.304	1.99447e-157									NHP2	4.94295e-189	0.499493	0.82	0.589	1.20559e-184		GIPC2	2.3937e-67	0.277223	0.361	0.184	5.83823e-63
BTBD3	0	-0.564229	0.508	0.683	0		BANF1	0	-0.416015	0.68	0.822	0		ERICH3	2.87062e-124	0.293584	0.449	0.28	7.00144e-120									C20orf204	0	0.499286	0.285	0.025	0		ANAPC15	2.34478e-53	0.276955	0.483	0.314	5.71891e-49
PERP	0	-0.566138	0.755	0.798	0		RPL32	0	-0.416478	0.994	0.994	0		JTB	2.31353e-191	0.29336	0.898	0.847	5.64271e-187									CTSK	8.67254e-222	0.499123	0.149	0.045	2.11523e-217		DARS2	3.72394e-117	0.276938	0.271	0.087	9.08269e-113
PDIA4	0	-0.569877	0.333	0.575	0		C4orf3	1.72072e-272	-0.417136	0.537	0.674	4.19685e-268		RUNDC3A	3.0774e-162	0.293315	0.706	0.549	7.50577e-158									CCSER2	3.58836e-208	0.4987	0.596	0.381	8.752e-204		NABP2	2.15949e-52	0.276375	0.485	0.324	5.267e-48
OLFM2	0	-0.573956	0.268	0.525	0		ACTB	0	-0.417725	0.994	0.998	0		CFL1	2.82126e-286	0.293025	0.995	0.991	6.88105e-282									SELENOS	4.41464e-179	0.49855	0.734	0.5	1.07673e-174		MTFP1	2.30381e-72	0.275859	0.318	0.164	5.61899e-68
PLD5	0	-0.575036	0.03	0.278	0		RPL23A	0	-0.419122	0.99	0.989	0		PATJ	2.29245e-167	0.29299	0.667	0.516	5.59129e-163									CHMP5	4.54907e-184	0.498525	0.831	0.602	1.10952e-179		LAPTM4A	2.10866e-21	0.27558	0.746	0.714	5.14303e-17
ROBO2	0	-0.577819	0.099	0.343	0		SESN3	4.74733e-305	-0.419421	0.606	0.714	1.15787e-300		KIAA1549	5.24924e-192	0.292921	0.516	0.353	1.28029e-187									ZC3H15	1.001e-180	0.49826	0.86	0.664	2.44143e-176		CASP2	4.57501e-71	0.275413	0.38	0.185	1.11584e-66
SCGN	0	-0.579727	0.946	0.931	0		RPS3	0	-0.419872	0.995	0.996	0		MEIS2	5.37232e-49	0.292821	0.289	0.211	1.31031e-44									SEMA3C	1.76428e-121	0.497538	0.383	0.131	4.30308e-117		CMC4	3.02536e-65	0.275302	0.395	0.217	7.37885e-61
TPM1	0	-0.583843	0.687	0.76	0		CYSTM1	0	-0.421508	0.818	0.878	0		SHOC2	1.38135e-179	0.292779	0.66	0.504	3.36911e-175									MME	1.8729e-44	0.497521	0.357	0.06	4.568e-40		TPRKB	1.40186e-65	0.275164	0.39	0.211	3.41913e-61
SERINC2	0	-0.584247	0.333	0.594	0		RPL5	0	-0.421553	0.996	0.992	0		ATRX	1.4247e-172	0.292317	0.95	0.902	3.47485e-168									LSM5	6.64193e-177	0.497412	0.702	0.425	1.61997e-172		CENPQ	3.41418e-107	0.275067	0.279	0.097	8.32719e-103
TAGLN2	0	-0.584944	0.69	0.828	0		ERH	0	-0.421863	0.736	0.858	0		TIA1	2.79642e-154	0.292031	0.694	0.554	6.82047e-150									SLITRK6	1.94493e-220	0.497248	0.253	0.028	4.74367e-216		HEBP1	2.81067e-21	0.274555	0.258	0.166	6.85522e-17
KLF6	1.79507e-251	-0.587226	0.375	0.496	4.37818e-247		S100A16	0	-0.422493	0.069	0.229	0		ARF4	3.86249e-147	0.291512	0.599	0.429	9.42062e-143									TDRP	1.67579e-274	0.496978	0.47	0.234	4.08726e-270		HELLPAR	5.9036e-81	0.274358	0.187	0.038	1.43989e-76
NBEA	0	-0.592667	0.676	0.803	0		HLA-B	0	-0.423217	0.137	0.34	0		CAP1	2.03878e-182	0.291481	0.817	0.703	4.97258e-178									SH3BGRL2	8.84163e-275	0.496492	0.443	0.198	2.15647e-270		EIF2AK2	1.05781e-28	0.273882	0.814	0.697	2.58001e-24
MT-ND2	0	-0.594439	0.963	0.984	0		TPD52L1	0	-0.423722	0.053	0.313	0		RIMKLA	2.98721e-280	0.291033	0.369	0.172	7.28581e-276									IFI16	0	0.496112	0.302	0.019	0		AL441992.1	8.3696e-116	0.273646	0.251	0.077	2.04134e-111
MT-CYB	0	-0.598738	0.848	0.964	0		PLAC8	0	-0.423747	0.249	0.455	0		UBE2L3	1.06771e-187	0.290927	0.836	0.737	2.60415e-183									RPIA	8.00062e-307	0.495992	0.489	0.185	1.95135e-302		NET1	1.38146e-57	0.273576	0.382	0.209	3.36939e-53
SGCD	0	-0.600717	0.184	0.456	0		RASD1	4.71635e-215	-0.425122	0.093	0.237	1.15032e-210		MAP6	3.98677e-144	0.290792	0.692	0.551	9.72373e-140									SDC4	9.52362e-145	0.495669	0.379	0.156	2.32281e-140		HNRNPDL	1.83833e-38	0.27336	0.917	0.86	4.48368e-34
IRF2BPL	0	-0.601265	0.321	0.611	0		SMDT1	0	-0.425567	0.807	0.9	0		MON2	1.68036e-191	0.29072	0.569	0.401	4.0984e-187									PSMB6	1.13166e-170	0.495485	0.9	0.74	2.76012e-166		RAD51D	4.28678e-68	0.273205	0.354	0.192	1.04554e-63
SLC38A1	0	-0.602127	0.027	0.262	0		FAM107B	0	-0.42614	0.256	0.446	0		GCC2	2.17211e-144	0.290208	0.779	0.668	5.29778e-140									UXS1	0	0.495283	0.421	0.159	0		GNL1	2.44144e-42	0.273051	0.609	0.466	5.95466e-38
RGS2	0	-0.608953	0.112	0.297	0		TMEM14C	0	-0.426571	0.369	0.597	0		SWAP70	5.15179e-229	0.290206	0.377	0.196	1.25652e-224									DSE	0	0.495119	0.41	0.118	0		UGT8	2.56195e-34	0.272967	0.427	0.262	6.24858e-30
ABLIM1	0	-0.609294	0.329	0.588	0		DOK6	0	-0.426682	0.111	0.368	0		CASD1	1.32173e-180	0.29019	0.566	0.402	3.22369e-176									SLPI	2.14133e-182	0.495004	0.133	0.012	5.22269e-178		ARHGAP33	4.0368e-77	0.272763	0.308	0.155	9.84576e-73
PRUNE2	0	-0.611691	0.192	0.479	0		COA3	0	-0.42678	0.744	0.844	0		AS3MT	0	0.290144	0.264	0.098	0									EGF	0	0.494797	0.291	0.002	0		PPP1CA	3.01507e-38	0.272557	0.765	0.668	7.35376e-34
GOLM1	0	-0.61192	0.208	0.527	0		YBX3	0	-0.426831	0.058	0.225	0		ZNF652	2.62013e-187	0.290061	0.586	0.421	6.3905e-183									ARL4C	1.2081e-121	0.49462	0.386	0.15	2.94655e-117		LINC00342	4.37931e-30	0.272199	0.498	0.396	1.06811e-25
NFASC	0	-0.61367	0.281	0.568	0		HSBP1	0	-0.427105	0.884	0.943	0		CDYL2	3.89734e-298	0.290027	0.343	0.146	9.50561e-294									ERCC1	1.78295e-235	0.494287	0.622	0.346	4.3486e-231		ARPC1A	2.36626e-38	0.27171	0.657	0.527	5.7713e-34
LSAMP	0	-0.615253	0.283	0.508	0		RPS28	0	-0.428505	0.997	0.998	0		CD46	4.22052e-162	0.290004	0.877	0.8	1.02938e-157									PGLS	1.50205e-183	0.494251	0.894	0.77	3.66351e-179		KCTD9	1.01532e-66	0.271449	0.352	0.197	2.47636e-62
TRIM2	0	-0.617039	0.46	0.733	0		THSD7A	0	-0.428997	0.067	0.3	0		CERS4	2.70978e-179	0.289892	0.576	0.424	6.60916e-175									COX7C	1.39314e-216	0.494065	0.994	0.979	3.39787e-212		NTAN1	1.30221e-57	0.270887	0.414	0.241	3.17609e-53
ASCL2	0	-0.620683	0.363	0.611	0		PET100	0	-0.429258	0.605	0.77	0		CAPN1	6.57329e-170	0.289865	0.653	0.489	1.60323e-165									BARX2	0	0.494049	0.307	0.004	0		ARPC5	1.11492e-34	0.270714	0.886	0.829	2.71928e-30
HSPA5	0	-0.62441	0.923	0.951	0		SAMD5	3.6653e-279	-0.429312	0.324	0.504	8.93967e-275		NISCH	3.39986e-166	0.289669	0.625	0.472	8.29227e-162									SP110	0	0.493828	0.357	0.046	0		ELAVL1	1.14945e-42	0.270625	0.654	0.496	2.80351e-38
XBP1	0	-0.636052	0.541	0.753	0		VAMP8	1.62951e-305	-0.429369	0.315	0.465	3.97437e-301		SEPTIN11	2.70479e-144	0.289313	0.817	0.676	6.59699e-140									CDC37	4.14647e-208	0.493709	0.725	0.441	1.01132e-203		NAA50	2.7527e-46	0.270452	0.557	0.393	6.71385e-42
TMPRSS6	0	-0.641498	0.215	0.485	0		SYT4	1.82278e-293	-0.430641	0.492	0.61	4.44575e-289		RALGAPA1	7.26265e-150	0.289101	0.749	0.621	1.77136e-145									VPS4B	5.18017e-202	0.493636	0.71	0.471	1.26344e-197		UXT	2.212e-36	0.270243	0.756	0.651	5.39507e-32
CADM1	0	-0.642205	0.478	0.618	0		ADH6	0	-0.43178	0.159	0.336	0		HSPH1	1.60147e-137	0.288926	0.76	0.644	3.90599e-133									MTUS1	7.26753e-153	0.493116	0.482	0.204	1.77255e-148		RDM1	8.62163e-234	0.269497	0.186	0.002	2.10282e-229
GRIA4	0	-0.648333	0.062	0.322	0		RNASEK	0	-0.432454	0.98	0.988	0		SF3B2	9.99787e-184	0.288869	0.902	0.815	2.43848e-179									CFL1	2.07795e-287	0.493105	0.997	0.992	5.06813e-283		ITGAE	4.00288e-49	0.269457	0.492	0.328	9.76302e-45
H2AFZ	0	-0.649151	0.762	0.865	0		PTMS	0	-0.433171	0.932	0.945	0		ACTR1A	4.38515e-168	0.288727	0.707	0.564	1.06954e-163									CDKN2AIP	6.1987e-227	0.492968	0.457	0.258	1.51186e-222		RAB5IF	3.54177e-42	0.269383	0.58	0.431	8.63838e-38
PLCXD3	0	-0.65166	0.318	0.592	0		SNRPB	0	-0.435267	0.608	0.751	0		FAM50A	1.06258e-151	0.288535	0.787	0.649	2.59163e-147									MFSD10	5.61107e-229	0.4928	0.609	0.347	1.36854e-224		MICOS10	4.4884e-32	0.269343	0.909	0.838	1.09472e-27
NEXMIF	0	-0.655462	0.083	0.416	0		BSG	0	-0.435443	0.915	0.963	0		PPP1R15B	2.33836e-203	0.288479	0.553	0.367	5.70327e-199									EFS	0	0.492655	0.369	0.023	0		OIP5-AS1	4.10108e-38	0.268921	0.627	0.48	1.00025e-33
PAM	0	-0.663356	0.461	0.719	0		WDR83OS	0	-0.43556	0.866	0.936	0		POLR2J3	1.2434e-142	0.288222	0.899	0.838	3.03264e-138									EFNA4	0	0.491992	0.351	0.012	0		AL121944.1	2.13131e-63	0.26849	0.236	0.123	5.19826e-59
PHGDH	0	-0.666255	0.291	0.466	0		FTH1	0	-0.435703	0.998	0.999	0		GLYCTK	8.54922e-213	0.287999	0.484	0.305	2.08515e-208									PTGES	0	0.491779	0.282	0.002	0		STAG1	5.60175e-42	0.268184	0.524	0.384	1.36627e-37
EVL	0	-0.668359	0.514	0.727	0		MALAT1	0	-0.437166	0.999	0.998	0		ERRFI1	2.12399e-172	0.287897	0.346	0.165	5.18041e-168									NFE2L2	1.69145e-173	0.491031	0.685	0.475	4.12544e-169		PAGR1	7.93928e-43	0.268009	0.583	0.467	1.93639e-38
CLDN4	3.10192e-241	-0.678212	0.08	0.118	7.56558e-237		ADGRG2	0	-0.43797	0.033	0.272	0		CTNNA2	1.61577e-176	0.287781	0.38	0.191	3.94086e-172									TOMM7	5.84416e-176	0.490944	0.982	0.947	1.42539e-171		KANK2	1.02987e-70	0.267768	0.26	0.098	2.51185e-66
MTHFD2	0	-0.682537	0.16	0.422	0		HMGB1	0	-0.438072	0.968	0.986	0		FAM3C	6.00273e-141	0.287454	0.69	0.547	1.46407e-136									TCEA3	4.05581e-111	0.490372	0.359	0.111	9.89213e-107		TCP1	6.6559e-37	0.267514	0.62	0.483	1.62337e-32
GAS2L3	0	-0.684991	0.089	0.371	0		ARSE	7.66068e-306	-0.441855	0.419	0.548	1.86844e-301		TTC14	8.32716e-149	0.286945	0.732	0.611	2.03099e-144									HBP1	6.4983e-238	0.490031	0.603	0.313	1.58493e-233		DKC1	1.05408e-45	0.267487	0.506	0.358	2.57089e-41
ARHGAP18	0	-0.689088	0.115	0.46	0		RPS16	0	-0.44246	0.988	0.989	0		NSD3	1.89908e-163	0.286788	0.822	0.706	4.63186e-159									DNM3OS	2.43617e-183	0.488958	0.123	0.002	5.94183e-179		ELOVL2	3.78968e-58	0.267461	0.325	0.149	9.24304e-54
PLXNA2	0	-0.702886	0.291	0.549	0		NDUFC2	0	-0.442713	0.703	0.844	0		SH3GL3	0	0.286785	0.228	0.034	0									TMEM147	2.21616e-134	0.488103	0.825	0.679	5.40522e-130		TRAIP	1.02158e-306	0.267149	0.197	0.007	2.49164e-302
DCX	0	-0.703207	0.592	0.768	0		UQCC2	0	-0.443901	0.633	0.786	0		AP2M1	1.27409e-207	0.286748	0.943	0.882	3.1075e-203									UBAC2	1.78835e-248	0.486081	0.582	0.281	4.36179e-244		APOLD1	2.91569e-196	0.266932	0.172	0.014	7.11137e-192
DST	0	-0.70567	0.733	0.875	0		KRT18	1.41627e-144	-0.443911	0.789	0.66	3.45429e-140		GNAO1	9.04491e-151	0.286709	0.705	0.538	2.20605e-146									SPCS2	3.66263e-164	0.485998	0.942	0.81	8.93317e-160		ESRP1	2.63751e-43	0.266694	0.435	0.322	6.43288e-39
AMIGO2	0	-0.70941	0.114	0.433	0		GADD45G	0	-0.444174	0.164	0.344	0		DFFA	2.2594e-182	0.286698	0.595	0.433	5.51066e-178									TOB1	4.29654e-144	0.485147	0.492	0.313	1.04793e-139		G3BP1	1.18498e-34	0.266406	0.746	0.643	2.89016e-30
SCN3A	0	-0.712589	0.094	0.453	0		ATP6V0B	0	-0.444412	0.911	0.958	0		NDUFV2	4.88573e-146	0.286564	0.721	0.631	1.19163e-141									PNRC1	3.2076e-122	0.485124	0.832	0.69	7.82334e-118		SRP9	2.50229e-39	0.265881	0.943	0.896	6.10309e-35
PPDPF	0	-0.729439	0.915	0.973	0		CMTM6	0	-0.447834	0.719	0.832	0		SINHCAF	4.2588e-168	0.286321	0.557	0.404	1.03872e-163									PLAT	2.96766e-154	0.484438	0.133	0.005	7.23812e-150		ALDH16A1	3.67752e-69	0.265763	0.356	0.174	8.96946e-65
TUBB	0	-0.729736	0.741	0.869	0		CMTM8	0	-0.448131	0.424	0.635	0		TMEM184B	1.33774e-227	0.286287	0.472	0.282	3.26276e-223									UBE2E1	9.54772e-225	0.483651	0.631	0.344	2.32869e-220		SEPTIN10	1.4062e-47	0.265319	0.419	0.262	3.42973e-43
SAMD11	0	-0.73817	0.055	0.407	0		PRMT9	0	-0.448546	0.228	0.414	0		AC060780.1	1.92102e-66	0.286105	0.524	0.404	4.68537e-62									FXYD5	0	0.483437	0.308	0.032	0		PI4K2B	7.38034e-85	0.265174	0.301	0.125	1.80007e-80
GAP43	0	-0.741951	0.019	0.228	0		ADCY2	0	-0.450864	0.4	0.578	0		LNPEP	3.6744e-154	0.286016	0.722	0.571	8.96185e-150									OXR1	3.44712e-243	0.482691	0.476	0.231	8.40752e-239		VBP1	2.40904e-42	0.265154	0.612	0.443	5.87565e-38
RUNX1T1	0	-0.744447	0.477	0.754	0		RPS8	0	-0.451534	0.999	0.999	0		TEAD1	3.13359e-133	0.286016	0.724	0.617	7.64283e-129									PPIB	4.42914e-122	0.482442	0.981	0.955	1.08027e-117		SYPL1	1.8299e-29	0.264828	0.624	0.485	4.46313e-25
MARCKSL1	0	-0.74677	0.696	0.872	0		C9orf16	0	-0.453194	0.853	0.912	0		RNF187	9.97413e-149	0.286007	0.717	0.583	2.43269e-144									ADAMTS18	0	0.482327	0.3	0.01	0		CENPP	1.11596e-256	0.264748	0.203	0.016	2.72184e-252
RAB3B	0	-0.754765	0.915	0.924	0		TMEM147	0	-0.453794	0.565	0.737	0		PON1	0	0.285809	0.178	0.008	0									GUK1	7.80094e-178	0.481966	0.953	0.873	1.90265e-173		ODC1	1.76681e-28	0.264438	0.456	0.345	4.30924e-24
GHRL	3.67687e-83	-0.75778	0.123	0.07	8.96788e-79		HLA-E	0	-0.454102	0.378	0.557	0		C21orf58	2.27783e-146	0.285786	0.731	0.587	5.55562e-142									LUZP1	2.66444e-265	0.481774	0.478	0.179	6.49858e-261		COQ2	1.89757e-69	0.264144	0.346	0.168	4.62816e-65
TMEM37	0	-0.763914	0.412	0.673	0		UGT8	0	-0.454296	0.073	0.35	0		LYPLA1	6.57842e-181	0.285673	0.67	0.52	1.60448e-176									EGR3	1.13418e-49	0.481572	0.26	0.057	2.76626e-45		LNPK	2.53218e-38	0.263908	0.584	0.447	6.17599e-34
ATP2A3	0	-0.784003	0.598	0.78	0		SEM1	0	-0.45533	0.728	0.856	0		NKTR	2.0727e-137	0.285657	0.837	0.74	5.05532e-133									FAM133B	3.29414e-154	0.481534	0.718	0.513	8.03442e-150		QSER1	2.26482e-38	0.263888	0.565	0.433	5.5239e-34
SYT11	0	-0.787394	0.315	0.593	0		RPS7	0	-0.455349	0.989	0.99	0		GSK3B	1.88096e-169	0.285558	0.668	0.52	4.58767e-165									APRT	4.05123e-171	0.480793	0.874	0.765	9.88096e-167		CYC1	3.32795e-38	0.263663	0.67	0.525	8.11686e-34
NPTX2	0	-0.789482	0.028	0.326	0		RPL39	0	-0.45604	0.995	0.996	0		INIP	5.76178e-247	0.285143	0.421	0.232	1.4053e-242									ARHGAP8	0	0.480578	0.347	0.015	0		COX20	8.2128e-33	0.263337	0.732	0.628	2.0031e-28
CXADR	0	-0.806873	0.121	0.557	0		GCH1	0	-0.457158	0.647	0.755	0		ALG13	9.68289e-143	0.285097	0.649	0.498	2.36166e-138									ODC1	2.69015e-125	0.480571	0.449	0.344	6.56128e-121		ARNTL2	6.85508e-53	0.262953	0.365	0.206	1.67195e-48
TMSB10	0	-0.817144	0.853	0.95	0		TMEM45B	0	-0.45726	0.018	0.275	0		SYNJ2BP	4.82208e-168	0.285095	0.687	0.546	1.1761e-163									TSC22D2	1.9192e-252	0.480527	0.502	0.238	4.68093e-248		UCK1	8.77058e-51	0.262727	0.441	0.284	2.13914e-46
GLIS3	0	-0.81718	0.072	0.476	0		TCEAL4	0	-0.459209	0.803	0.907	0		ARPC4	5.58324e-164	0.285069	0.68	0.551	1.36175e-159									HES2	0	0.480267	0.266	0.006	0		NENF	6.59079e-25	0.262263	0.919	0.836	1.60749e-20
TUBB3	0	-0.827145	0.308	0.632	0		ATP5MPL	0	-0.460466	0.8	0.893	0		AL117336.2	0	0.284696	0.27	0.072	0									TXNL1	5.92813e-186	0.479563	0.834	0.595	1.44587e-181		TMEM18	3.64283e-44	0.262127	0.469	0.308	8.88487e-40
PALM2-AKAP2	0	-0.834763	0.038	0.369	0		CALM2	0	-0.461802	0.98	0.992	0		G3BP2	1.22496e-125	0.284448	0.868	0.759	2.98767e-121									S100A6	2.93995e-60	0.478773	0.787	0.904	7.17053e-56		PHPT1	5.84219e-35	0.261938	0.956	0.938	1.42491e-30
GPC3	0	-0.841384	0.044	0.285	0		PTPRT	0	-0.46312	0.16	0.401	0		ZDHHC20	4.50345e-214	0.284402	0.468	0.298	1.09839e-209									MAGOH	2.02514e-208	0.478535	0.682	0.383	4.93931e-204		CLIC4	9.93176e-63	0.261929	0.301	0.145	2.42236e-58
PCP4	0	-0.842067	0.016	0.289	0		GPR37	0	-0.464585	0.132	0.373	0		MAPK8IP1	1.26403e-141	0.284324	0.616	0.457	3.08297e-137									FLNB	2.5916e-154	0.47809	0.64	0.433	6.32091e-150		TCERG1	6.08638e-39	0.261445	0.569	0.407	1.48447e-34
CAST	0	-0.850999	0.627	0.668	0		SNRPN	0	-0.466073	0.887	0.929	0		MAPK8IP2	2.42577e-146	0.283933	0.698	0.546	5.91645e-142									RALGPS2	6.57893e-153	0.478012	0.598	0.385	1.6046e-148		GPN3	1.4262e-90	0.261421	0.278	0.108	3.47851e-86
SOX4	0	-0.857722	0.327	0.571	0		ZFP36L1	2.23033e-281	-0.468083	0.084	0.191	5.43978e-277		NECTIN1	8.18049e-222	0.283926	0.472	0.289	1.99522e-217									SMC5	2.01958e-185	0.477941	0.591	0.347	4.92576e-181		SYNE1	7.57393e-20	0.261337	0.56	0.459	1.84728e-15
STMN2	0	-0.860722	0.883	0.904	0		HEXA	0	-0.468094	0.553	0.744	0		NR1D1	0	0.283923	0.237	0.071	0									ANP32B	4.58243e-147	0.477612	0.934	0.81	1.11765e-142		TRIM37	2.23516e-45	0.26099	0.464	0.307	5.45156e-41
PKIB	0	-0.861706	0.551	0.791	0		RPL34	0	-0.469417	0.996	0.995	0		BHLHE41	2.39703e-268	0.283884	0.251	0.089	5.84635e-264									MYOF	0	0.477405	0.291	0.008	0		CEP131	5.22456e-98	0.260728	0.269	0.095	1.27427e-93
KIF5C	0	-0.87201	0.63	0.824	0		RPL11	0	-0.470017	0.997	0.997	0		SLC18B1	8.39038e-231	0.283732	0.422	0.228	2.04641e-226									GNG10	9.27229e-168	0.477006	0.893	0.821	2.26151e-163		CAST	3.95501e-08	0.260414	0.68	0.655	0.000964627
FXYD2	6.98643e-286	-0.87272	0.673	0.769	1.70399e-281		C5orf38	0	-0.470067	0.493	0.633	0		SYNRG	6.40409e-165	0.283473	0.685	0.538	1.56196e-160									ECHDC1	2.38317e-211	0.476993	0.657	0.373	5.81256e-207		IKBIP	9.10902e-64	0.26023	0.351	0.179	2.22169e-59
FXYD6	0	-0.873086	0.267	0.644	0		H3F3A	0	-0.470166	0.999	0.999	0		PKDCC	1.16499e-240	0.283241	0.409	0.214	2.84141e-236									ARHGAP23	0	0.476522	0.31	0.009	0		ARF6	1.2112e-35	0.259954	0.555	0.39	2.95412e-31
NEFM	8.8909e-268	-0.876002	0.337	0.491	2.16849e-263		TMEM14B	0	-0.470667	0.434	0.675	0		PNMA1	2.18259e-170	0.282986	0.619	0.465	5.32333e-166									CASP4	0	0.475782	0.277	0.007	0		CENPI	9.43587e-233	0.259848	0.178	0.002	2.30141e-228
RAMP1	0	-0.876261	0.02	0.327	0		LAMTOR5	0	-0.472692	0.696	0.847	0		MTMR6	6.21051e-186	0.28268	0.564	0.389	1.51474e-181									PEPD	4.69975e-158	0.475553	0.701	0.508	1.14627e-153		TOP3A	2.00301e-54	0.25973	0.392	0.237	4.88534e-50
FEV	0	-0.877269	0.812	0.6	0		NDUFB1	0	-0.475578	0.749	0.867	0		TRIOBP	1.09199e-154	0.282654	0.635	0.485	2.66337e-150									CYBRD1	0	0.474722	0.285	0.004	0		ESYT1	1.29131e-29	0.259553	0.589	0.459	3.1495e-25
AMBP	4.44072e-269	-0.90314	0.162	0.273	1.08309e-264		PNRC1	0	-0.476023	0.571	0.75	0		VPS41	9.87551e-151	0.282411	0.695	0.553	2.40864e-146									MRPS21	1.84672e-191	0.474689	0.907	0.778	4.50414e-187		PNN	1.27986e-29	0.259542	0.874	0.798	3.12158e-25
PCDH7	0	-0.921555	0.092	0.374	0		NT5C3A	0	-0.476789	0.348	0.592	0		SMARCE1	7.2518e-161	0.282224	0.869	0.771	1.76872e-156									NIFK	4.04895e-221	0.474558	0.605	0.321	9.87539e-217		SLC38A2	2.09982e-26	0.25937	0.493	0.313	5.12147e-22
PDX1	0	-0.924773	0.082	0.521	0		ZFAS1	0	-0.477094	0.842	0.898	0		ZC3HAV1	1.25915e-154	0.282219	0.625	0.471	3.07106e-150									HOMER1	3.37409e-157	0.474245	0.405	0.172	8.2294e-153		SUGP2	7.40183e-31	0.259343	0.65	0.559	1.80531e-26
BASP1	0	-0.929616	0.426	0.733	0		RPL37A	0	-0.477176	0.998	0.998	0		TMEM19	1.03948e-212	0.282167	0.457	0.268	2.53529e-208									NUCKS1	7.03075e-151	0.47377	0.987	0.937	1.7148e-146		KRT19	0.00113143	0.259204	0.593	0.429	1
JPT1	0	-0.931213	0.238	0.635	0		MEF2C	0	-0.477385	0.025	0.206	0		PPP1R17	1.71482e-243	0.282029	0.126	0.013	4.18244e-239									NUTF2	4.56461e-188	0.473455	0.782	0.565	1.11331e-183		NDE1	3.27885e-132	0.259039	0.198	0.047	7.99712e-128
KRT19	1.55781e-254	-0.932914	0.585	0.368	3.7995e-250		NPAS3	0	-0.479051	0.07	0.342	0		PKN1	1.34991e-154	0.281962	0.691	0.537	3.29243e-150									FZD7	0	0.473038	0.299	0.002	0		RASSF1	1.38862e-88	0.258492	0.278	0.108	3.38684e-84
CBLN1	0	-0.935803	0.046	0.336	0		SLC25A6	0	-0.480014	0.956	0.975	0		PLPP3	1.01362e-154	0.281847	0.379	0.225	2.47223e-150									LCMT1	6.31232e-204	0.472926	0.636	0.393	1.53957e-199		FAM122B	6.9812e-81	0.258435	0.29	0.125	1.70271e-76
S100A10	0	-0.939141	0.664	0.713	0		ATRAID	0	-0.480108	0.658	0.814	0		H2AFZ	1.69559e-67	0.281685	0.893	0.822	4.13555e-63									ARAP2	0	0.472715	0.353	0.053	0		NELFE	6.31437e-42	0.258368	0.57	0.399	1.54007e-37
KRT8	0	-0.965135	0.794	0.901	0		SLC7A14	0	-0.480711	0.158	0.414	0		ANKRD12	4.85156e-134	0.281512	0.858	0.758	1.1833e-129									UBE2B	9.83584e-168	0.472378	0.832	0.651	2.39896e-163		MCMBP	1.09723e-54	0.258307	0.391	0.234	2.67615e-50
PARVB	0	-0.973022	0.249	0.615	0		ATP5MC2	0	-0.482165	0.938	0.966	0		PITPNM1	1.53374e-211	0.281367	0.428	0.247	3.7408e-207									RYK	2.2864e-207	0.471748	0.612	0.339	5.57653e-203		SMC5	2.47402e-37	0.258251	0.511	0.352	6.03413e-33
TUBB2B	0	-0.977858	0.171	0.563	0		ARFGEF3	0	-0.485658	0.887	0.892	0		MAZ	9.48221e-157	0.281254	0.755	0.613	2.31271e-152									HYAL2	1.71425e-232	0.471537	0.542	0.265	4.18105e-228		EXPH5	3.48167e-51	0.258127	0.209	0.084	8.49178e-47
INSM1	0	-0.980721	0.52	0.781	0		NDUFA1	0	-0.485746	0.751	0.881	0		CNTNAP5	0	0.281148	0.21	0.047	0									POLD4	8.48418e-196	0.471461	0.568	0.283	2.06929e-191		MLH1	4.32966e-55	0.257855	0.4	0.229	1.056e-50
MNX1	0	-1.03133	0.14	0.532	0		TOMM7	0	-0.486914	0.913	0.963	0		DOCK10	8.60807e-195	0.281101	0.375	0.207	2.09951e-190									EIF4E2	5.53076e-194	0.470903	0.703	0.448	1.34895e-189		MYH9	2.35066e-28	0.257454	0.579	0.441	5.73326e-24
CAMK1D	0	-1.05441	0.119	0.539	0		COX6C	0	-0.490107	0.89	0.949	0		PNN	6.48062e-141	0.281006	0.876	0.786	1.58062e-136									SRSF3	4.34561e-128	0.470773	0.921	0.802	1.05989e-123		CCT5	3.19002e-31	0.257442	0.794	0.71	7.78046e-27
DHRS2	0	-1.06841	0.151	0.494	0		SEZ6L	0	-0.490898	0.509	0.659	0		EDNRA	0	0.281002	0.178	0.007	0									LAMA4	5.43463e-251	0.470266	0.159	0.002	1.32551e-246		KIAA0586	8.82225e-30	0.257011	0.402	0.328	2.15175e-25
HADH	0	-1.07487	0.058	0.428	0		FAXDC2	0	-0.490931	0.08	0.316	0		SNX4	4.07909e-173	0.280995	0.635	0.476	9.9489e-169									RCN1	1.08008e-140	0.470004	0.908	0.829	2.63432e-136		CDK2AP1	1.10789e-30	0.256938	0.681	0.582	2.70213e-26
KRT18	0	-1.10798	0.568	0.757	0		SYNE1	0	-0.494568	0.301	0.531	0		DCTN1	8.97823e-148	0.280673	0.686	0.543	2.18979e-143									TRIM16	0	0.46976	0.363	0.083	0		PSMB2	1.03184e-35	0.256851	0.787	0.675	2.51667e-31
CD24	0	-1.12367	0.701	0.919	0		ITM2B	0	-0.494881	0.908	0.94	0		EXOC7	7.21583e-142	0.280636	0.756	0.662	1.75994e-137									DDAH2	1.59745e-139	0.469608	0.709	0.53	3.89618e-135		CEP44	1.13636e-59	0.25683	0.329	0.19	2.77159e-55
PAX4	0	-1.13462	0.069	0.528	0		ZNF706	0	-0.495016	0.557	0.735	0		SLC25A13	1.90234e-183	0.280627	0.557	0.396	4.6398e-179									HLA-E	7.59095e-80	0.469485	0.68	0.495	1.85143e-75		HNRNPK	2.14935e-42	0.25654	0.964	0.94	5.24227e-38
HOPX	0	-1.23229	0.174	0.604	0		TRMT112	0	-0.496351	0.581	0.776	0		TBL1XR1	2.65788e-145	0.280508	0.687	0.551	6.48257e-141									NFIX	0	0.469128	0.199	0.002	0		SFMBT1	8.58425e-62	0.25614	0.349	0.183	2.0937e-57
S100A11	0	-1.25094	0.582	0.696	0		RPL37	0	-0.497135	0.995	0.996	0		MYO16	1.95427e-240	0.280457	0.364	0.186	4.76646e-236									RHOD	1.58896e-198	0.468894	0.354	0.16	3.87547e-194		CHEK2	9.11662e-191	0.255684	0.202	0.029	2.22354e-186
ACVR1C	0	-1.26688	0.445	0.655	0		LAPTM4B	0	-0.498619	0.441	0.663	0		UHMK1	1.03956e-190	0.280368	0.546	0.374	2.53548e-186									CLIC4	1.85377e-291	0.468553	0.419	0.137	4.52135e-287		DNM1	1.14923e-38	0.255519	0.421	0.275	2.80298e-34
ERO1B	0	-1.27713	0.727	0.704	0		DMAC1	0	-0.499211	0.433	0.664	0		REC8	4.81384e-168	0.280224	0.562	0.41	1.1741e-163									ATF4	6.69086e-108	0.467963	0.867	0.769	1.6319e-103		ORC1	5.70889e-279	0.254993	0.174	0.004	1.3924e-274
UCHL1	0	-1.28575	0.508	0.829	0		TPM1	3.66898e-298	-0.502321	0.713	0.747	8.94864e-294		CTBP2	6.08489e-150	0.280164	0.681	0.534	1.4841e-145									SWAP70	1.0691e-195	0.467811	0.474	0.213	2.60754e-191		C1orf112	1.26255e-204	0.254601	0.207	0.025	3.07936e-200
IGFBP3	0	-1.30123	0.055	0.358	0		PPP3CA	0	-0.502887	0.324	0.565	0		ATP8B1	8.04469e-243	0.280091	0.346	0.16	1.9621e-238									PDGFRB	7.03108e-177	0.467758	0.129	0.002	1.71488e-172		ELOC	1.98261e-37	0.254577	0.644	0.514	4.83559e-33
TUBA1A	0	-1.34849	0.811	0.942	0		NENF	0	-0.503372	0.794	0.857	0		ILRUN	7.38012e-192	0.279706	0.555	0.374	1.80001e-187									EVPL	0	0.467173	0.258	0.003	0		KCTD3	1.21327e-34	0.254407	0.568	0.428	2.95917e-30
MIAT	0	-1.3855	0.028	0.332	0		SH3YL1	0	-0.503408	0.419	0.616	0		MECOM	1.67913e-268	0.27967	0.197	0.042	4.0954e-264									APOBEC3C	0	0.46608	0.329	0.013	0		SSX2IP	1.60007e-26	0.254209	0.568	0.423	3.90256e-22
NKX6-1	0	-1.42779	0.05	0.589	0		RPS4X	0	-0.503516	0.993	0.993	0		RBM25	1.61823e-149	0.279616	0.857	0.766	3.94685e-145									SRRM1	3.2052e-152	0.465484	0.858	0.697	7.81749e-148		LSM6	1.08782e-41	0.254121	0.52	0.37	2.65318e-37
ASCL1	0	-1.46545	0.055	0.469	0		SLC12A2	0	-0.504459	0.233	0.387	0		MED13	2.35719e-155	0.279479	0.696	0.558	5.74919e-151									ATOX1	1.54618e-143	0.464829	0.865	0.727	3.77113e-139		SRRT	1.57336e-41	0.253787	0.514	0.354	3.83741e-37
DDC	0	-1.47175	0.557	0.753	0		RPS29	0	-0.507661	0.994	0.997	0		PLAAT1	0	0.279443	0.244	0.061	0									PDHA1	2.45524e-221	0.464301	0.574	0.289	5.98832e-217		DDT	1.09779e-29	0.253747	0.888	0.808	2.6775e-25
EEF1A2	0	-1.47705	0.323	0.671	0		RPS12	0	-0.509505	0.992	0.995	0		CYP2J2	0	0.279363	0.212	0.021	0									SGMS1	5.41111e-214	0.463652	0.464	0.26	1.31977e-209		AHCY	1.55836e-33	0.253042	0.642	0.496	3.80085e-29
COL5A2	0	-1.50918	0.034	0.275	0		TBCA	0	-0.51168	0.845	0.927	0		KDM5A	3.78875e-137	0.279185	0.829	0.724	9.24077e-133									IL11RA	9.96179e-178	0.463427	0.192	0.176	2.42968e-173		RAC1	1.38013e-46	0.252994	0.985	0.966	3.36613e-42
SYT13	0	-1.53684	0.123	0.645	0		SAP18	0	-0.512169	0.747	0.884	0		N4BP2L2	1.51922e-155	0.279072	0.945	0.888	3.70539e-151									MDH2	6.55671e-162	0.463382	0.865	0.7	1.59918e-157		YPEL1	1.81488e-80	0.252924	0.239	0.085	4.4265e-76
MAP1B	0	-1.63077	0.776	0.935	0		HINT1	0	-0.512436	0.978	0.986	0		DCBLD1	2.52445e-268	0.278722	0.343	0.16	6.15712e-264									MLEC	1.13744e-122	0.463359	0.811	0.663	2.77421e-118		SRSF4	3.46049e-32	0.252835	0.685	0.566	8.44013e-28
ANXA2	0	-1.74885	0.021	0.113	0		ANXA4	0	-0.513931	0.302	0.574	0		KIAA0232	1.65237e-154	0.278593	0.7	0.56	4.03013e-150									TMEM117	0	0.463112	0.379	0.081	0		CCNG1	2.3805e-37	0.252702	0.512	0.396	5.80605e-33
DNAJC12	0	-1.86414	0.168	0.638	0		PRDX6	0	-0.515271	0.629	0.752	0		ZNF638	1.06557e-147	0.278538	0.867	0.759	2.59892e-143									NTAN1	1.16062e-242	0.46238	0.518	0.234	2.83076e-238		C1orf35	4.95141e-48	0.252339	0.414	0.268	1.20765e-43
TPH1	0	-1.93071	0.062	0.315	0		SELENOP	0	-0.518526	0.322	0.565	0		SLC25A53	5.205e-173	0.278503	0.493	0.311	1.2695e-168									SLC39A10	1.62122e-158	0.462271	0.581	0.371	3.95415e-154		SLC25A40	3.35415e-100	0.252142	0.26	0.084	8.18077e-96
CALB2	0	-1.93268	0.033	0.384	0		HES4	0	-0.519189	0.086	0.241	0		AC092625.1	5.14737e-222	0.278492	0.13	0.001	1.25544e-217									CCNG2	2.16753e-191	0.461971	0.48	0.243	5.2866e-187		PLK2	8.66442e-07	0.25205	0.547	0.44	0.0211325
SST	2.99777e-195	-2.05675	0.284	0.319	7.31156e-191		SYDE2	0	-0.519754	0.242	0.531	0		PFN2	1.05045e-147	0.278266	0.908	0.835	2.56206e-143									ARL6IP6	2.27288e-276	0.461934	0.471	0.176	5.54354e-272		CCDC77	1.20204e-117	0.251723	0.219	0.063	2.93177e-113
C1QL1	0	-2.09366	0.496	0.86	0		PEBP1	0	-0.520443	0.923	0.971	0		CORO1B	9.96991e-160	0.27806	0.661	0.508	2.43166e-155									DEGS1	4.65459e-198	0.46149	0.516	0.32	1.13525e-193		NAB1	1.35025e-61	0.251391	0.336	0.162	3.29326e-57
PCSK1	0	-2.32103	0.047	0.631	0		FABP5	0	-0.521086	0.251	0.478	0		HLTF	6.82717e-169	0.278021	0.554	0.4	1.66515e-164									CTNNA1	3.08977e-142	0.460383	0.855	0.701	7.53594e-138		SLC25A5	2.96514e-27	0.25105	0.964	0.921	7.23198e-23
DLK1	0	-2.41272	0.028	0.468	0		RPS21	0	-0.523109	0.975	0.983	0		SMAD5	3.79396e-142	0.277832	0.809	0.692	9.25346e-138									MED10	2.61544e-178	0.459793	0.676	0.412	6.37906e-174		TCTEX1D2	3.26629e-38	0.250964	0.489	0.332	7.96647e-34
INS	0	-3.57158	0.537	0.801	0		RPS15A	0	-0.524617	0.991	0.994	0		TGFBR1	1.03714e-204	0.277803	0.459	0.284	2.52958e-200									AIMP1	9.74325e-176	0.458879	0.677	0.414	2.37638e-171		RAMP1	2.57826e-07	0.250894	0.272	0.232	0.00628837
IAPP	0	-4.02627	0.117	0.475	0		ID3	3.07742e-265	-0.530156	0.033	0.137	7.50583e-261		MXD4	4.98733e-138	0.277486	0.74	0.651	1.21641e-133									PHF5A	6.23946e-259	0.458642	0.513	0.203	1.5218e-254		ZNF43	6.0154e-45	0.250876	0.436	0.264	1.46715e-40
							RAB3C	0	-0.531437	0.349	0.53	0		FADS1	4.53319e-82	0.277433	0.719	0.61	1.10564e-77									TCF7L2	1.73615e-176	0.458628	0.521	0.291	4.23446e-172		WDR54	1.64239e-43	0.250668	0.459	0.295	4.00578e-39
							DPP7	0	-0.532258	0.788	0.866	0		IRS2	4.44435e-167	0.27741	0.425	0.263	1.08398e-162									CALR	1.29234e-129	0.458186	0.975	0.968	3.15202e-125		KIF2A	1.41179e-36	0.250404	0.55	0.41	3.44337e-32
							TUBB4B	0	-0.534484	0.533	0.657	0		CLTB	1.73527e-152	0.277035	0.769	0.645	4.23234e-148									PFN1	3.13119e-171	0.457626	0.97	0.927	7.63696e-167		HNRNPC	3.88964e-37	0.250286	0.954	0.921	9.48684e-33
							RPL10A	0	-0.535453	0.975	0.982	0		ARHGEF10L	1.88831e-200	0.276584	0.472	0.299	4.6056e-196									FHDC1	0	0.45733	0.336	0.071	0		MFAP4	6.0542e-08	0.250165	0.323	0.214	0.00147662
							IRX2	0	-0.536502	0.708	0.772	0		N4BP2	9.08943e-112	0.27622	0.768	0.65	2.21691e-107									C1QBP	3.71634e-150	0.456434	0.771	0.54	9.06415e-146		CCPG1	5.30021e-23	-0.250426	0.405	0.531	1.29272e-18
							LDHB	0	-0.536743	0.43	0.595	0		VAMP2	5.11375e-178	0.276197	0.987	0.952	1.24724e-173									EIF2A	4.5376e-193	0.45639	0.641	0.369	1.10672e-188		EMC10	1.91169e-25	-0.25108	0.865	0.931	4.66262e-21
							GRIN3A	0	-0.537479	0.024	0.294	0		SGSM2	1.50026e-162	0.276148	0.529	0.388	3.65912e-158									CKS1B	1.9696e-100	0.45596	0.607	0.296	4.80386e-96		NAT8L	2.38358e-27	-0.251181	0.176	0.33	5.81354e-23
							RPL41	0	-0.538068	0.997	0.998	0		NOSIP	2.38168e-167	0.276016	0.656	0.506	5.80892e-163									BTF3L4	2.94912e-159	0.455333	0.837	0.664	7.1929e-155		NCKAP5	2.59715e-22	-0.251342	0.126	0.226	6.33446e-18
							CKB	0	-0.542591	0.638	0.773	0		HECTD1	9.16786e-154	0.275825	0.736	0.596	2.23604e-149									FZD2	0	0.455324	0.208	0.001	0		LMX1A	2.17976e-24	-0.251588	0.057	0.154	5.31643e-20
							SLC2A3	7.11276e-232	-0.542643	0.077	0.13	1.7348e-227		ANKIB1	6.1358e-172	0.275503	0.572	0.412	1.49652e-167									EMC2	9.21979e-204	0.454706	0.595	0.318	2.24871e-199		LSS	3.19717e-26	-0.251721	0.275	0.423	7.79791e-22
							TSTD1	0	-0.543736	0.662	0.801	0		ATP6V0E2	6.11423e-151	0.275	0.685	0.562	1.49126e-146									RGCC	9.60169e-302	0.454531	0.194	0.007	2.34185e-297		SNTG1	2.19456e-22	-0.251744	0.123	0.223	5.35253e-18
							PEMT	4.68655e-196	-0.546382	0.376	0.596	1.14305e-191		INPP4B	4.70311e-196	0.27489	0.404	0.234	1.14709e-191									HOXB4	4.44845e-280	0.454323	0.339	0.04	1.08498e-275		CYHR1	1.07665e-25	-0.251984	0.415	0.564	2.62595e-21
							ARRDC4	0	-0.547195	0.276	0.462	0		TMEM38B	1.45528e-224	0.274839	0.398	0.229	3.54944e-220									SH2D3A	0	0.45426	0.341	0.065	0		ABLIM1	2.52172e-17	-0.252133	0.427	0.511	6.15047e-13
							SCG2	3.25744e-184	-0.548146	0.786	0.806	7.94489e-180		ALX1	0	0.27459	0.186	0.013	0									NDUFS4	3.18436e-162	0.453662	0.748	0.482	7.76666e-158		MIDN	2.84021e-19	-0.252531	0.333	0.453	6.92728e-15
							ATP6V1G1	0	-0.550413	0.921	0.972	0		DSTN	7.36028e-142	0.274208	0.953	0.928	1.79517e-137									APMAP	2.40931e-176	0.453099	0.578	0.381	5.8763e-172		ATP6V0D1	2.53966e-25	-0.252581	0.66	0.789	6.19422e-21
							RPL36A	0	-0.550533	0.911	0.929	0		CHD8	3.29293e-141	0.27414	0.752	0.642	8.03145e-137									CIRBP	1.40259e-158	0.453075	0.989	0.955	3.42093e-154		USF2	4.52655e-26	-0.253072	0.616	0.736	1.10403e-21
							RBX1	0	-0.552319	0.807	0.928	0		RBM39	2.44169e-168	0.274044	0.948	0.901	5.95527e-164									NREP	6.20285e-74	0.45263	0.684	0.577	1.51287e-69		LDOC1	8.62446e-28	-0.253073	0.264	0.439	2.10351e-23
							FRRS1L	0	-0.55233	0.303	0.557	0		RAP2A	1.26805e-227	0.274014	0.419	0.232	3.09276e-223									PCDH18	2.08144e-275	0.452541	0.17	0.001	5.07663e-271		CAT	1.63105e-23	-0.253134	0.349	0.482	3.97814e-19
							ALCAM	0	-0.553956	0.691	0.809	0		SEMA6A	1.22798e-173	0.273917	0.314	0.147	2.99503e-169									TRIM5	0	0.451971	0.347	0.034	0		PURA	8.45325e-25	-0.25335	0.65	0.768	2.06175e-20
							MOB1B	0	-0.55458	0.821	0.85	0		SOX11	8.06772e-76	0.273718	0.436	0.32	1.96772e-71									RDX	8.66596e-129	0.451137	0.792	0.714	2.11363e-124		GARS-DT	4.04869e-23	-0.253781	0.363	0.509	9.87476e-19
							CSTB	0	-0.557935	0.801	0.912	0		OLFM2	1.87316e-81	0.273688	0.558	0.425	4.56864e-77									RBPJ	3.82277e-113	0.449159	0.626	0.578	9.32373e-109		SYAP1	4.27271e-25	-0.25401	0.777	0.854	1.04211e-20
							ERBB3	0	-0.559023	0.184	0.478	0		SPRED3	1.33166e-212	0.273546	0.376	0.208	3.24792e-208									KRT7	1.78434e-51	0.448689	0.138	0.1	4.352e-47		SAMD12	1.87708e-30	-0.254257	0.15	0.32	4.5782e-26
							SNHG8	0	-0.560635	0.616	0.786	0		MBTPS1	4.06814e-162	0.273341	0.677	0.53	9.92219e-158									CDR2L	0	0.447623	0.324	0.025	0		USP34	4.44875e-25	-0.25437	0.641	0.754	1.08505e-20
							ATP1B1	0	-0.561082	0.617	0.774	0		TRANK1	2.91986e-256	0.273278	0.319	0.148	7.12154e-252									ATP6V1G1	8.22678e-153	0.447295	0.984	0.956	2.00651e-148		VPS41	3.57423e-24	-0.254401	0.439	0.58	8.71754e-20
							NRCAM	0	-0.562293	0.49	0.691	0		PXN	1.94274e-201	0.272953	0.455	0.28	4.73835e-197									PLEKHF1	0	0.446653	0.325	0.05	0		NOL3	3.02012e-30	-0.25469	0.134	0.301	7.36607e-26
							ARHGAP29	5.03161e-271	-0.563128	0.08	0.14	1.22721e-266		ABHD3	1.10089e-245	0.272945	0.34	0.163	2.68508e-241									COX4I1	1.23897e-177	0.445523	0.989	0.957	3.02184e-173		ISL1	2.14765e-12	-0.254987	0.651	0.696	5.23811e-08
							PDK4	1.2866e-204	-0.563756	0.201	0.341	3.13802e-200		SUPT5H	4.66313e-139	0.272939	0.726	0.606	1.13734e-134									PFDN1	8.26176e-164	0.445263	0.651	0.429	2.01504e-159		TMC4	2.53558e-31	-0.255179	0.162	0.336	6.18429e-27
							DBI	0	-0.565373	0.83	0.894	0		GNG3	5.2927e-69	0.272773	0.189	0.094	1.29089e-64									MRPL51	6.16651e-130	0.445227	0.897	0.694	1.50401e-125		GNS	3.8703e-24	-0.255186	0.449	0.585	9.43965e-20
							FOS	1.9795e-173	-0.569086	0.625	0.701	4.82801e-169		MYCBP2	3.8894e-129	0.272713	0.775	0.668	9.48625e-125									RAB38	0	0.444743	0.296	0.02	0		EPHX2	1.61473e-24	-0.255595	0.359	0.514	3.93833e-20
							NR4A1	1.2031e-279	-0.569522	0.182	0.38	2.93437e-275		MAPK1	1.65838e-150	0.272394	0.761	0.626	4.0448e-146									FDFT1	2.13026e-96	0.444255	0.76	0.671	5.1957e-92		KIFAP3	9.88369e-26	-0.255597	0.328	0.475	2.41063e-21
							RPS18	0	-0.570199	0.995	0.995	0		TOMM34	4.79698e-217	0.272287	0.412	0.237	1.16998e-212									RAB13	4.34933e-134	0.443733	0.902	0.763	1.0608e-129		NIPSNAP1	1.90225e-23	-0.255918	0.617	0.741	4.63958e-19
							TOMM6	0	-0.571527	0.62	0.831	0		SET	6.72875e-172	0.272151	0.975	0.95	1.64114e-167									RAC1	1.69312e-213	0.443656	0.989	0.965	4.12951e-209		CD36	3.54504e-19	-0.256551	0.144	0.226	8.64636e-15
							LY6E	0	-0.571844	0.257	0.453	0		MRPL41	5.80334e-150	0.272118	0.868	0.791	1.41543e-145									PSENEN	1.58869e-161	0.443267	0.63	0.394	3.87481e-157		PDK3	6.29135e-08	-0.25724	0.587	0.568	0.00153446
							EZR	0	-0.574539	0.501	0.758	0		ID2	7.38765e-42	0.272043	0.45	0.378	1.80185e-37									LINC00514	0	0.44319	0.201	0.004	0		ALDOC	5.29967e-33	-0.257698	0.062	0.219	1.29259e-28
							RPS23	0	-0.574556	0.994	0.993	0		RAB5B	1.52204e-178	0.271603	0.535	0.378	3.71226e-174									CBLC	0	0.442386	0.327	0.041	0		PCMTD1	9.37883e-26	-0.257699	0.399	0.548	2.2875e-21
							COX7A2L	0	-0.575371	0.798	0.924	0		GNB5	1.62183e-172	0.270765	0.536	0.367	3.95564e-168									SLC1A5	9.46591e-172	0.441591	0.201	0.013	2.30874e-167		BNIP3L	5.02583e-24	-0.258481	0.576	0.703	1.2258e-19
							TXNIP	0	-0.576608	0.406	0.639	0		SCN8A	6.82757e-181	0.270626	0.442	0.283	1.66524e-176									POLR1D	6.66387e-145	0.441199	0.862	0.712	1.62532e-140		SEC11C	1.11547e-15	-0.258674	0.858	0.892	2.72063e-11
							NEDD8	0	-0.578305	0.739	0.89	0		PDZD8	5.18756e-141	0.270287	0.649	0.511	1.26524e-136									MYDGF	6.56649e-117	0.441053	0.82	0.625	1.60157e-112		PTPRN2	2.84139e-23	-0.259428	0.55	0.676	6.93014e-19
							MGST1	5.7043e-266	-0.5788	0.005	0.169	1.39128e-261		ACTR3	4.23272e-152	0.270281	0.751	0.612	1.03236e-147									TRAF4	4.13294e-164	0.440306	0.586	0.399	1.00802e-159		ANKS4B	2.55644e-23	-0.260098	0.444	0.591	6.23515e-19
							NAA20	0	-0.579842	0.431	0.657	0		PCSK9	0	0.27008	0.208	0.044	0									RSPO1	0	0.440064	0.253	0.001	0		CASZ1	1.87949e-26	-0.260246	0.127	0.256	4.58408e-22
							CAPZB	0	-0.58041	0.7	0.865	0		PSMD4	4.58414e-162	0.269955	0.736	0.602	1.11807e-157									OLFML3	8.48708e-104	0.43985	0.239	0.043	2.07e-99		PGPEP1	1.17713e-22	-0.260803	0.433	0.576	2.87102e-18
							FXYD3	1.13175e-164	-0.581305	0.286	0.559	2.76034e-160		ZFAND5	9.80699e-132	0.269341	0.745	0.617	2.39193e-127									OSBPL10	4.98719e-167	0.439574	0.453	0.26	1.21638e-162		LRRN2	1.79377e-30	-0.261049	0.149	0.315	4.37501e-26
							MYL12B	0	-0.582267	0.783	0.889	0		LRP5	1.19293e-183	0.269208	0.51	0.339	2.90956e-179									LAYN	0	0.439464	0.263	0.002	0		PLAC8	6.15072e-23	-0.261351	0.274	0.397	1.50016e-18
							MCOLN3	0	-0.585846	0.522	0.726	0		CDK2AP1	7.24423e-136	0.269045	0.696	0.564	1.76687e-131									EML3	1.86931e-248	0.439332	0.386	0.157	4.55924e-244		RNF11	5.02378e-27	-0.261458	0.426	0.588	1.2253e-22
							SMC2	0	-0.586501	0.593	0.708	0		GNS	1.15339e-134	0.268978	0.701	0.558	2.81311e-130									NR2F6	8.18081e-147	0.439123	0.772	0.627	1.9953e-142		PALM2-AKAP2	4.60506e-13	-0.261524	0.192	0.27	1.12318e-08
							METRN	0	-0.587919	0.732	0.832	0		PTPN11	4.90807e-145	0.268955	0.698	0.564	1.19708e-140									TKT	2.46919e-131	0.439075	0.768	0.641	6.02235e-127		SND1	2.75656e-26	-0.261669	0.652	0.747	6.72325e-22
							PROX1	0	-0.588945	0.668	0.8	0		ACTN1	3.78589e-132	0.268938	0.741	0.638	9.23379e-128									EAPP	3.59906e-168	0.437855	0.655	0.386	8.7781e-164		CERS4	9.71861e-28	-0.261995	0.273	0.453	2.37037e-23
							FOXP1	0	-0.589383	0.735	0.89	0		PRRT3	1.46457e-214	0.268931	0.413	0.242	3.57209e-210									WDR41	1.69721e-251	0.437539	0.46	0.176	4.1395e-247		MAP1LC3B	1.07906e-24	-0.262001	0.516	0.656	2.63183e-20
							SNHG32	0	-0.595673	0.565	0.779	0		GRIPAP1	1.43517e-157	0.268843	0.632	0.479	3.50038e-153									MINDY2	2.50567e-124	0.437402	0.613	0.464	6.11133e-120		GOLGB1	6.91085e-23	-0.2621	0.678	0.778	1.68556e-18
							SLC3A2	0	-0.596774	0.718	0.826	0		EMB	3.68347e-125	0.268832	0.453	0.375	8.98399e-121									XRN2	3.17046e-142	0.437173	0.688	0.476	7.73276e-138		CTSZ	7.51142e-11	-0.262185	0.525	0.541	1.83204e-06
							MICOS10	0	-0.597757	0.732	0.887	0		ACTR1B	4.66678e-192	0.26849	0.477	0.311	1.13823e-187									STS	0	0.43693	0.336	0.07	0		TMEM59	7.07793e-29	-0.262282	0.929	0.954	1.72631e-24
							PCDH17	0	-0.601492	0.156	0.353	0		MROH1	3.24853e-166	0.268485	0.508	0.351	7.92317e-162									FAM49A	0	0.436836	0.266	0.006	0		GPI	1.2364e-22	-0.262418	0.49	0.623	3.01559e-18
							RPL15	0	-0.60284	0.995	0.995	0		GATAD2B	1.47543e-163	0.268326	0.581	0.414	3.59858e-159									CSNK2B	7.53717e-151	0.435441	0.838	0.639	1.83832e-146		PPL	2.03665e-23	-0.262437	0.432	0.553	4.96739e-19
							UBL5	0	-0.604341	0.868	0.951	0		UBXN4	1.49296e-168	0.268239	0.939	0.888	3.64133e-164									ST14	8.62597e-187	0.435138	0.399	0.172	2.10387e-182		SAT2	3.99213e-24	-0.262461	0.481	0.625	9.7368e-20
							APCDD1	0	-0.606026	0.092	0.376	0		CFLAR	9.57476e-139	0.268207	0.567	0.436	2.33528e-134									GMPR2	1.0776e-196	0.433242	0.555	0.273	2.62828e-192		RGS4	1.19574e-09	-0.262571	0.44	0.499	2.91641e-05
							UCP2	0	-0.606238	0.433	0.688	0		BRINP3	0	0.26819	0.153	0.013	0									THRAP3	2.47111e-130	0.433126	0.865	0.685	6.02703e-126		ADCY1	5.48618e-20	-0.262978	0.426	0.54	1.33808e-15
							RPL30	0	-0.611299	0.99	0.996	0		RAB6B	4.00287e-167	0.268095	0.424	0.246	9.76301e-163									ABHD11	6.86776e-191	0.432447	0.465	0.244	1.67505e-186		ZBTB7A	6.34031e-25	-0.263023	0.426	0.564	1.5464e-20
							PBX1	0	-0.612492	0.585	0.775	0		FNBP1L	1.17685e-120	0.268044	0.836	0.761	2.87034e-116									TRPS1	1.16415e-124	0.432256	0.282	0.204	2.83935e-120		RIOK3	1.35788e-26	-0.263101	0.525	0.658	3.31186e-22
							RPS27A	0	-0.613368	0.994	0.992	0		SMAP2	7.37881e-164	0.268037	0.538	0.39	1.79969e-159									MRPL3	1.86609e-159	0.431944	0.681	0.425	4.55139e-155		GOLGA4	2.18414e-25	-0.263118	0.805	0.88	5.32713e-21
							ETV1	0	-0.616941	0.332	0.54	0		OGA	6.53734e-146	0.267912	0.589	0.437	1.59446e-141									PTRHD1	4.4951e-160	0.431635	0.648	0.397	1.09635e-155		MAPK8IP2	4.70539e-25	-0.263203	0.427	0.575	1.14764e-20
							IRX1	0	-0.620121	0.318	0.566	0		CLOCK	2.42019e-139	0.267822	0.66	0.51	5.90285e-135									HNRNPM	3.15606e-111	0.431604	0.847	0.688	7.69762e-107		ZDBF2	5.52358e-23	-0.263423	0.301	0.429	1.3472e-18
							RPS24	0	-0.622533	0.996	0.996	0		RGMB	0	0.267813	0.292	0.106	0									JOSD2	4.31179e-270	0.431474	0.438	0.138	1.05165e-265		YPEL2	2.2898e-22	-0.263437	0.379	0.538	5.58482e-18
							MSI2	0	-0.623993	0.486	0.74	0		PANK3	1.93077e-134	0.267501	0.706	0.589	4.70914e-130									PDCD5	1.0909e-96	0.430493	0.797	0.571	2.66071e-92		ERC1	9.08715e-24	-0.263924	0.533	0.66	2.21636e-19
							VSTM2A	0	-0.627108	0.087	0.368	0		DDX46	2.31453e-138	0.267463	0.803	0.701	5.64514e-134									RANBP1	3.01557e-106	0.430353	0.808	0.56	7.35497e-102		UNC13B	6.13251e-25	-0.26395	0.382	0.515	1.49572e-20
							IFIH1	0	-0.627961	0.149	0.426	0		CLRN3	4.36227e-292	0.267275	0.221	0.062	1.06396e-287									RASSF8	1.76453e-231	0.430105	0.384	0.135	4.30368e-227		DPP4	0.000172801	-0.264056	0.521	0.505	1
							BEX3	0	-0.628098	0.94	0.968	0		ARNT2	4.17116e-174	0.267263	0.528	0.361	1.01735e-169									SNHG18	1.53904e-193	0.42988	0.4	0.166	3.75373e-189		DUSP1	1.39638e-10	-0.264131	0.361	0.436	3.40576e-06
							TUBA1B	0	-0.628923	0.794	0.864	0		TAOK1	7.91325e-129	0.267146	0.831	0.718	1.93004e-124									2024-03-05	6.95101e-214	0.429189	0.52	0.221	1.69535e-209		LASP1	4.32017e-26	-0.264156	0.405	0.555	1.05369e-21
							RPL22	0	-0.63389	0.972	0.989	0		ASIC2	0	0.267112	0.214	0.039	0									KRTDAP	2.05723e-218	0.428997	0.121	0.003	5.01759e-214		MAP2K6	1.85092e-22	-0.264158	0.262	0.376	4.51439e-18
							AC068587.4	0	-0.63508	0.15	0.317	0		CTNNBIP1	9.75008e-161	0.267083	0.625	0.48	2.37804e-156									B4GALT1	2.30192e-244	0.428875	0.408	0.161	5.61438e-240		DCDC1	1.68161e-17	-0.264503	0.273	0.382	4.10146e-13
							BTG2	2.2018e-282	-0.639072	0.51	0.685	5.37018e-278		CLVS2	0	0.267031	0.151	0.009	0									PEBP1	7.11341e-129	0.42847	0.99	0.955	1.73496e-124		KCNJ3	1.05055e-15	-0.264729	0.364	0.422	2.56229e-11
							PLIN3	0	-0.644946	0.446	0.695	0		SMIM30	2.44092e-140	0.26678	0.769	0.667	5.9534e-136									PARD3	2.98826e-233	0.428379	0.452	0.182	7.28837e-229		GSTK1	7.35628e-27	-0.264746	0.371	0.532	1.7942e-22
							TMTC1	0	-0.645232	0.113	0.451	0		AFF4	7.14778e-139	0.266717	0.79	0.679	1.74334e-134									IRX5	2.95748e-210	0.428288	0.258	0.035	7.2133e-206		YIPF4	6.15301e-26	-0.264792	0.598	0.709	1.50072e-21
							SLC7A8	0	-0.645916	0.776	0.834	0		PSD	3.01848e-138	0.266602	0.633	0.506	7.36208e-134									AAMDC	1.35658e-193	0.426927	0.506	0.249	3.30871e-189		SVOP	1.42692e-25	-0.265181	0.326	0.472	3.48025e-21
							CRIP1	0	-0.646898	0.141	0.362	0		PHKB	8.68016e-137	0.266539	0.716	0.591	2.11709e-132									SNX2	7.19811e-141	0.426413	0.755	0.564	1.75562e-136		TP53INP1	3.85641e-23	-0.265202	0.301	0.468	9.40578e-19
							DIRAS3	0	-0.654125	0.03	0.314	0		BORCS7	3.7938e-139	0.266526	0.756	0.666	9.25308e-135									FOXF2	2.59059e-127	0.426073	0.114	0.001	6.31845e-123		BACE1	1.57556e-24	-0.265436	0.603	0.74	3.84278e-20
							NPC2	0	-0.665048	0.785	0.888	0		RAB17	3.24544e-173	0.266484	0.526	0.355	7.91562e-169									SAR1A	8.47773e-166	0.425442	0.612	0.368	2.06772e-161		TOLLIP	2.00681e-27	-0.265439	0.456	0.622	4.89462e-23
							GNG5	0	-0.667377	0.702	0.871	0		AL031595.3	6.12333e-219	0.266379	0.308	0.135	1.49348e-214									BCL7C	5.42756e-148	0.425267	0.741	0.518	1.32378e-143		NBR1	4.28167e-27	-0.265448	0.36	0.521	1.0443e-22
							FRMD4B	0	-0.680964	0.293	0.584	0		ISCA1	4.82878e-171	0.26637	0.539	0.375	1.17774e-166									SMIM5	7.83836e-152	0.424742	0.364	0.203	1.91178e-147		MSMO1	9.52525e-19	-0.265562	0.456	0.591	2.32321e-14
							RRBP1	0	-0.681384	0.721	0.798	0		PRDM16	6.22465e-290	0.26635	0.288	0.106	1.51819e-285									PBDC1	3.48625e-167	0.424617	0.605	0.356	8.50298e-163		MAPRE3	3.05658e-28	-0.265944	0.351	0.526	7.455e-24
							DDC	1.16668e-280	-0.682603	0.782	0.655	2.84553e-276		C9orf78	1.21901e-150	0.266335	0.652	0.503	2.97315e-146									GALNT7	1.60721e-205	0.424475	0.399	0.17	3.91999e-201		SQLE	1.65029e-21	-0.265983	0.682	0.781	4.02505e-17
							CD63	0	-0.687394	0.963	0.985	0		MPZL3	6.55838e-255	0.266246	0.351	0.167	1.59959e-250									ISCU	1.31535e-126	0.424254	0.72	0.458	3.20813e-122		RPL5	8.14052e-32	-0.266057	0.983	0.994	1.98547e-27
							TMA7	0	-0.688839	0.896	0.97	0		CPLX2	2.55467e-153	0.26598	0.467	0.317	6.23084e-149									FGF11	0	0.424081	0.305	0.035	0		SAMD5	7.65766e-17	-0.266616	0.342	0.454	1.8677e-12
							PPP1R1A	0	-0.688922	0.492	0.673	0		MXD1	1.80429e-201	0.265795	0.407	0.229	4.40066e-197									CPNE3	1.09169e-125	0.423932	0.754	0.599	2.66264e-121		EML2	6.79515e-30	-0.266823	0.25	0.418	1.65734e-25
							ELL2	0	-0.691492	0.754	0.869	0		NEUROG3	0	0.265794	0.14	0.021	0									FHL3	0	0.423917	0.247	0.014	0		BCAM	9.1078e-20	-0.266972	0.786	0.878	2.22139e-15
							COX8A	0	-0.694329	0.966	0.989	0		ITPRIPL2	5.50925e-178	0.265781	0.366	0.217	1.34371e-173									CNGA1	0	0.423828	0.281	0.034	0		WNT4	7.30294e-18	-0.267127	0.468	0.569	1.78119e-13
							GLUL	0	-0.7012	0.51	0.683	0		RABEP1	2.99722e-153	0.265734	0.646	0.501	7.31022e-149									HPF1	6.1989e-195	0.423533	0.503	0.235	1.51191e-190		SIDT2	5.62517e-32	-0.267521	0.184	0.365	1.37198e-27
							ANKS1B	0	-0.701687	0.182	0.452	0		CLGN	1.81403e-155	0.265526	0.437	0.304	4.42443e-151									CYB5R2	0	0.423434	0.324	0.059	0		CYP51A1	2.17181e-25	-0.267544	0.785	0.867	5.29705e-21
							LRPAP1	0	-0.702039	0.695	0.857	0		PNISR	7.19615e-146	0.265509	0.963	0.919	1.75514e-141									MPST	1.9393e-142	0.421568	0.671	0.456	4.72996e-138		GCNT1	2.83741e-19	-0.267807	0.541	0.662	6.92044e-15
							PEG10	6.40662e-294	-0.703865	0.786	0.757	1.56257e-289		ABL1	9.96971e-205	0.265464	0.435	0.256	2.43161e-200									ID1	1.84941e-08	0.421353	0.405	0.241	0.000451072		EDEM3	8.41631e-28	-0.267812	0.402	0.559	2.05274e-23
							DSC2	0	-0.705254	0.33	0.495	0		CNKSR3	1.7192e-93	0.265437	0.502	0.361	4.19312e-89									TATDN1	1.84813e-228	0.420773	0.464	0.182	4.50758e-224		PDE4DIP	9.08075e-26	-0.268009	0.7	0.798	2.2148e-21
							NDUFC1	0	-0.710961	0.546	0.814	0		CPD	7.34734e-138	0.26533	0.671	0.537	1.79202e-133									FUT4	0	0.420728	0.34	0.081	0		CASR	5.72366e-18	-0.268071	0.32	0.42	1.396e-13
							HMGN3	0	-0.714286	0.73	0.916	0		BAG6	3.02428e-157	0.265037	0.637	0.481	7.37622e-153									ATP5MPL	1.71241e-124	0.42046	0.961	0.861	4.17656e-120		MMP24OS	7.19644e-29	-0.268285	0.335	0.495	1.75521e-24
							HSPB1	0	-0.715334	0.095	0.385	0		NONO	9.66605e-142	0.264948	0.876	0.772	2.35755e-137									DAZAP1	3.28019e-162	0.420446	0.566	0.342	8.00037e-158		CYSTM1	2.06937e-21	-0.268534	0.781	0.862	5.0472e-17
							HIST1H4C	0	-0.732663	0.515	0.637	0		F11R	1.6726e-150	0.264771	0.613	0.464	4.07946e-146									NDUFA12	2.40356e-107	0.42027	0.839	0.609	5.86227e-103		ANKRD12	4.77694e-25	-0.268706	0.675	0.777	1.1651e-20
							CRNDE	0	-0.734231	0.053	0.39	0		CAPNS1	7.30195e-142	0.264633	0.906	0.845	1.78095e-137									TOMM6	4.00544e-119	0.419956	0.907	0.761	9.76926e-115		SMIM30	2.56461e-27	-0.269014	0.556	0.687	6.25508e-23
							ITGB1	0	-0.738363	0.921	0.948	0		SOCS4	1.55064e-180	0.264481	0.492	0.32	3.78202e-176									SRM	9.47149e-146	0.419788	0.574	0.349	2.3101e-141		RAB7A	1.43209e-29	-0.269024	0.65	0.786	3.49287e-25
							CLDN4	0	-0.738425	0.046	0.132	0		CSNK1A1	1.20224e-164	0.264416	0.943	0.881	2.93227e-160									CYC1	1.50256e-139	0.418998	0.734	0.52	3.66474e-135		NFATC4	3.27592e-20	-0.269124	0.175	0.268	7.98997e-16
							HLA-C	0	-0.742355	0.351	0.668	0		FIBP	2.33028e-149	0.264394	0.695	0.571	5.68356e-145									BICDL2	0	0.418503	0.328	0.046	0		TMEM37	5.80784e-17	-0.269316	0.518	0.595	1.41653e-12
							PCSK2	0	-0.749777	0.409	0.592	0		NALCN	0	0.264273	0.247	0.063	0									FAM83B	5.93431e-230	0.418225	0.39	0.133	1.44738e-225		SCRN1	2.31562e-27	-0.269461	0.591	0.71	5.6478e-23
							CYBA	0	-0.761149	0.272	0.633	0		ATP6V1A	1.09469e-134	0.264224	0.781	0.661	2.66994e-130									PIK3R1	6.69805e-111	0.418158	0.551	0.422	1.63365e-106		PLD3	9.57792e-39	-0.269613	0.971	0.992	2.33606e-34
							MAGI2-AS3	0	-0.762319	0.267	0.603	0		ACAP2	3.00863e-126	0.264178	0.637	0.516	7.33806e-122									SUPT4H1	9.44267e-139	0.417737	0.763	0.548	2.30307e-134		RFX3	8.93794e-25	-0.269921	0.371	0.519	2.17996e-20
							IQGAP2	0	-0.764301	0.02	0.383	0		LGALS2	2.51229e-66	0.263644	0.343	0.213	6.12748e-62									PLEKHG4B	0	0.417403	0.291	0.018	0		ACLY	3.82548e-25	-0.270363	0.683	0.8	9.33034e-21
							PTGER3	0	-0.771436	0.204	0.471	0		PLPP7	1.16834e-124	0.263485	0.314	0.202	2.84958e-120									LBR	1.6439e-135	0.417251	0.542	0.313	4.00948e-131		MT1F	1.60944e-17	-0.270364	0.128	0.217	3.92542e-13
							HMGN2	0	-0.771736	0.861	0.958	0		MAP9	4.27301e-125	0.263282	0.763	0.664	1.04219e-120									KRAS	3.88744e-120	0.417145	0.728	0.54	9.48146e-116		PRSS3	4.17774e-24	-0.270956	0.091	0.206	1.01895e-19
							NR2F1	0	-0.778032	0.133	0.386	0		SHISA5	1.19947e-142	0.263274	0.69	0.559	2.92552e-138									NFIL3	6.22911e-294	0.417051	0.332	0.083	1.51928e-289		BAZ2A	6.21595e-28	-0.271136	0.41	0.587	1.51607e-23
							NR4A2	0	-0.778857	0.111	0.311	0		SPTAN1	4.77309e-122	0.263224	0.687	0.563	1.16416e-117									LAMA1	4.39393e-262	0.4167	0.237	0.033	1.07168e-257		CAMK2N1	5.01558e-34	-0.271297	0.898	0.961	1.2233e-29
							DMKN	0	-0.780944	0.244	0.62	0		VPS13A	6.58208e-122	0.263026	0.677	0.552	1.60537e-117									FST	2.20711e-160	0.416678	0.112	0.003	5.38315e-156		SRGAP3	2.34958e-24	-0.27213	0.209	0.336	5.73064e-20
							MDK	0	-0.781788	0.596	0.721	0		TENT5B	3.83368e-185	0.2628	0.326	0.18	9.35035e-181									NR2F2-AS1	3.08091e-290	0.416119	0.268	0.001	7.51435e-286		ZBTB20	1.9719e-25	-0.273912	0.286	0.443	4.80947e-21
							APOH	0	-0.790508	0.015	0.321	0		SYAP1	3.93107e-132	0.262662	0.912	0.84	9.58789e-128									ELOC	1.64168e-143	0.416087	0.745	0.508	4.00405e-139		ZBTB38	8.96447e-26	-0.274259	0.396	0.545	2.18643e-21
							VSTM2L	0	-0.792186	0.037	0.452	0		COX6A1	3.93613e-113	0.262636	0.898	0.924	9.60021e-109									FEZ2	5.82856e-150	0.415988	0.624	0.386	1.42159e-145		OCIAD2	5.78588e-24	-0.274851	0.641	0.746	1.41118e-19
							RPL26	0	-0.793183	0.972	0.984	0		REPIN1	2.07407e-168	0.262528	0.553	0.389	5.05866e-164									SIPA1L2	9.06699e-119	0.415757	0.511	0.277	2.21144e-114		YPEL5	2.53034e-28	-0.274901	0.414	0.587	6.1715e-24
							H2AFJ	0	-0.79387	0.702	0.897	0		DTX3L	2.63248e-188	0.262133	0.392	0.234	6.42061e-184									MIR205HG	6.45702e-206	0.414857	0.129	0.002	1.57487e-201		KAT6B	8.17651e-25	-0.274967	0.649	0.789	1.99425e-20
							ISG15	0	-0.818627	0.141	0.392	0		CDC5L	3.08421e-143	0.262021	0.648	0.509	7.52239e-139									RAB6B	2.68011e-131	0.414518	0.473	0.264	6.5368e-127		VAC14	3.99881e-26	-0.275098	0.226	0.354	9.7531e-22
							LY6H	0	-0.838491	0.414	0.584	0		RPS26	2.06839e-137	0.261649	0.959	0.954	5.04479e-133									POLE3	1.10203e-273	0.414505	0.407	0.122	2.68785e-269		SBDS	9.35146e-28	-0.275991	0.44	0.581	2.28082e-23
							PBXIP1	0	-0.856471	0.517	0.76	0		GOT2	7.48989e-164	0.261606	0.559	0.4	1.82678e-159									ELOVL1	3.17138e-157	0.414466	0.563	0.357	7.735e-153		MXD4	4.44372e-27	-0.276758	0.48	0.671	1.08382e-22
							CLU	0	-0.867744	0.868	0.83	0		ZNF148	2.53558e-132	0.261277	0.757	0.638	6.18429e-128									TMEM43	2.91144e-274	0.414265	0.402	0.123	7.10099e-270		KMT5B	8.47378e-29	-0.277526	0.46	0.619	2.06675e-24
							GPX3	0	-0.868028	0.394	0.63	0		LONP2	4.21832e-138	0.261247	0.742	0.617	1.02885e-133									CCDC59	5.32344e-182	0.414217	0.527	0.257	1.29839e-177		GPATCH2L	1.12078e-25	-0.278563	0.479	0.629	2.73359e-21
							ID1	3.84945e-243	-0.887391	0.139	0.295	9.38882e-239		XBP1	1.19039e-65	0.261093	0.711	0.683	2.90337e-61									NUDT1	2.78431e-230	0.414146	0.367	0.056	6.79093e-226		TPD52	1.92758e-28	-0.278848	0.76	0.834	4.70136e-24
							S100A10	0	-0.890696	0.589	0.744	0		AGPAT1	2.58697e-150	0.260977	0.62	0.481	6.30963e-146									NDFIP2	2.22247e-165	0.414082	0.516	0.304	5.4206e-161		PKIB	1.20732e-17	-0.279759	0.683	0.719	2.94466e-13
							CRH	0	-0.899306	0.023	0.242	0		ALPK3	2.67925e-137	0.260976	0.507	0.349	6.53469e-133									WNT10A	0	0.413531	0.249	0.007	0		ZNHIT1	1.67128e-33	-0.279846	0.773	0.873	4.07626e-29
							JUNB	0	-0.903436	0.445	0.673	0		WDR82	7.88529e-132	0.260952	0.705	0.573	1.92322e-127									SPTAN1	2.00188e-103	0.41339	0.719	0.576	4.88259e-99		SH3BGRL3	4.52746e-23	-0.279998	0.629	0.765	1.10425e-18
							HES1	0	-0.907173	0.137	0.403	0		ATP5MC1	3.72402e-127	0.260387	0.823	0.746	9.08288e-123									SOX9	7.01064e-90	0.412907	0.212	0.074	1.7099e-85		ICA1	6.95006e-30	-0.280135	0.415	0.573	1.69512e-25
							MPC2	0	-0.911812	0.578	0.854	0		ASH1L	4.30305e-125	0.260288	0.878	0.795	1.04951e-120									PSMG2	3.21035e-150	0.412757	0.679	0.402	7.83003e-146		PCYOX1	7.86162e-26	-0.280237	0.532	0.642	1.91745e-21
							C15orf48	0	-0.91425	0.227	0.64	0		ATP6V0D1	2.09727e-137	0.260287	0.866	0.77	5.11523e-133									RARG	0	0.41275	0.277	0.022	0		LINC00685	4.96828e-26	-0.280279	0.286	0.453	1.21176e-21
							SNHG6	0	-0.924104	0.594	0.828	0		KIF3C	9.9101e-178	0.260122	0.424	0.263	2.41707e-173									TUT7	1.18674e-165	0.412499	0.461	0.268	2.89446e-161		QPRT	3.1035e-22	-0.280304	0.662	0.746	7.56943e-18
							GLS	0	-0.931284	0.622	0.713	0		CDKN1B	6.45018e-179	0.260113	0.431	0.263	1.5732e-174									ZNRD2	1.83778e-196	0.41249	0.485	0.22	4.48235e-192		LONRF2	3.55492e-27	-0.280401	0.319	0.471	8.67044e-23
							H3F3B	0	-0.933413	0.908	0.986	0		HAGH	9.19905e-133	0.259785	0.766	0.647	2.24365e-128									MARCKS	6.00571e-93	0.412486	0.939	0.955	1.46479e-88		ALKBH7	9.72117e-32	-0.280903	0.656	0.803	2.37099e-27
							CD99	0	-0.944195	0.533	0.776	0		CLIP1	3.77562e-123	0.259759	0.615	0.469	9.20874e-119									NECTIN2	2.43451e-125	0.412394	0.643	0.496	5.93777e-121		PRDX5	3.09742e-39	-0.280952	0.917	0.953	7.5546e-35
							AKAP12	0	-0.959993	0.38	0.711	0		SHTN1	4.14282e-125	0.259692	0.694	0.581	1.01043e-120									COMMD1	6.54561e-152	0.412249	0.622	0.39	1.59647e-147		MCF2L	1.8086e-29	-0.28099	0.346	0.516	4.41117e-25
							SERF2	0	-0.960468	0.959	0.994	0		MYLIP	2.45868e-236	0.259302	0.29	0.124	5.99671e-232									NDUFC2	1.06467e-92	0.411411	0.934	0.796	2.59672e-88		TPST2	5.97098e-25	-0.281926	0.33	0.478	1.45632e-20
							CAST	0	-0.962572	0.558	0.697	0		CYP51A1	2.19763e-113	0.259193	0.906	0.856	5.36002e-109									CAPZA1	1.38016e-148	0.411408	0.662	0.406	3.3662e-144		TTC37	3.09025e-30	-0.281951	0.637	0.78	7.53713e-26
							RGS4	0	-0.974852	0.306	0.58	0		GK5	7.89125e-142	0.259002	0.485	0.344	1.92468e-137									LINC02802	3.99712e-169	0.411251	0.36	0.144	9.74898e-165		CLIP3	1.04969e-33	-0.282412	0.182	0.365	2.5602e-29
							IER2	0	-0.993761	0.296	0.467	0		CEP164	2.6181e-145	0.259	0.562	0.413	6.38556e-141									CCT2	1.59598e-119	0.410294	0.846	0.667	3.89261e-115		ST8SIA3	4.2037e-27	-0.282595	0.484	0.633	1.02528e-22
							CHGA	0	-1.00298	0.991	0.947	0		TLN1	1.29038e-137	0.258918	0.734	0.613	3.14723e-133									PPCS	2.09235e-128	0.410237	0.738	0.55	5.10325e-124		BAIAP3	1.54487e-33	-0.28268	0.092	0.251	3.76794e-29
							RBP1	0	-1.00478	0.421	0.79	0		SLC43A1	6.93011e-151	0.25877	0.446	0.305	1.69025e-146									MRPL43	1.08682e-127	0.409981	0.796	0.568	2.65076e-123		LINC02197	1.67767e-28	-0.282759	0.219	0.377	4.09185e-24
							SPATS2L	0	-1.00684	0.233	0.666	0		UBE2H	1.81008e-130	0.258745	0.706	0.572	4.41479e-126									UACA	1.04762e-88	0.409939	0.322	0.08	2.55515e-84		DNAJC10	4.09071e-26	-0.282811	0.54	0.679	9.97725e-22
							HLA-A	0	-1.00943	0.636	0.874	0		CACNA1C	1.42504e-133	0.25869	0.583	0.434	3.47567e-129									GLO1	1.97339e-120	0.409791	0.706	0.493	4.8131e-116		CHMP2A	8.48966e-31	-0.283119	0.561	0.708	2.07063e-26
							SDC2	0	-1.04962	0.174	0.674	0		NDUFB2	2.16943e-156	0.25833	0.962	0.946	5.29124e-152									NCK2	9.35299e-144	0.409771	0.53	0.277	2.28119e-139		RAB11A	1.42792e-37	-0.283688	0.891	0.938	3.48269e-33
							S100A11	0	-1.07277	0.602	0.686	0		MAP7D1	3.26724e-170	0.258302	0.508	0.342	7.9688e-166									FOSL2	3.68017e-279	0.409621	0.283	0.026	8.97594e-275		ABCA5	5.96708e-28	-0.28369	0.437	0.597	1.45537e-23
							PLK2	0	-1.07713	0.248	0.527	0		KSR2	5.03333e-195	0.258173	0.388	0.22	1.22763e-190									FBN2	0	0.40938	0.215	0.002	0		GRN	2.96041e-26	-0.284049	0.777	0.863	7.22044e-22
							SPTSSB	0	-1.10836	0.358	0.668	0		SPPL3	2.60821e-139	0.257953	0.623	0.48	6.36143e-135									OSTF1	2.61795e-202	0.408985	0.445	0.205	6.38517e-198		KLHDC8B	1.30095e-27	-0.284597	0.323	0.477	3.17303e-23
							B2M	0	-1.11059	0.716	0.927	0		MRPL52	1.43673e-145	0.257724	0.657	0.518	3.50419e-141									LSM3	5.76204e-113	0.408799	0.743	0.511	1.40536e-108		TSPAN31	1.10173e-35	-0.284974	0.188	0.378	2.68713e-31
							GHRL	0	-1.12632	0.027	0.112	0		PRNP	1.22279e-131	0.257446	0.651	0.523	2.98239e-127									PLSCR1	6.19039e-130	0.408619	0.496	0.307	1.50984e-125		RTL8C	2.59937e-30	-0.285285	0.503	0.65	6.33986e-26
							SERPINE2	0	-1.14656	0.277	0.596	0		YY1	1.15177e-135	0.257299	0.869	0.783	2.80917e-131									EPHB6	0	0.40856	0.255	0.008	0		EPB41L1	5.87088e-28	-0.285632	0.263	0.408	1.43191e-23
							LRATD1	0	-1.18322	0.153	0.569	0		AGO3	5.00692e-102	0.257198	0.749	0.643	1.22119e-97									OLA1	1.57369e-130	0.408036	0.754	0.571	3.83822e-126		SYT17	1.0622e-27	-0.286367	0.4	0.555	2.5907e-23
							BTG1	0	-1.20882	0.763	0.904	0		KCNK17	6.80963e-74	0.256774	0.591	0.464	1.66087e-69									TEN1	2.78667e-182	0.408028	0.496	0.248	6.79668e-178		TSPAN1	1.18996e-24	-0.286688	0.159	0.28	2.90232e-20
							SERPINI1	0	-1.24054	0.493	0.73	0		PGAP1	6.87816e-133	0.256577	0.525	0.382	1.67758e-128									CCDC186	3.23551e-108	0.40802	0.695	0.575	7.89141e-104		ATP6V0A1	4.81536e-30	-0.287015	0.575	0.736	1.17447e-25
							TM4SF4	0	-1.26005	0.182	0.52	0		VLDLR-AS1	1.99261e-156	0.256315	0.425	0.273	4.85997e-152									AUXG01000058.1	5.29874e-60	0.407612	0.296	0.203	1.29236e-55		CD68	1.12819e-29	-0.287687	0.096	0.225	2.75166e-25
							TMEM176B	0	-1.27056	0.431	0.843	0		SBDS	2.76093e-122	0.25613	0.652	0.562	6.73391e-118									SUDS3	3.86975e-148	0.406766	0.609	0.351	9.43833e-144		CRELD1	2.07261e-33	-0.288986	0.286	0.48	5.05509e-29
							TMEM176A	0	-1.28187	0.303	0.798	0		ADH1A	8.59749e-59	0.255975	0.133	0.057	2.09693e-54									NAB2	1.15069e-276	0.406613	0.303	0.043	2.80653e-272		GRIA4	4.37333e-19	-0.289395	0.155	0.245	1.06666e-14
							GSTP1	0	-1.28485	0.241	0.613	0		SNX27	8.36777e-147	0.255537	0.576	0.423	2.0409e-142									ARRDC3	5.43481e-168	0.406573	0.39	0.148	1.32555e-163		VAMP2	1.22626e-38	-0.290083	0.889	0.96	2.99085e-34
							ALDH1A1	0	-1.30759	0.889	0.904	0		TDG	1.63539e-129	0.25548	0.727	0.609	3.98873e-125									BRIX1	2.5707e-178	0.406377	0.523	0.254	6.26994e-174		RNF128	3.7932e-32	-0.29013	0.22	0.382	9.25161e-28
							TTR	0	-1.31358	0.938	0.895	0		NCOR1	7.63087e-131	0.255318	0.795	0.683	1.86117e-126									SH3KBP1	1.91262e-90	0.405983	0.505	0.413	4.66487e-86		IRF2BPL	3.61818e-25	-0.290155	0.402	0.525	8.82474e-21
							COL5A2	0	-1.31655	0.082	0.252	0		RNF130	2.55556e-162	0.255057	0.522	0.362	6.23301e-158									NDUFB4	8.3422e-94	0.405977	0.903	0.758	2.03466e-89		PHLDB2	1.23094e-28	-0.29038	0.568	0.704	3.00226e-24
							AGT	0	-1.35669	0.132	0.374	0		TBL1X	2.21507e-74	0.255014	0.788	0.662	5.40256e-70									B4GALT4	2.01126e-161	0.405892	0.511	0.299	4.90545e-157		ITPR1	4.13024e-25	-0.29069	0.384	0.561	1.00737e-20
							CHGB	0	-1.39745	0.869	0.918	0		PURA	5.84645e-127	0.254798	0.846	0.749	1.42595e-122									UPK3B	0	0.405505	0.211	0.003	0		FAM174A	3.86167e-31	-0.290874	0.302	0.471	9.41862e-27
							TMSB4X	0	-1.51765	0.891	0.97	0		THUMPD3-AS1	7.84191e-117	0.254634	0.722	0.6	1.91264e-112									SYNGR2	1.04611e-140	0.405435	0.547	0.373	2.55146e-136		ATP9A	2.58411e-30	-0.291376	0.535	0.689	6.30265e-26
							TPH1	0	-1.54768	0.149	0.276	0		SGCB	1.57647e-139	0.254515	0.625	0.483	3.845e-135									NKAIN4	9.84085e-55	0.405412	0.146	0.047	2.40018e-50		SMDT1	1.5951e-34	-0.29228	0.788	0.875	3.89044e-30
							PDK3	0	-1.59494	0.275	0.695	0		MAP1A	4.46216e-99	0.254509	0.535	0.381	1.08832e-94									HMGN3	1.65755e-88	0.405376	0.942	0.856	4.04278e-84		MT-ND2	2.40132e-17	-0.292424	0.965	0.978	5.85681e-13
							ANXA2	0	-1.68299	0.044	0.102	0		DBNL	2.14174e-146	0.25428	0.605	0.461	5.22369e-142									ALKAL2	0	0.404985	0.267	0.003	0		SEZ6L2	2.88308e-34	-0.292493	0.83	0.923	7.03182e-30
							ARX	0	-1.73186	0.028	0.613	0		KIF3B	1.18883e-106	0.254264	0.805	0.675	2.89956e-102									LSM14A	3.28949e-126	0.404422	0.766	0.586	8.02307e-122		PTPRF	6.07347e-26	-0.293497	0.638	0.744	1.48132e-21
							VIM	0	-1.78176	0.207	0.694	0		CGNL1	5.26142e-228	0.254064	0.275	0.113	1.28326e-223									LATS2	0	0.404024	0.271	0.012	0		PJA2	6.24441e-34	-0.29366	0.701	0.831	1.52301e-29
							CRYBA2	0	-1.82135	0.818	0.903	0		SLC25A4	1.17727e-123	0.254031	0.696	0.603	2.87136e-119									BLOC1S4	1.26137e-232	0.40391	0.457	0.153	3.07649e-228		CCND1	1.16669e-18	-0.293862	0.381	0.581	2.84556e-14
							SSTR2	0	-1.85854	0.416	0.851	0		TRAK2	4.5476e-228	0.254025	0.349	0.175	1.10916e-223									TRAPPC6A	1.27222e-143	0.403618	0.572	0.357	3.10293e-139		TCTA	1.95883e-35	-0.294353	0.283	0.477	4.77758e-31
							KRT19	0	-1.87291	0.197	0.536	0		MAPK6	1.54561e-150	0.25383	0.555	0.407	3.76974e-146									NOB1	6.40194e-230	0.403384	0.414	0.155	1.56143e-225		ARVCF	1.4424e-32	-0.295151	0.275	0.453	3.51801e-28
							KCTD12	0	-1.9231	0.408	0.82	0		COA4	6.33022e-133	0.253795	0.684	0.573	1.54394e-128									VTI1B	1.99916e-133	0.403257	0.68	0.477	4.87595e-129		PFDN5	2.7813e-58	-0.295157	0.981	0.993	6.78358e-54
							IGFBP2	0	-2.01175	0.097	0.496	0		TRAPPC5	3.68937e-153	0.253757	0.897	0.845	8.99838e-149									BAZ1A	9.48794e-186	0.402218	0.396	0.149	2.31411e-181		EPS8L2	3.54016e-31	-0.295764	0.394	0.568	8.63446e-27
							FEV	0	-2.03067	0.353	0.799	0		TTC39C	2.87589e-181	0.253703	0.366	0.198	7.01429e-177									HOMER2	1.1164e-174	0.402205	0.332	0.161	2.7229e-170		WDR59	1.06149e-34	-0.295826	0.275	0.462	2.58897e-30
							SERPINA1	0	-2.05229	0.606	0.807	0		GNL3L	2.35145e-150	0.253695	0.507	0.357	5.73518e-146									PDLIM2	4.14069e-201	0.402054	0.311	0.095	1.00991e-196		PCSK1	1.25091e-05	-0.2963	0.384	0.454	0.305098
							SPINK1	0	-2.19185	0.245	0.567	0		ATP6V0C	7.6947e-194	0.253384	0.987	0.965	1.87674e-189									SMS	1.67492e-104	0.401703	0.706	0.592	4.08513e-100		SC5D	7.90055e-31	-0.296508	0.5	0.642	1.92694e-26
							DPP4	0	-2.28388	0.207	0.633	0		ENTPD4	1.16408e-126	0.253294	0.624	0.485	2.8392e-122									MGME1	7.11447e-283	0.400508	0.346	0.067	1.73522e-278		FRRS1L	1.22526e-23	-0.296885	0.361	0.485	2.98841e-19
							SST	0	-2.84384	0.349	0.291	0		TRIQK	2.21476e-157	0.252936	0.521	0.376	5.4018e-153									CCDC3	4.11191e-237	0.400312	0.191	0.026	1.00289e-232		TBC1D17	3.28671e-36	-0.296921	0.218	0.406	8.01628e-32
							GC	0	-3.0477	0.216	0.808	0		GSE1	1.62648e-109	0.252853	0.754	0.631	3.96698e-105									MPG	5.12754e-147	0.399638	0.609	0.357	1.25061e-142		SLC6A4	1.3748e-35	-0.297025	0.125	0.304	3.35314e-31
							GCG	0	-6.17356	0.543	0.751	0		ADORA2A	1.11511e-140	0.252718	0.438	0.286	2.71976e-136									PSMA4	6.0261e-120	0.399253	0.773	0.584	1.46977e-115		ASCL2	4.13319e-20	-0.29723	0.436	0.538	1.00809e-15
														JPX	5.93451e-123	0.252684	0.935	0.892	1.44743e-118									SLC16A10	3.4763e-104	0.398858	0.351	0.277	8.4787e-100		GNAS	4.0329e-25	-0.297288	0.999	0.997	9.83624e-21
														POLD4	1.30309e-159	0.252681	0.436	0.27	3.17823e-155									AMOTL1	1.33614e-120	0.398397	0.437	0.162	3.25885e-116		CELF3	2.52541e-32	-0.300367	0.389	0.574	6.15947e-28
														MX1	6.53967e-79	0.252429	0.265	0.153	1.59503e-74									CARMN	2.20774e-163	0.398393	0.105	0.004	5.38469e-159		GOLGA2	1.45785e-33	-0.300452	0.429	0.61	3.5557e-29
														SMARCA4	1.41212e-120	0.252417	0.727	0.59	3.44416e-116									BDH2	2.43107e-172	0.397866	0.47	0.221	5.92938e-168		RUNX1T1	1.80043e-20	-0.301525	0.555	0.673	4.39126e-16
														TOX3	1.48389e-101	0.251842	0.648	0.519	3.61921e-97									CSPP1	1.57003e-141	0.397408	0.335	0.204	3.82929e-137		RIC3	5.39031e-33	-0.301662	0.363	0.536	1.3147e-28
														SEMA6D	4.70374e-285	0.251679	0.257	0.084	1.14724e-280									EIF2AK4	8.10255e-148	0.397185	0.56	0.322	1.97621e-143		CLTC	1.8614e-40	-0.302838	0.819	0.913	4.53994e-36
														EFR3A	1.23155e-134	0.251677	0.666	0.547	3.00374e-130									TSEN34	1.17343e-133	0.39716	0.656	0.427	2.862e-129		KCNQ1OT1	9.81009e-11	-0.302979	0.484	0.575	2.39268e-06
														ARID1A	2.82486e-118	0.251374	0.848	0.755	6.88982e-114									IGFL2-AS1	1.73626e-211	0.396792	0.187	0.001	4.23474e-207		PSME4	7.75575e-24	-0.303036	0.377	0.528	1.89163e-19
														CHROMR	4.4401e-195	0.251286	0.374	0.208	1.08294e-190									LUC7L2	7.58659e-123	0.396345	0.666	0.449	1.85037e-118		LONP2	3.93878e-34	-0.303768	0.486	0.642	9.60669e-30
														TPI1	2.45025e-116	0.251131	0.966	0.928	5.97617e-112									CDC123	5.42566e-144	0.395711	0.607	0.355	1.32332e-139		COPA	2.52943e-35	-0.304212	0.627	0.761	6.16928e-31
														KMT2C	1.86837e-107	0.251108	0.778	0.673	4.55696e-103									RAP2C	7.15571e-185	0.395589	0.428	0.187	1.74528e-180		APP	1.71267e-38	-0.304242	0.911	0.942	4.17721e-34
														HERC2	2.36998e-119	0.251055	0.742	0.626	5.78037e-115									CNIH4	6.61438e-137	0.395039	0.597	0.352	1.61325e-132		CHD6	2.70218e-32	-0.304524	0.498	0.65	6.59063e-28
														PDCD10	3.61973e-135	0.250919	0.686	0.555	8.82851e-131									PPARG	0	0.394603	0.269	0.009	0		KPNA6	1.59359e-32	-0.305729	0.528	0.661	3.88677e-28
														SMARCC2	1.7674e-118	0.250664	0.754	0.655	4.31069e-114									MESD	2.46711e-111	0.394107	0.756	0.545	6.01729e-107		PRR13	6.89556e-32	-0.305966	0.55	0.686	1.68183e-27
														TMEM160	2.04555e-126	0.250555	0.748	0.627	4.98909e-122									GOLIM4	1.33281e-110	0.39393	0.431	0.308	3.25073e-106		FAXDC2	8.87417e-31	-0.306355	0.112	0.25	2.16441e-26
														LHPP	1.08361e-165	0.250554	0.447	0.289	2.64292e-161									RAB5IF	2.43118e-128	0.393704	0.647	0.426	5.92965e-124		MIA2	3.08736e-33	-0.306396	0.612	0.764	7.53007e-29
														CDK5RAP1	6.94292e-114	0.250548	0.36	0.274	1.69338e-109									EIF4H	1.25137e-125	0.393349	0.751	0.541	3.0521e-121		Z83843.1	3.04886e-31	-0.306593	0.38	0.541	7.43618e-27
														UBE2G2	1.72475e-126	0.250331	0.627	0.498	4.20667e-122									GAS1	1.89976e-201	0.393334	0.166	0.014	4.63351e-197		SGPL1	3.8996e-30	-0.306664	0.197	0.331	9.51111e-26
														PPME1	7.16201e-147	0.250316	0.487	0.331	1.74681e-142									DNAJC19	2.92796e-130	0.393047	0.678	0.426	7.14129e-126		NEBL	1.46792e-29	-0.306954	0.377	0.529	3.58026e-25
														PPP4C	4.06234e-132	0.250187	0.74	0.614	9.90805e-128									TUFM	6.08042e-122	0.392685	0.846	0.683	1.48301e-117		ZNF483	8.7935e-33	-0.306966	0.337	0.516	2.14473e-28
														AP1B1	3.18633e-153	0.250072	0.522	0.368	7.77145e-149									ARID5B	1.48281e-73	0.392447	0.463	0.399	3.61657e-69		SPTBN4	1.72566e-35	-0.307512	0.229	0.422	4.2089e-31
														PRLR	1.90122e-140	-0.251232	0.05	0.196	4.63706e-136									ABHD17C	3.67673e-233	0.392227	0.378	0.135	8.96755e-229		IDI1	2.08561e-27	-0.308274	0.751	0.829	5.0868e-23
														GC	2.86133e-13	-0.251505	0.647	0.627	6.97879e-09									EMC6	6.45755e-135	0.392197	0.666	0.398	1.575e-130		FBXO17	1.38897e-24	-0.308887	0.38	0.487	3.38771e-20
														MAGT1	1.2539e-104	-0.252158	0.407	0.55	3.05825e-100									PPP4C	1.02124e-115	0.392189	0.806	0.626	2.49081e-111		FSIP2	5.86354e-27	-0.308933	0.304	0.455	1.43012e-22
														KRT8	1.71208e-40	-0.252322	0.915	0.86	4.17577e-36									HSP90AB1	6.11362e-184	0.392089	1	0.999	1.49111e-179		MAGED1	2.73892e-36	-0.308971	0.775	0.88	6.68022e-32
														GPR137B	3.77551e-136	-0.252328	0.139	0.306	9.20848e-132									NDUFA6	3.64639e-94	0.391747	0.91	0.777	8.89354e-90		PRUNE2	1.01647e-26	-0.309173	0.254	0.396	2.47916e-22
														MANBA	3.44821e-122	-0.252575	0.218	0.377	8.41018e-118									NEDD4	2.34454e-296	0.391405	0.321	0.071	5.71834e-292		SNAP25	6.26043e-31	-0.310493	0.387	0.539	1.52692e-26
														SH3KBP1	3.92668e-97	-0.25362	0.294	0.44	9.57718e-93									MOB1A	8.92008e-144	0.391369	0.577	0.325	2.17561e-139		ASPHD1	3.2498e-35	-0.310572	0.429	0.618	7.92626e-31
														WWOX	4.69877e-124	-0.254224	0.214	0.368	1.14603e-119									GSTK1	4.41656e-105	0.390946	0.693	0.519	1.0772e-100		ARMCX3	1.09224e-34	-0.310651	0.636	0.786	2.66397e-30
														PPP1R14B	1.95564e-65	-0.254481	0.562	0.623	4.76982e-61									MXI1	6.82049e-179	0.390774	0.397	0.167	1.66352e-174		BIRC6	3.00604e-33	-0.310662	0.586	0.738	7.33172e-29
														HIST1H4C	7.41248e-34	-0.254488	0.653	0.591	1.8079e-29									PFDN4	2.03329e-143	0.390383	0.587	0.335	4.95919e-139		PLEKHA1	1.14896e-29	-0.31085	0.598	0.708	2.80231e-25
														SLC25A5	2.95859e-102	-0.254718	0.88	0.93	7.21599e-98									CHMP2A	9.78066e-111	0.389362	0.859	0.697	2.3855e-106		SERPINF2	2.74806e-32	-0.311488	0.198	0.367	6.70251e-28
														CIB2	1.13393e-141	-0.25496	0.123	0.297	2.76567e-137									AC027237.3	0	0.388447	0.188	0.008	0		CALY	1.54203e-10	-0.312165	0.628	0.722	3.761e-06
														ELP4	7.01125e-114	-0.255505	0.267	0.42	1.71004e-109									EIF4A1	1.42822e-138	0.388446	0.993	0.977	3.48344e-134		ABCC8	5.33943e-22	-0.313693	0.755	0.834	1.30229e-17
														MIR7-3HG	1.46142e-50	-0.256138	0.642	0.68	3.5644e-46									SELENOP	4.76571e-61	0.38765	0.376	0.497	1.16236e-56		RABAC1	1.67312e-39	-0.313721	0.801	0.899	4.08074e-35
														SEC11A	1.51288e-109	-0.25724	0.792	0.868	3.68991e-105									PLAC9	2.44681e-140	0.387501	0.112	0.002	5.96777e-136		MMUT	1.70023e-32	-0.313797	0.368	0.52	4.14687e-28
														DIAPH2	1.30795e-99	-0.258285	0.336	0.494	3.19008e-95									LTA4H	3.3556e-138	0.387433	0.569	0.349	8.1843e-134		MAP9	4.2809e-34	-0.314485	0.518	0.685	1.04411e-29
														CASTOR2	1.06146e-114	-0.258583	0.322	0.479	2.58889e-110									PTGES3	1.93349e-97	0.386886	0.956	0.877	4.71578e-93		TRIM2	4.20732e-30	-0.314542	0.525	0.653	1.02617e-25
														RNF8	1.47221e-98	-0.259658	0.529	0.644	3.59071e-94									ADIRF	7.39859e-173	0.386679	0.107	0.005	1.80452e-168		RTL5	3.99101e-34	-0.315517	0.318	0.51	9.73407e-30
														HINT1	3.99128e-130	-0.259794	0.965	0.987	9.73473e-126									PUF60	9.79536e-120	0.386137	0.779	0.594	2.38909e-115		NRXN1	9.72024e-32	-0.31649	0.626	0.776	2.37077e-27
														SLC12A5	1.39985e-107	-0.260155	0.338	0.48	3.41423e-103									ITGB6	0	0.386126	0.197	0.002	0		SNRPN	6.15946e-40	-0.317556	0.829	0.919	1.50229e-35
														MCFD2	1.81193e-113	-0.260231	0.387	0.542	4.41931e-109									SDHB	1.4073e-148	0.386099	0.551	0.297	3.43239e-144		HSPA5	4.91768e-22	-0.317614	0.905	0.944	1.19942e-17
														GAD2	1.17107e-69	-0.260844	0.62	0.72	2.85623e-65									MRPL20	2.09836e-110	0.385918	0.908	0.78	5.1179e-106		HS6ST3	8.10831e-33	-0.317703	0.216	0.387	1.97762e-28
														TSPAN33	1.3026e-143	-0.262358	0.136	0.312	3.17704e-139									GFRA3	1.39495e-103	0.385591	0.103	0.047	3.40228e-99		PLEKHB1	1.55371e-37	-0.317778	0.258	0.447	3.78951e-33
														FAU	1.63296e-156	-0.262498	0.964	0.993	3.98278e-152									WBP1	6.08194e-134	0.385242	0.595	0.367	1.48338e-129		GABARAPL2	3.13544e-41	-0.318651	0.815	0.896	7.64734e-37
														NEO1	9.14778e-128	-0.262511	0.235	0.41	2.23114e-123									EPS8L1	0	0.384315	0.237	0.012	0		PLPPR2	1.18992e-39	-0.318773	0.237	0.444	2.90221e-35
														APOB	4.76133e-64	-0.263064	0.155	0.217	1.16129e-59									SSR3	6.21373e-94	0.384209	0.779	0.624	1.51553e-89		PSD	1.15003e-36	-0.319528	0.331	0.532	2.80492e-32
														HEXA	1.80085e-103	-0.263311	0.609	0.701	4.39228e-99									RFC1	3.0949e-99	0.383936	0.682	0.458	7.54845e-95		PAM	1.77352e-19	-0.320518	0.542	0.643	4.32562e-15
														PHPT1	3.79123e-126	-0.263629	0.902	0.945	9.24681e-122									COX5B	3.16242e-107	0.383927	0.966	0.911	7.71314e-103		INA	1.48021e-31	-0.321683	0.493	0.632	3.61023e-27
														RPL6	4.75251e-151	-0.264488	0.995	0.998	1.15914e-146									LRP1	4.03123e-166	0.383857	0.383	0.173	9.83217e-162		SSTR1	1.17276e-33	-0.3226	0.222	0.399	2.86036e-29
														CNNM1	9.94586e-144	-0.264849	0.135	0.312	2.4258e-139									TYRO3	0	0.383758	0.28	0.015	0		LINC00907	6.913e-33	-0.323432	0.32	0.478	1.68608e-28
														HS3ST5	3.55251e-152	-0.265091	0.029	0.199	8.66457e-148									CKAP4	2.57907e-97	0.383449	0.621	0.465	6.29034e-93		WSB1	8.52893e-35	-0.324273	0.753	0.877	2.08021e-30
														SPART	5.17551e-119	-0.266453	0.151	0.33	1.26231e-114									HDLBP	2.80677e-103	0.383221	0.941	0.876	6.8457e-99		PAX6	3.52811e-22	-0.324507	0.782	0.85	8.60505e-18
														NLGN4X	3.63229e-135	-0.266585	0.085	0.25	8.85915e-131									PET100	5.90521e-89	0.382541	0.874	0.713	1.44028e-84		SGCD	1.81317e-27	-0.324549	0.257	0.376	4.42232e-23
														ZNF608	1.92947e-112	-0.267043	0.276	0.449	4.70597e-108									GPC1	9.52526e-171	0.382358	0.4	0.178	2.32321e-166		PSAP	5.48429e-42	-0.32474	0.846	0.931	1.33762e-37
														FABP5	4.39216e-65	-0.267427	0.33	0.424	1.07125e-60									C14orf119	7.97668e-134	0.381787	0.613	0.355	1.94551e-129		SMIM32	6.08639e-24	-0.325465	0.412	0.543	1.48447e-19
														TMEM238	3.70197e-99	-0.26749	0.664	0.742	9.02912e-95									RTN3	3.27147e-103	0.381594	0.834	0.798	7.9791e-99		OTUB1	5.1401e-37	-0.325968	0.462	0.663	1.25367e-32
														NR4A1	2.01035e-36	-0.267695	0.209	0.342	4.90324e-32									PON2	1.30024e-88	0.381371	0.409	0.326	3.17129e-84		SSTR2	2.36507e-13	-0.326214	0.705	0.721	5.7684e-09
														PBX3	2.80183e-111	-0.267826	0.346	0.519	6.83367e-107									HIKESHI	3.2405e-142	0.381335	0.558	0.303	7.90358e-138		FIS1	1.57565e-42	-0.32813	0.69	0.825	3.843e-38
														TP53I13	3.80739e-112	-0.26814	0.436	0.573	9.28624e-108									CHMP4A	2.44103e-117	0.381101	0.699	0.499	5.95367e-113		CCS	2.01496e-37	-0.32882	0.287	0.467	4.91448e-33
														SLC37A4	7.38994e-110	-0.268319	0.468	0.608	1.80241e-105									LRRC59	4.34098e-135	0.380975	0.531	0.305	1.05877e-130		SLC43A2	2.37961e-36	-0.328918	0.214	0.395	5.80386e-32
														NUCB1	1.85599e-104	-0.269922	0.729	0.798	4.52676e-100									N4BP3	0	0.380632	0.257	0.012	0		GABPB1-AS1	1.91239e-31	-0.329185	0.716	0.863	4.66432e-27
														QSOX1	7.73912e-133	-0.270078	0.174	0.34	1.88757e-128									BOC	0	0.380178	0.23	0.024	0		MXRA7	1.3454e-37	-0.329335	0.609	0.763	3.28142e-33
														RIPPLY3	1.09261e-156	-0.271813	0.066	0.23	2.66487e-152									KDSR	4.49825e-142	0.37999	0.515	0.288	1.09712e-137		BNIP3	2.47105e-40	-0.329336	0.753	0.876	6.0269e-36
														IGFBPL1	5.44732e-120	-0.272196	0.271	0.443	1.3286e-115									AC132217.1	0	0.379925	0.265	0.007	0		CD46	1.66425e-39	-0.331359	0.707	0.816	4.0591e-35
														RNF150	2.51618e-111	-0.272426	0.187	0.339	6.13696e-107									KREMEN2	0	0.379703	0.21	0.019	0		KIF3A	2.70224e-37	-0.331419	0.482	0.654	6.59077e-33
														ELL2	4.13725e-89	-0.272614	0.84	0.834	1.00908e-84									EIF4EBP1	9.53633e-49	0.379369	0.561	0.436	2.32591e-44		KCNJ6	2.09464e-30	-0.332413	0.703	0.83	5.10882e-26
														RPLP0	3.62386e-213	-0.272688	0.994	0.998	8.8386e-209									GNL2	4.95954e-154	0.379221	0.497	0.254	1.20963e-149		MLXIPL	3.10902e-25	-0.332633	0.397	0.531	7.58291e-21
														AMOTL1	7.74962e-158	-0.275832	0.034	0.201	1.89013e-153									RRP7A	5.54257e-162	0.379156	0.462	0.229	1.35183e-157		RASA4	2.34827e-37	-0.332882	0.306	0.495	5.72742e-33
														PACSIN3	1.403e-162	-0.276148	0.084	0.269	3.42192e-158									CHRD	0	0.378915	0.207	0.002	0		TENT5A	1.14916e-20	-0.33363	0.655	0.729	2.80279e-16
														NBL1	6.41119e-152	-0.277014	0.023	0.195	1.56369e-147									PLPP3	2.05813e-86	0.378754	0.35	0.245	5.01977e-82		ATP6AP1	3.1296e-45	-0.334263	0.795	0.898	7.63309e-41
														COL6A2	1.78286e-115	-0.277558	0.032	0.116	4.3484e-111									ATP5MD	4.71629e-108	0.378547	0.947	0.898	1.1503e-103		MOB1B	4.40952e-27	-0.335784	0.706	0.846	1.07548e-22
														COX7C	4.43846e-172	-0.277701	0.954	0.984	1.08254e-167									SNRPC	8.82375e-105	0.378348	0.817	0.605	2.15211e-100		REEP2	2.48117e-40	-0.335984	0.265	0.472	6.05158e-36
														HMGN3	2.63665e-111	-0.279586	0.818	0.868	6.43079e-107									CDO1	6.83592e-159	0.37798	0.398	0.191	1.66728e-154		DDX24	1.87923e-45	-0.337404	0.801	0.89	4.58344e-41
														TBC1D4	3.41184e-105	-0.27959	0.272	0.433	8.32149e-101									MACC1	2.79672e-90	0.377966	0.379	0.163	6.82121e-86		PRKAR1A	2.76513e-47	-0.337431	0.803	0.901	6.74415e-43
														PCDH10	1.31979e-129	-0.279974	0.07	0.199	3.21896e-125									SGMS2	6.92995e-143	0.377891	0.37	0.164	1.69021e-138		VLDLR	9.35789e-36	-0.337906	0.371	0.532	2.28239e-31
														RALGPS2	4.53716e-130	-0.280307	0.247	0.422	1.10661e-125									MTAP	1.08812e-152	0.377849	0.489	0.253	2.65391e-148		LINC00261	3.28907e-23	-0.338182	0.416	0.578	8.02204e-19
														CD164	1.34491e-137	-0.280956	0.913	0.943	3.28023e-133									HAND2	6.54487e-289	0.377729	0.247	0.001	1.59629e-284		SAMD11	3.34364e-29	-0.338194	0.163	0.303	8.15514e-25
														PPP3CA	3.90307e-105	-0.281414	0.376	0.515	9.51959e-101									MMP14	0	0.377699	0.211	0.004	0		MT1X	1.34598e-08	-0.338554	0.169	0.245	0.000328283
														UNC5C	2.49806e-165	-0.282234	0.04	0.216	6.09277e-161									MEA1	2.71399e-121	0.377136	0.654	0.428	6.61941e-117		EXOC7	1.23289e-38	-0.338741	0.513	0.682	3.00703e-34
														ATP6AP2	6.38904e-114	-0.282263	0.794	0.859	1.55829e-109									MRPS18C	1.92112e-112	0.377054	0.704	0.46	4.68561e-108		SORCS1	5.44386e-35	-0.340664	0.059	0.186	1.32776e-30
														C1GALT1	6.363e-129	-0.282283	0.373	0.544	1.55194e-124									AMOTL2	0	0.377015	0.246	0.014	0		IGF2BP2	1.20639e-39	-0.341025	0.496	0.663	2.94239e-35
														TMEM147	9.67544e-112	-0.2827	0.609	0.7	2.35984e-107									C17orf49	9.0924e-110	0.376973	0.686	0.494	2.21764e-105		KIF1A	5.90441e-39	-0.341663	0.709	0.825	1.44009e-34
														SNHG7	1.17277e-85	-0.282861	0.46	0.585	2.86039e-81									PTH1R	2.18221e-229	0.376602	0.141	0.001	5.32242e-225		NEU1	8.18368e-38	-0.34188	0.368	0.58	1.996e-33
														SLC25A6	4.83866e-153	-0.282946	0.941	0.975	1.18015e-148									MIR210HG	3.8927e-229	0.376337	0.326	0.084	9.49429e-225		HOPX	1.24119e-15	-0.342413	0.422	0.474	3.02726e-11
														COL6A1	2.64939e-118	-0.283022	0.255	0.399	6.46187e-114									TMEM254	7.12123e-232	0.375964	0.371	0.118	1.73687e-227		HCG18	2.3997e-35	-0.342727	0.424	0.607	5.85288e-31
														ATRAID	7.86876e-123	-0.283662	0.685	0.782	1.91919e-118									FAM189A2	0	0.375743	0.235	0.017	0		GLIS3	1.02578e-29	-0.342949	0.23	0.356	2.50189e-25
														FKBP11	1.82086e-118	-0.283712	0.266	0.403	4.44107e-114									BARD1	6.07141e-118	0.375648	0.376	0.123	1.48082e-113		NFASC	1.68885e-32	-0.344005	0.338	0.485	4.11911e-28
														KCNJ6	3.57175e-94	-0.283729	0.746	0.841	8.71151e-90									PTK7	3.08802e-116	0.375603	0.377	0.304	7.53168e-112		RETREG1	2.30419e-33	-0.345503	0.252	0.408	5.61991e-29
														PIGT	3.06588e-115	-0.283751	0.588	0.693	7.47769e-111									LSM4	4.45368e-81	0.375407	0.773	0.631	1.08625e-76		HNF1A-AS1	2.99856e-32	-0.345843	0.491	0.719	7.31349e-28
														TMEM132B	6.61405e-131	-0.284556	0.11	0.239	1.61317e-126									CTSH	5.29505e-193	0.375164	0.201	0.039	1.29146e-188		SCG5	5.4659e-34	-0.346689	0.848	0.924	1.33313e-29
														GLTPD2	1.00701e-118	-0.284586	0.324	0.479	2.4561e-114									LSM1	1.4001e-123	0.375099	0.649	0.395	3.41483e-119		REEP5	2.95092e-40	-0.346726	0.59	0.752	7.19729e-36
														RPL39	1.59326e-156	-0.284888	0.993	0.996	3.88597e-152									MID1	0	0.374969	0.25	0.014	0		RIMBP2	1.46073e-37	-0.346855	0.483	0.668	3.56273e-33
														HYMAI	4.26901e-111	-0.285151	0.148	0.267	1.04121e-106									BCL2L12	0	0.374965	0.278	0.01	0		FKBP1B	5.96147e-35	-0.347067	0.515	0.674	1.454e-30
														NME4	2.46899e-122	-0.285701	0.632	0.744	6.02186e-118									UBE2D2	6.21372e-109	0.374826	0.885	0.733	1.51553e-104		KIF5C	2.06049e-27	-0.347552	0.67	0.768	5.02554e-23
														AC112770.1	5.62198e-128	-0.286497	0.01	0.163	1.3712e-123									SMIM14	3.37456e-80	0.374772	0.647	0.474	8.23055e-76		HSD17B12	2.21227e-36	-0.347753	0.621	0.751	5.39573e-32
														LAPTM4B	3.22964e-104	-0.286996	0.51	0.612	7.87709e-100									FAM89A	5.4627e-147	0.373237	0.331	0.171	1.33235e-142		CPE	1.02895e-35	-0.347781	0.918	0.968	2.5096e-31
														RPS9	0	-0.287448	0.998	0.999	0									RABAC1	1.122e-99	0.373185	0.936	0.894	2.73655e-95		LLGL2	1.60096e-41	-0.349243	0.547	0.717	3.90474e-37
														ESRRG	4.23572e-140	-0.287608	0.114	0.272	1.03309e-135									KDELR3	3.98096e-245	0.373102	0.289	0.06	9.70955e-241		STAT3	5.7934e-41	-0.349803	0.373	0.567	1.41301e-36
														GUSB	4.79252e-140	-0.288507	0.299	0.469	1.1689e-135									TPR	1.81876e-83	0.373078	0.858	0.743	4.43595e-79		GABARAPL1	3.88038e-44	-0.352228	0.264	0.484	9.46424e-40
														KRTCAP2	1.81744e-117	-0.288591	0.787	0.859	4.43273e-113									PRKX	1.39586e-228	0.37297	0.309	0.07	3.40449e-224		GAS5	6.21637e-32	-0.352465	0.675	0.826	1.51617e-27
														ITGA1	1.13893e-79	-0.288618	0.321	0.388	2.77784e-75									TMC6	0	0.372967	0.27	0.006	0		CREBRF	2.61108e-42	-0.353415	0.255	0.473	6.36842e-38
														GHR	4.62526e-170	-0.289297	0.074	0.26	1.1281e-165									KNOP1	6.18855e-146	0.372751	0.433	0.219	1.50939e-141		SYT5	2.51207e-36	-0.353649	0.292	0.483	6.12694e-32
														SH3YL1	5.19171e-96	-0.290131	0.477	0.572	1.26626e-91									STK26	7.80613e-216	0.372638	0.305	0.097	1.90392e-211		ADH6	1.44847e-36	-0.3537	0.134	0.288	3.53282e-32
														CNTN4	2.12638e-167	-0.290493	0.037	0.213	5.18623e-163									ACAA1	1.92153e-114	0.372441	0.631	0.443	4.68662e-110		UNC80	1.02823e-39	-0.354231	0.4	0.592	2.50785e-35
														SERPINF2	1.67483e-119	-0.290907	0.223	0.387	4.08492e-115									MGAT4B	4.91408e-98	0.372252	0.674	0.51	1.19854e-93		CHCHD10	3.92522e-38	-0.354369	0.443	0.642	9.57362e-34
														C1QTNF4	8.17969e-154	-0.290939	0.066	0.218	1.99503e-149									PSMB3	2.76034e-105	0.372137	0.863	0.722	6.73247e-101		OS9	1.21854e-45	-0.355429	0.707	0.835	2.97201e-41
														POU6F2	3.25311e-150	-0.291525	0.089	0.246	7.93434e-146									MEX3D	3.02294e-192	0.371618	0.398	0.157	7.37296e-188		IGFBP5	8.76326e-16	-0.355596	0.651	0.767	2.13736e-11
														NPHS1	9.36674e-171	-0.291552	0.085	0.269	2.28455e-166									PGM2	6.91634e-228	0.371469	0.347	0.104	1.68689e-223		LRRFIP1	6.15326e-39	-0.355685	0.796	0.872	1.50078e-34
														OBSL1	1.05206e-123	-0.291855	0.357	0.509	2.56596e-119									ZNF860	4.2044e-242	0.370547	0.286	0.082	1.02545e-237		EIF3E	1.33915e-38	-0.356338	0.699	0.866	3.26618e-34
														SYNE2	5.33615e-72	-0.292912	0.146	0.202	1.30149e-67									IQCB1	1.33398e-176	0.370215	0.426	0.181	3.25357e-172		TCEAL4	4.54066e-47	-0.357435	0.779	0.879	1.10747e-42
														LDHA	4.63392e-61	-0.293362	0.307	0.357	1.13021e-56									MRPS12	3.81412e-135	0.370153	0.538	0.303	9.30263e-131		VPS13C	3.22783e-42	-0.3578	0.55	0.725	7.87269e-38
														SLC6A4	3.78018e-150	-0.293942	0.144	0.327	9.21986e-146									CTSL	1.38185e-66	0.369451	0.564	0.464	3.37034e-62		PROX1	3.91847e-31	-0.35879	0.621	0.765	9.55715e-27
														TPD52L1	1.6254e-166	-0.294028	0.086	0.263	3.96435e-162									CLIC5	2.39152e-148	0.36842	0.137	0.03	5.83292e-144		ATP6V0E1	3.22959e-53	-0.358909	0.862	0.93	7.87697e-49
														TLE4	3.90831e-169	-0.294253	0.061	0.245	9.53237e-165									SNAI2	9.05291e-179	0.368203	0.114	0.007	2.20801e-174		RNF7	3.20921e-48	-0.359662	0.632	0.807	7.82727e-44
														LMAN2	7.45975e-135	-0.294903	0.55	0.68	1.81943e-130									EPHA7	0	0.368052	0.194	0.013	0		NPTX2	4.0648e-24	-0.360613	0.147	0.237	9.91406e-20
														GRN	3.32731e-118	-0.295078	0.82	0.867	8.11531e-114									TPRKB	1.84912e-161	0.367626	0.459	0.205	4.51e-157		DSP	1.94863e-40	-0.363309	0.895	0.973	4.75272e-36
														NRXN3	7.41694e-161	-0.29513	0.108	0.293	1.80899e-156									SOD1	5.44745e-92	0.367462	0.947	0.871	1.32863e-87		NORAD	5.81159e-46	-0.363584	0.707	0.845	1.41745e-41
														RPL13	6.18378e-281	-0.295726	0.998	0.999	1.50822e-276									CLEC7A	4.46993e-252	0.367441	0.225	0.014	1.09022e-247		ORAI3	8.31478e-47	-0.36361	0.278	0.498	2.02797e-42
														PCP4	2.98582e-47	-0.296176	0.154	0.215	7.28241e-43									GLTP	3.95642e-156	0.367092	0.395	0.204	9.64971e-152		CAPNS1	3.52325e-49	-0.364323	0.733	0.858	8.59321e-45
														RPL18A	5.34268e-221	-0.297014	0.994	0.997	1.30308e-216									TSG101	5.07799e-108	0.366996	0.756	0.542	1.23852e-103		CCDC28B	1.67415e-43	-0.364791	0.517	0.707	4.08324e-39
														DMAC1	5.13616e-126	-0.297315	0.48	0.616	1.25271e-121									DUSP23	2.19257e-172	0.366511	0.417	0.178	5.34767e-168		SCN3A	7.29899e-36	-0.365883	0.178	0.348	1.78022e-31
														C4orf48	2.43499e-131	-0.297332	0.943	0.948	5.93895e-127									BSPRY	7.83986e-150	0.366374	0.44	0.236	1.91214e-145		GCH1	2.88416e-32	-0.365947	0.615	0.726	7.03447e-28
														PROC	3.84353e-111	-0.297438	0.589	0.7	9.37436e-107									ESRP1	8.79151e-114	0.366308	0.49	0.318	2.14425e-109		ARID3A	4.1563e-41	-0.368495	0.706	0.816	1.01372e-36
														SYNE1	1.90782e-101	-0.297596	0.337	0.485	4.65318e-97									TSPAN5	8.06923e-87	0.365914	0.382	0.175	1.96809e-82		CPEB4	5.87665e-44	-0.370536	0.508	0.698	1.43331e-39
														RPL4	2.43505e-217	-0.298218	0.975	0.989	5.93909e-213									PART1	0	0.365754	0.236	0.013	0		CELF4	1.9318e-40	-0.371073	0.571	0.729	4.71166e-36
														PFKL	2.58687e-129	-0.298545	0.451	0.605	6.30937e-125									YIPF3	8.21575e-102	0.365558	0.82	0.678	2.00382e-97		FFAR1	2.00093e-38	-0.371585	0.206	0.381	4.88027e-34
														PHTF2	7.10974e-181	-0.299211	0.107	0.305	1.73406e-176									PKP1	3.82916e-199	0.365319	0.189	0.001	9.33931e-195		MAP1B	5.45679e-22	-0.372393	0.874	0.887	1.33091e-17
														TMEM258	2.43405e-129	-0.300006	0.727	0.812	5.93665e-125									RPN2	7.6907e-86	0.365293	0.801	0.715	1.87576e-81		HOOK3	5.9019e-41	-0.373356	0.57	0.708	1.43947e-36
														RPS28	7.03588e-264	-0.300457	0.998	0.998	1.71605e-259									AC008883.3	0	0.365291	0.26	0.028	0		BEX4	5.02638e-45	-0.373405	0.63	0.771	1.22593e-40
														GCLM	9.06409e-116	-0.300489	0.486	0.616	2.21073e-111									TMEM97	3.86462e-114	0.365282	0.289	0.143	9.42582e-110		KCNK17	6.10545e-36	-0.375191	0.295	0.49	1.48912e-31
														BACE2	2.61495e-123	-0.301207	0.027	0.128	6.37785e-119									IMP3	3.48774e-110	0.36458	0.658	0.462	8.50661e-106		PREPL	3.917e-48	-0.375242	0.504	0.697	9.55355e-44
														RPL23	6.06148e-157	-0.301549	0.971	0.987	1.47839e-152									CYP4B1	3.29773e-185	0.364302	0.109	0.001	8.04317e-181		TNRC6B	5.26716e-52	-0.375249	0.827	0.922	1.28466e-47
														PLOD2	4.19431e-143	-0.301838	0.169	0.342	1.02299e-138									RWDD1	2.38686e-92	0.364296	0.8	0.631	5.82155e-88		CLDN3	5.55029e-44	-0.37578	0.508	0.712	1.35372e-39
														AQP10	1.33251e-170	-0.302236	0.041	0.21	3.25e-166									SNAPIN	3.16174e-181	0.364227	0.419	0.165	7.71149e-177		PLCXD3	5.55628e-32	-0.376456	0.348	0.513	1.35518e-27
														DOCK1	4.61838e-170	-0.302326	0.157	0.365	1.12642e-165									MRPL52	7.21835e-102	0.363983	0.729	0.531	1.76056e-97		CBX6	2.29331e-55	-0.37718	0.853	0.94	5.59337e-51
														TMEM65	2.01019e-157	-0.303771	0.238	0.447	4.90285e-153									CYTOR	3.29533e-172	0.363477	0.212	0.046	8.0373e-168		CSTB	3.94879e-49	-0.378379	0.786	0.882	9.63109e-45
														CSRNP3	1.18585e-120	-0.30477	0.447	0.609	2.89229e-116									NME1	7.67102e-87	0.363263	0.692	0.512	1.87096e-82		HMGCR	1.03317e-39	-0.380004	0.598	0.738	2.5199e-35
														GPX7	4.17391e-147	-0.304994	0.358	0.543	1.01802e-142									PSMD9	1.38987e-108	0.362914	0.697	0.471	3.38989e-104		A1CF	4.41792e-49	-0.380124	0.72	0.861	1.07753e-44
														CHID1	9.38916e-150	-0.305579	0.359	0.53	2.29002e-145									TMEM9B	3.25428e-115	0.362854	0.615	0.396	7.9372e-111		PCLO	2.50538e-41	-0.380525	0.573	0.721	6.11062e-37
														TMED5	2.50451e-152	-0.305731	0.383	0.564	6.10849e-148									EPHB4	0	0.36213	0.26	0.013	0		KIF3B	1.52851e-45	-0.38156	0.517	0.702	3.72805e-41
														ATP5MG	8.15966e-195	-0.305829	0.953	0.983	1.99014e-190									HSP90AA1	7.48081e-88	0.361861	0.999	0.992	1.82457e-83		ATP6V1G1	1.67445e-61	-0.382011	0.907	0.959	4.08399e-57
														ESYT1	9.62783e-142	-0.305832	0.328	0.489	2.34823e-137									LCA5	4.76816e-171	0.36167	0.341	0.114	1.16295e-166		NOP53	2.02076e-49	-0.382906	0.601	0.796	4.92863e-45
														CRELD2	8.81089e-150	-0.305978	0.352	0.53	2.14898e-145									TRAM1	2.23914e-89	0.361647	0.791	0.718	5.46127e-85		JAK1	1.69921e-40	-0.382909	0.575	0.712	4.14438e-36
														LMO4	7.10204e-114	-0.306885	0.266	0.44	1.73219e-109									TOMM22	2.36013e-106	0.361024	0.725	0.49	5.75636e-102		EPB41L4A-AS1	1.36218e-45	-0.383387	0.412	0.603	3.32235e-41
														JUNB	7.80047e-44	-0.306933	0.547	0.615	1.90253e-39									BRI3	1.70424e-75	0.360998	0.939	0.869	4.15664e-71		ASCL1	1.40589e-11	-0.383973	0.246	0.345	3.42897e-07
														SNRPE	6.55722e-137	-0.307834	0.522	0.662	1.59931e-132									LAD1	4.76457e-82	0.360986	0.315	0.121	1.16208e-77		BAZ2B	1.05026e-41	-0.384207	0.655	0.803	2.56158e-37
														FKBP2	1.27161e-166	-0.309481	0.232	0.417	3.10145e-162									DAB2	1.9104e-187	0.360036	0.23	0.054	4.65945e-183		SNHG8	3.07091e-38	-0.384784	0.605	0.739	7.48996e-34
														EPB41L4A-AS1	5.14462e-134	-0.309714	0.438	0.626	1.25477e-129									DEK	4.48126e-51	0.358761	0.763	0.593	1.09298e-46		SHC2	3.00034e-46	-0.386428	0.503	0.688	7.31783e-42
														PTMA	7.22109e-147	-0.310884	0.991	0.992	1.76122e-142									ATP10B	0	0.358223	0.201	0.002	0		GNG2	2.44622e-43	-0.386476	0.432	0.619	5.96632e-39
														VGF	3.23669e-69	-0.312196	0.319	0.5	7.8943e-65									PPIL4	9.2068e-103	0.35719	0.616	0.386	2.24554e-98		GPD1	5.97994e-52	-0.387252	0.072	0.306	1.45851e-47
														CCDC8	1.04653e-182	-0.313792	0.127	0.337	2.55249e-178									METTL5	3.67838e-114	0.357151	0.612	0.368	8.97158e-110		SEC31A	7.63546e-53	-0.387673	0.617	0.799	1.86229e-48
														LGALS3BP	7.97836e-82	-0.314586	0.423	0.568	1.94592e-77									FRG1	2.95337e-126	0.357149	0.519	0.286	7.20326e-122		ACVR1C	3.50158e-14	-0.387939	0.524	0.593	8.54034e-10
														IMMP1L	5.91581e-152	-0.315387	0.407	0.572	1.44287e-147									CCT7	6.69803e-94	0.356525	0.829	0.673	1.63365e-89		HIPK2	2.84009e-45	-0.389155	0.717	0.856	6.92697e-41
														RPL37	3.28361e-167	-0.315979	0.99	0.997	8.00873e-163									IFIT1	1.00978e-62	0.35573	0.226	0.131	2.46285e-58		HPN	5.7702e-52	-0.390525	0.223	0.472	1.40735e-47
														C12orf57	1.62885e-152	-0.317263	0.762	0.879	3.97277e-148									PSMD6	1.1653e-107	0.355163	0.639	0.415	2.84217e-103		SELENOM	1.28477e-44	-0.390709	0.228	0.432	3.13357e-40
														PAXX	7.34005e-171	-0.317348	0.18	0.382	1.79024e-166									EMC4	3.14117e-102	0.354836	0.732	0.498	7.66131e-98		SYT7	1.69483e-43	-0.390914	0.46	0.652	4.13369e-39
														RPL29	4.13721e-202	-0.31833	0.987	0.995	1.00906e-197									ARL5A	3.29507e-88	0.354692	0.737	0.554	8.03669e-84		RHOB	6.28922e-34	-0.391109	0.208	0.367	1.53394e-29
														HLA-A	7.66758e-84	-0.318536	0.79	0.805	1.87012e-79									RCC2	3.78889e-193	0.354212	0.363	0.131	9.24111e-189		CMIP	7.39773e-42	-0.392344	0.634	0.775	1.80431e-37
														RPS15	1.14379e-298	-0.319086	0.992	0.998	2.78971e-294									NUDT8	0	0.352965	0.277	0.037	0		KIF12	1.21288e-42	-0.393827	0.605	0.759	2.95821e-38
														LINC01370	5.29756e-187	-0.320215	0.046	0.235	1.29208e-182									RSU1	8.18317e-230	0.352946	0.342	0.096	1.99588e-225		PROC	7.33903e-44	-0.394418	0.522	0.688	1.78999e-39
														MYDGF	5.87233e-150	-0.322754	0.507	0.658	1.43226e-145									PSMB2	1.96573e-94	0.352943	0.836	0.671	4.79442e-90		TMEM190	4.89287e-22	-0.395328	0.41	0.524	1.19337e-17
														FAT3	4.51563e-167	-0.324139	0.102	0.292	1.10136e-162									TMED10	2.04433e-87	0.352538	0.872	0.802	4.98612e-83		MNX1	3.02271e-25	-0.395791	0.327	0.415	7.37238e-21
														TMEM236	4.39249e-144	-0.324978	0.012	0.186	1.07133e-139									PSMA5	6.15389e-99	0.352436	0.751	0.548	1.50093e-94		CTSD	1.67459e-47	-0.396789	0.775	0.893	4.08432e-43
														KIAA1549L	2.18169e-202	-0.325424	0.055	0.273	5.32114e-198									TRADD	5.73188e-186	0.352421	0.372	0.139	1.398e-181		JUNB	2.49768e-18	-0.396981	0.528	0.607	6.09183e-14
														SLC12A2	3.33835e-99	-0.325784	0.275	0.353	8.14224e-95									EPHB3	0	0.352254	0.249	0.008	0		HSD17B14	7.80608e-50	-0.397061	0.334	0.581	1.9039e-45
														CERS6	1.61246e-144	-0.330431	0.491	0.656	3.93279e-140									PSMD8	3.11789e-91	0.352066	0.937	0.874	7.60453e-87		RSRP1	7.36366e-50	-0.398062	0.531	0.711	1.796e-45
														KLF6	1.4972e-48	-0.330794	0.411	0.468	3.65167e-44									OVOL1	0	0.351729	0.192	0.005	0		SYP	1.38533e-51	-0.398946	0.664	0.81	3.37883e-47
														FRRS1L	2.52749e-120	-0.330904	0.318	0.511	6.16454e-116									SRSF5	6.19693e-85	0.351309	0.901	0.797	1.51143e-80		ANXA6	1.53537e-45	-0.400106	0.633	0.768	3.74478e-41
														RPL17	2.9932e-231	-0.331273	0.993	0.997	7.30042e-227									CAPNS2	3.01341e-185	0.351176	0.182	0.001	7.34971e-181		RPS6KA3	8.8614e-37	-0.402402	0.749	0.807	2.16129e-32
														CTHRC1	3.41509e-182	-0.331308	0.067	0.24	8.3294e-178									TNFRSF21	6.13612e-148	0.351087	0.251	0.075	1.4966e-143		BCAT2	8.82684e-48	-0.403062	0.401	0.591	2.15287e-43
														MBNL1	5.5591e-155	-0.331907	0.549	0.71	1.35586e-150									CWC15	4.67435e-98	0.350919	0.723	0.521	1.14007e-93		RPH3AL	1.75222e-52	-0.404112	0.286	0.515	4.27367e-48
														FSTL5	5.09944e-140	-0.332721	0.194	0.371	1.24375e-135									HK1	2.51104e-112	0.350844	0.374	0.125	6.12442e-108		AC060780.1	5.43099e-35	-0.404446	0.288	0.427	1.32462e-30
														CRIP2	5.47156e-127	-0.334346	0.635	0.741	1.33451e-122									TCF3	2.36821e-124	0.350658	0.461	0.245	5.77607e-120		MICOS13	1.3417e-57	-0.40464	0.591	0.78	3.2724e-53
														KIAA0319L	3.79244e-181	-0.334499	0.237	0.448	9.24977e-177									CUZD1	1.53442e-262	0.350441	0.165	0.01	3.74245e-258		CAMK1D	6.40421e-28	-0.40465	0.313	0.413	1.56199e-23
														RPL32	6.99686e-210	-0.334548	0.982	0.996	1.70653e-205									DCTN6	2.33645e-114	0.350305	0.567	0.331	5.69859e-110		CLSTN3	6.7135e-53	-0.405841	0.355	0.582	1.63742e-48
														RPL15	4.66829e-196	-0.334624	0.987	0.996	1.1386e-191									KLK1	1.70066e-280	0.349818	0.181	0.002	4.14791e-276		RUFY3	4.56931e-54	-0.407635	0.673	0.834	1.11446e-49
														EMP2	6.39491e-152	-0.336834	0.028	0.152	1.55972e-147									PPP1R3B	1.11193e-72	0.349791	0.48	0.352	2.71199e-68		N4BP2L2	8.37486e-61	-0.408295	0.795	0.9	2.04263e-56
														RPL31	3.64434e-177	-0.33864	0.895	0.956	8.88854e-173									PHLDA1	5.20446e-112	0.349678	0.154	0.053	1.26937e-107		YIF1A	2.89636e-56	-0.409804	0.496	0.707	7.06421e-52
														CMTM6	2.72842e-166	-0.338727	0.72	0.812	6.65463e-162									KYAT3	1.22529e-142	0.349561	0.456	0.214	2.98847e-138		ADH5	3.64458e-48	-0.410682	0.555	0.718	8.88914e-44
														RPLP2	1.34407e-293	-0.339231	0.991	0.996	3.2782e-289									PHYHD1	0	0.34936	0.272	0.026	0		NDRG1	2.62074e-48	-0.411953	0.126	0.314	6.39198e-44
														RPL36	0	-0.341864	0.991	0.996	0									ARMC10	1.66705e-147	0.349213	0.445	0.201	4.06593e-143		GABRB3	1.68717e-48	-0.412721	0.63	0.779	4.115e-44
														GAS5	1.09325e-127	-0.343106	0.691	0.845	2.66644e-123									MFAP1	1.16605e-116	0.349192	0.534	0.309	2.84398e-112		MAP6	1.12068e-52	-0.412808	0.364	0.58	2.73334e-48
														RPL21	1.42699e-290	-0.343225	0.991	0.995	3.48042e-286									THBS1	3.8529e-101	0.34875	0.114	0.002	9.39722e-97		STX1A	2.1779e-54	-0.412831	0.352	0.575	5.31189e-50
														RPS16	2.35417e-213	-0.343286	0.972	0.992	5.74182e-209									TWF1	3.72882e-97	0.348657	0.613	0.429	9.09459e-93		PAX4	5.85391e-28	-0.413836	0.245	0.392	1.42777e-23
														DDOST	8.0343e-174	-0.343358	0.498	0.669	1.95956e-169									KIAA1522	2.32388e-153	0.347808	0.398	0.183	5.66795e-149		CIRBP	2.25443e-71	-0.415199	0.886	0.959	5.49855e-67
														LINC01146	5.83414e-185	-0.344198	0.178	0.389	1.42295e-180									TUBB6	3.38424e-284	0.347299	0.209	0.01	8.25417e-280		LRP10	4.70765e-57	-0.415404	0.318	0.57	1.1482e-52
														PSD3	3.82022e-144	-0.344726	0.465	0.643	9.31751e-140									TRAPPC1	1.66414e-89	0.347249	0.815	0.693	4.05884e-85		NME3	3.35969e-59	-0.416727	0.52	0.759	8.19429e-55
														VTN	2.20209e-35	-0.345491	0.72	0.731	5.3709e-31									LRRN1	1.2445e-179	0.346404	0.229	0.06	3.03533e-175		SLC7A2	2.72759e-32	-0.417916	0.707	0.823	6.65258e-28
														DCC	2.55008e-190	-0.348466	0.046	0.228	6.21964e-186									SUSD6	7.20878e-165	0.346052	0.365	0.155	1.75822e-160		RUNDC3A	2.78432e-56	-0.418017	0.341	0.581	6.79096e-52
														CAPZB	1.70755e-178	-0.348915	0.756	0.827	4.16472e-174									COPS5	3.44478e-101	0.3458	0.645	0.422	8.40182e-97		SERINC1	2.21173e-62	-0.419876	0.702	0.866	5.39442e-58
														NPAS3	2.21248e-196	-0.349028	0.097	0.291	5.39624e-192									NRP2	2.53321e-114	0.345689	0.114	0.026	6.1785e-110		VIL1	2.52553e-43	-0.41991	0.643	0.777	6.15976e-39
														TIAM1	3.14013e-206	-0.351444	0.125	0.346	7.65879e-202									ANAPC11	3.37716e-82	0.345395	0.913	0.808	8.2369e-78		MBNL2	2.4398e-44	-0.420983	0.19	0.361	5.95066e-40
														HNRNPA1	7.39989e-189	-0.352406	0.902	0.952	1.80483e-184									GPM6B	4.53476e-93	0.345214	0.209	0.147	1.10603e-88		SLC29A4	9.56418e-53	-0.421154	0.599	0.775	2.3327e-48
														HMGCLL1	5.97121e-210	-0.352413	0.171	0.408	1.45638e-205									NT5DC2	4.73576e-67	0.34508	0.598	0.427	1.15505e-62		HERPUD1	3.05656e-42	-0.422279	0.468	0.64	7.45494e-38
														TMEM45B	4.76419e-197	-0.353557	0.037	0.227	1.16199e-192									LMTK3	4.45634e-202	0.344956	0.273	0.095	1.0869e-197		KDM5B	4.44885e-56	-0.423176	0.534	0.797	1.08508e-51
														MEIS3	1.42526e-216	-0.353691	0.058	0.286	3.4762e-212									C5orf30	1.3551e-241	0.34489	0.282	0.066	3.30509e-237		RGS2	4.23231e-29	-0.423672	0.138	0.244	1.03226e-24
														TSPAN14	5.69438e-219	-0.354104	0.13	0.364	1.38886e-214									METTL9	7.2545e-89	0.344889	0.838	0.673	1.76937e-84		SLC3A2	1.99086e-39	-0.424414	0.641	0.799	4.85571e-35
														COA3	1.15516e-179	-0.354153	0.731	0.83	2.81743e-175									RHPN2	8.63339e-263	0.344774	0.275	0.056	2.10568e-258		RAB29	2.00968e-52	-0.424515	0.342	0.563	4.9016e-48
														NR2F2	1.67508e-129	-0.356053	0.168	0.286	4.08551e-125									POLR2E	5.17417e-95	0.344217	0.66	0.454	1.26198e-90		MAB21L4	1.35451e-50	-0.431204	0.372	0.571	3.30366e-46
														LDHB	5.41857e-110	-0.357028	0.482	0.557	1.32159e-105									NOTCH1	8.69715e-272	0.344213	0.289	0.054	2.12123e-267		COL5A2	1.95339e-07	-0.432505	0.157	0.202	0.00476431
														TMOD1	5.82952e-201	-0.357179	0.055	0.258	1.42182e-196									PEA15	7.28499e-133	0.343922	0.35	0.179	1.77681e-128		GLG1	1.6215e-59	-0.433601	0.713	0.849	3.95485e-55
														RPS29	0	-0.357382	0.996	0.997	0									MANF	5.49721e-43	0.343796	0.831	0.682	1.34077e-38		TRNP1	3.66161e-56	-0.433711	0.364	0.604	8.93068e-52
														WEE1	1.49557e-150	-0.359017	0.183	0.381	3.6477e-146									NUPR1	2.05685e-171	0.343353	0.1	0.002	5.01665e-167		PLXNA2	1.29411e-39	-0.433959	0.33	0.474	3.15633e-35
														SLC2A1	3.17523e-145	-0.359192	0.161	0.282	7.7444e-141									GABRA4	1.4484e-270	0.343352	0.201	0.001	3.53265e-266		SEPHS2	2.01971e-58	-0.436731	0.359	0.606	4.92608e-54
														ETFDH	6.3968e-192	-0.359208	0.34	0.547	1.56018e-187									SPDL1	1.34379e-86	0.343291	0.225	0.14	3.2775e-82		PLIN3	8.77153e-41	-0.437133	0.469	0.625	2.13938e-36
														RPS11	0	-0.360103	0.996	0.998	0									TMBIM6	1.55719e-99	0.343238	0.949	0.969	3.79799e-95		SCD	1.43304e-42	-0.438914	0.709	0.832	3.49518e-38
														IFIH1	8.32191e-141	-0.362739	0.243	0.361	2.02971e-136									SEC11A	1.71343e-77	0.343139	0.948	0.852	4.17906e-73		TERF2IP	5.29655e-70	-0.439104	0.786	0.903	1.29183e-65
														WNT4	8.95716e-132	-0.363928	0.431	0.591	2.18465e-127									MT2A	0.000540915	0.342884	0.237	0.082	1		EEF2	4.87163e-127	-0.439473	0.966	0.995	1.18819e-122
														RPS5	2.66129e-257	-0.365131	0.97	0.987	6.4909e-253									PTPN12	2.08282e-116	0.34285	0.487	0.277	5.07999e-112		TMEM86B	1.50002e-59	-0.440094	0.184	0.45	3.65855e-55
														TUNAR	8.39766e-199	-0.365233	0.027	0.255	2.04819e-194									MRPS7	1.83151e-99	0.3428	0.639	0.423	4.46707e-95		AC010168.2	1.48825e-43	-0.440396	0.199	0.386	3.62983e-39
														RPL13A	0	-0.365711	0.999	0.999	0									WNT10B	0	0.342338	0.231	0.003	0		PNRC1	4.71868e-56	-0.442185	0.463	0.704	1.15089e-51
														ADGRG2	3.71248e-202	-0.366463	0.033	0.231	9.05473e-198									AGAP1	7.34925e-95	0.342223	0.406	0.275	1.79248e-90		GIPR	2.13497e-55	-0.443677	0.4	0.622	5.2072e-51
														MAGI2	8.39182e-187	-0.367695	0.308	0.513	2.04676e-182									HOXB6	0	0.342124	0.242	0.002	0		CBLN1	4.97041e-27	-0.444659	0.153	0.25	1.21228e-22
														PRDX6	2.06453e-138	-0.369617	0.632	0.731	5.03539e-134									SOCS1	0	0.34188	0.224	0.006	0		IAPP	0.00205102	-0.445431	0.285	0.368	1
														PCDH20	4.35815e-191	-0.36998	0.026	0.21	1.06295e-186									DUT	1.36543e-54	0.341462	0.698	0.498	3.33029e-50		VAT1	9.44419e-61	-0.452073	0.475	0.679	2.30344e-56
														CD63	3.66407e-160	-0.370112	0.956	0.983	8.93666e-156									MRPL11	1.12979e-106	0.341452	0.572	0.344	2.75555e-102		F10	1.12079e-51	-0.45351	0.77	0.889	2.73361e-47
														RPS20	1.24178e-248	-0.371652	0.967	0.988	3.02869e-244									SH3GLB2	1.85316e-82	0.340699	0.605	0.468	4.51986e-78		KCNH6	2.06706e-58	-0.455503	0.45	0.68	5.04157e-54
														GRSF1	9.81513e-204	-0.37246	0.732	0.84	2.39391e-199									SNRPD3	1.35885e-89	0.340594	0.789	0.612	3.31424e-85		PDZK1	6.59548e-55	-0.456376	0.304	0.529	1.60864e-50
														ZDHHC14	1.89608e-206	-0.372512	0.256	0.494	4.62453e-202									ARHGAP28	6.65848e-211	0.340304	0.168	0.022	1.624e-206		EPHX1	2.33608e-51	-0.456379	0.509	0.694	5.6977e-47
														CTSD	4.25473e-183	-0.373437	0.857	0.895	1.03773e-178									FAT1	1.50334e-55	0.340027	0.395	0.232	3.66665e-51		RPL3	5.79167e-164	-0.460943	0.996	0.999	1.41259e-159
														MYL12A	1.94383e-145	-0.373467	0.386	0.535	4.741e-141									EHD4	4.24286e-193	0.340018	0.33	0.115	1.03483e-188		ETNK1	9.44911e-59	-0.461116	0.547	0.735	2.30464e-54
														SSR2	7.99163e-227	-0.375849	0.774	0.88	1.94916e-222									UQCRH	2.98933e-87	0.339728	0.988	0.952	7.29098e-83		ZKSCAN1	2.16255e-82	-0.46228	0.85	0.958	5.27446e-78
														RPL23A	2.00354e-263	-0.375861	0.977	0.992	4.88665e-259									TEAD2	1.92273e-304	0.339707	0.207	0.002	4.68955e-300		HIST1H2AC	4.94468e-55	-0.465941	0.215	0.499	1.20601e-50
														SYCE1L	1.63037e-216	-0.375937	0.188	0.409	3.97648e-212									FUOM	1.48934e-220	0.339704	0.263	0.051	3.63251e-216		NKX6-1	4.12668e-29	-0.474061	0.262	0.429	1.0065e-24
														CERCAM	2.26404e-230	-0.379225	0.144	0.376	5.522e-226									AXL	0	0.339582	0.191	0.003	0		HLA-E	1.98267e-55	-0.476588	0.265	0.511	4.83572e-51
														RPL41	1.24316e-305	-0.38023	0.995	0.998	3.03206e-301									EMG1	4.40616e-118	0.338861	0.489	0.27	1.07466e-113		RAB3B	2.30659e-58	-0.480736	0.836	0.924	5.62578e-54
														OSTC	2.35821e-167	-0.380857	0.552	0.707	5.75166e-163									STRAP	1.78451e-82	0.338421	0.808	0.644	4.35242e-78		BTBD3	6.27103e-55	-0.488656	0.453	0.635	1.5295e-50
														CD55	5.76286e-214	-0.380877	0.086	0.289	1.40556e-209									FIS1	2.81967e-87	0.338282	0.902	0.817	6.87718e-83		KCNK16	4.23957e-46	-0.49395	0.627	0.77	1.03403e-41
														RPL12	0	-0.381069	0.988	0.997	0									USP53	6.06774e-125	0.3382	0.375	0.193	1.47992e-120		ASS1	4.99127e-56	-0.494273	0.255	0.473	1.21737e-51
														IMPA2	1.52538e-233	-0.381504	0.049	0.292	3.72041e-229									CUL1	3.52738e-101	0.338178	0.539	0.351	8.60328e-97		EVA1B	4.53039e-79	-0.494984	0.714	0.888	1.10496e-74
														HADH	1.93094e-77	-0.381669	0.307	0.316	4.70957e-73									DNAJC8	2.07124e-77	0.337963	0.791	0.624	5.05176e-73		PTPRN	8.66808e-54	-0.495463	0.807	0.91	2.11415e-49
														SMC2	8.25452e-92	-0.384186	0.583	0.691	2.01328e-87									EPSTI1	7.13074e-70	0.337947	0.407	0.345	1.73919e-65		PCSK1N	2.26099e-105	-0.496262	0.91	0.968	5.51456e-101
														CTSL	3.12906e-194	-0.384559	0.296	0.501	7.63178e-190									PDGFRL	8.41301e-243	0.337922	0.273	0.065	2.05193e-238		NEAT1	3.91791e-14	-0.5002	0.395	0.404	9.55578e-10
														PPIC	1.69743e-188	-0.385134	0.079	0.28	4.14002e-184									TIMMDC1	5.87937e-101	0.337864	0.593	0.371	1.43398e-96		ATP2A3	1.1602e-49	-0.503376	0.574	0.729	2.82973e-45
														SIL1	2.86584e-204	-0.38576	0.438	0.637	6.98979e-200									ADGRL3	1.17804e-173	0.337814	0.173	0.028	2.87323e-169		EIF4A2	5.84377e-109	-0.505133	0.899	0.976	1.4253e-104
														PAPSS2	5.55285e-176	-0.386692	0.478	0.65	1.35434e-171									HNRNPH3	8.72703e-73	0.337652	0.779	0.657	2.12852e-68		TMPRSS6	2.76059e-56	-0.50555	0.199	0.408	6.73308e-52
														AP1S2	6.3511e-191	-0.387395	0.299	0.494	1.54903e-186									BZW1	1.57592e-76	0.337369	0.799	0.66	3.84366e-72		VWA5B2	7.63586e-73	-0.507432	0.589	0.793	1.86239e-68
														RPL22	5.90722e-265	-0.387961	0.972	0.986	1.44077e-260									EIF2S1	1.36568e-113	0.337351	0.514	0.288	3.33089e-109		QDPR	4.05809e-77	-0.511791	0.767	0.901	9.89769e-73
														RNASEK	9.99561e-250	-0.389721	0.976	0.987	2.43793e-245									CRB3	8.60791e-131	0.336946	0.419	0.217	2.09947e-126		VEGFA	2.52237e-68	-0.518404	0.62	0.81	6.15207e-64
														H2AFJ	3.68755e-171	-0.389843	0.799	0.845	8.99395e-167									CDCA4	8.75822e-251	0.336841	0.276	0.035	2.13613e-246		MAFB	4.96337e-56	-0.521949	0.736	0.889	1.21056e-51
														RPS6	2.46286e-268	-0.389969	0.98	0.996	6.00691e-264									FERMT2	1.05746e-91	0.336745	0.38	0.299	2.57914e-87		ARFGEF3	3.9719e-59	-0.527897	0.739	0.895	9.68746e-55
														HSPB1	1.82981e-121	-0.390413	0.2	0.316	4.4629e-117									PAIP1	1.73522e-84	0.336547	0.729	0.55	4.2322e-80		HMGCS1	1.95539e-46	-0.533551	0.65	0.764	4.76919e-42
														GRIN3A	1.92703e-212	-0.391849	0.055	0.243	4.70003e-208									SDHC	5.56142e-88	0.336229	0.781	0.602	1.35643e-83		HIST2H2BE	2.75652e-74	-0.533562	0.16	0.456	6.72314e-70
														CEBPD	1.87113e-99	-0.393359	0.047	0.1	4.56369e-95									PIM1	8.83994e-224	0.33613	0.214	0.041	2.15606e-219		MAGED2	2.5606e-100	-0.544269	0.732	0.916	6.2453e-96
														HPCA	1.42182e-244	-0.394898	0.106	0.341	3.46783e-240									MOB4	1.97388e-94	0.336008	0.661	0.436	4.81428e-90		SLC7A8	1.45773e-65	-0.555212	0.605	0.823	3.55541e-61
														FBXO17	1.76581e-167	-0.399607	0.357	0.507	4.30682e-163									GLT8D2	8.63337e-156	0.335715	0.147	0.039	2.10568e-151		DPP6	1.27893e-81	-0.566559	0.457	0.716	3.1193e-77
														TXNIP	1.04629e-97	-0.404671	0.389	0.603	2.5519e-93									SMIM19	4.07766e-114	0.33567	0.499	0.275	9.9454e-110		PARVB	1.01991e-52	-0.571206	0.303	0.509	2.48756e-48
														RPS8	0	-0.405316	0.999	0.999	0									CAPS	1.96837e-97	0.335562	0.238	0.136	4.80086e-93		UBL3	1.00061e-86	-0.573326	0.567	0.793	2.4405e-82
														GGH	1.63466e-242	-0.409414	0.096	0.321	3.98694e-238									AL590617.2	0	0.335481	0.263	0.038	0		MIAT	2.41861e-19	-0.576783	0.143	0.241	5.899e-15
														VSTM2L	2.24858e-197	-0.412164	0.145	0.362	5.48428e-193									DUSP5	9.70073e-103	0.335381	0.256	0.093	2.36601e-98		STMN2	8.74606e-61	-0.580119	0.768	0.902	2.13316e-56
														BTBD17	6.0292e-136	-0.41342	0.198	0.38	1.47052e-131									PIK3IP1	1.73135e-169	0.334906	0.308	0.102	4.22276e-165		FTCD	3.77019e-78	-0.580252	0.272	0.542	9.19548e-74
														RPS15A	2.5229e-301	-0.413911	0.983	0.995	6.15336e-297									ITM2A	6.04897e-16	0.334904	0.244	0.028	1.47534e-11		TM4SF4	5.16479e-29	-0.593705	0.312	0.422	1.25969e-24
														AMACR	1.8779e-211	-0.41454	0.404	0.585	4.58019e-207									SNRPD1	9.18415e-73	0.334566	0.817	0.667	2.24001e-68		SNHG14	2.53035e-120	-0.598475	0.867	0.965	6.17152e-116
														MXRA7	1.32403e-250	-0.414854	0.593	0.789	3.2293e-246									C11orf1	1.69958e-112	0.334378	0.489	0.28	4.14528e-108		IGFBP3	2.35509e-23	-0.605434	0.183	0.268	5.74407e-19
														CD320	3.62866e-224	-0.415852	0.421	0.609	8.85031e-220									CAMLG	2.62239e-78	0.334191	0.806	0.642	6.39601e-74		BEX2	4.28461e-103	-0.606065	0.662	0.866	1.04502e-98
														RPS24	0	-0.41639	0.988	0.997	0									FAM111A	1.34058e-60	0.333992	0.362	0.089	3.26967e-56		USH1C	9.52797e-92	-0.607892	0.429	0.697	2.32387e-87
														TSTD1	1.70054e-198	-0.416567	0.638	0.782	4.14761e-194									COMMD2	2.09214e-99	0.333682	0.579	0.361	5.10272e-95		PBXIP1	3.12295e-71	-0.610559	0.442	0.695	7.61689e-67
														RPL10A	9.11279e-236	-0.418034	0.957	0.985	2.22261e-231									SPTLC3	0	0.333348	0.239	0.008	0		TM7SF2	7.29478e-100	-0.611503	0.447	0.745	1.7792e-95
														ARHGAP29	6.66888e-87	-0.419793	0.109	0.125	1.62654e-82									NR1H2	8.56292e-176	0.33314	0.362	0.128	2.0885e-171		QPCT	1.03108e-95	-0.611753	0.663	0.848	2.5148e-91
														FRMD4B	8.20181e-173	-0.421005	0.325	0.529	2.00042e-168									COX6C	8.49416e-80	0.333092	0.985	0.929	2.07172e-75		GC	1.83936e-18	-0.617653	0.6	0.631	4.4862e-14
														NPM1	1.78603e-230	-0.421638	0.874	0.95	4.35613e-226									C6orf132	0	0.332941	0.22	0.006	0		MAP1LC3A	3.00317e-97	-0.619091	0.482	0.748	7.32473e-93
														MAN1A1	1.0588e-202	-0.422242	0.565	0.728	2.58242e-198									LSM8	9.3918e-81	0.33283	0.728	0.511	2.29066e-76		ALDH1A1	6.13084e-44	-0.627383	0.809	0.902	1.49531e-39
														PPP1R3B	8.87616e-265	-0.423819	0.145	0.397	2.1649e-260									PCDH11X	1.09865e-49	0.332722	0.27	0.062	2.67961e-45		MALAT1	1.31056e-133	-0.634854	0.978	0.999	3.19646e-129
														NRCAM	1.05613e-206	-0.425938	0.474	0.66	2.57589e-202									FH	4.02747e-113	0.332483	0.475	0.269	9.823e-109		FTX	1.23476e-103	-0.639925	0.678	0.883	3.01157e-99
														TJP2	6.12524e-259	-0.426298	0.115	0.368	1.49395e-254									BRK1	3.7513e-105	0.331348	0.981	0.943	9.14942e-101		IDS	3.82996e-118	-0.655654	0.666	0.885	9.34128e-114
														GADD45G	3.74987e-206	-0.427061	0.134	0.319	9.14593e-202									HIST1H1D	2.41649e-20	0.331108	0.195	0.029	5.89382e-16		CRYBA2	3.89418e-34	-0.658543	0.767	0.881	9.4979e-30
														C15orf48	2.94523e-147	-0.428018	0.423	0.533	7.18341e-143									DGUOK	2.4703e-82	0.33091	0.739	0.55	6.02507e-78		SYT13	2.06606e-50	-0.663097	0.343	0.489	5.03912e-46
														ERP29	2.09777e-302	-0.428546	0.922	0.971	5.11645e-298									ZDHHC12	9.40551e-74	0.330892	0.567	0.395	2.294e-69		S100A6	1.9077e-80	-0.668048	0.79	0.902	4.65288e-76
														RPL11	0	-0.429779	0.992	0.998	0									ADGRG6	5.64911e-289	0.330588	0.201	0.013	1.37782e-284		FEV	2.15987e-30	-0.674279	0.676	0.665	5.26792e-26
														RPL37A	0	-0.432223	0.994	0.999	0									EFEMP2	4.98546e-116	0.330433	0.335	0.152	1.21595e-111		CADPS	1.31275e-108	-0.68407	0.749	0.908	3.2018e-104
														ARSE	2.03582e-181	-0.434246	0.342	0.54	4.96536e-177									USP46	5.45138e-126	0.330367	0.411	0.213	1.32959e-121		ONECUT2	5.28385e-76	-0.686164	0.628	0.764	1.28873e-71
														BTF3	4.45933e-267	-0.435104	0.868	0.941	1.08763e-262									AKTIP	5.82219e-117	0.330251	0.447	0.249	1.42003e-112		NBEA	4.7496e-103	-0.689843	0.513	0.773	1.15843e-98
														RPL14	0	-0.43542	0.978	0.995	0									CDC26	1.40781e-97	0.330098	0.576	0.361	3.43366e-93		SCGN	8.5443e-133	-0.719153	0.852	0.938	2.08395e-128
														RPS13	0	-0.436848	0.957	0.99	0									DSEL	7.52049e-57	0.329971	0.255	0.075	1.83425e-52		DHRS2	1.94365e-66	-0.737348	0.193	0.395	4.74057e-62
														PDIA4	1.84987e-208	-0.437313	0.353	0.528	4.51184e-204									SDHD	2.06294e-105	0.329924	0.529	0.3	5.03151e-101		SQSTM1	6.44636e-95	-0.741965	0.585	0.786	1.57227e-90
														SEZ6L	7.28883e-180	-0.438941	0.476	0.64	1.77775e-175									ANP32E	9.36492e-61	0.329869	0.468	0.267	2.2841e-56		C1QL1	1.95557e-48	-0.785123	0.721	0.749	4.76963e-44
														SMCO4	3.11194e-265	-0.439415	0.307	0.562	7.59003e-261									UQCR10	1.28934e-86	0.329801	0.952	0.942	3.1447e-82		ERO1B	3.2447e-44	-0.785547	0.611	0.714	7.91382e-40
														CTNND2	5.06884e-245	-0.440492	0.279	0.529	1.23629e-240									TXN2	1.85192e-88	0.329712	0.68	0.472	4.51684e-84		SCG2	3.06393e-57	-0.786291	0.703	0.803	7.47292e-53
														RPS27	0	-0.441963	0.995	0.997	0									RNASET2	1.30332e-102	0.329659	0.446	0.253	3.1788e-98		MIR7-3HG	6.35431e-107	-0.796677	0.384	0.684	1.54982e-102
														FAT1	6.44329e-242	-0.442131	0.03	0.278	1.57152e-237									BOD1	1.51544e-90	0.329601	0.654	0.436	3.69615e-86		EEF1A2	2.59128e-47	-0.807538	0.465	0.567	6.32013e-43
														CITED2	1.89349e-163	-0.447574	0.188	0.342	4.61822e-159									CHMP1B	3.94868e-77	0.329583	0.596	0.424	9.63083e-73		DDC	3.65472e-60	-0.813471	0.558	0.698	8.91385e-56
														COL27A1	2.8211e-269	-0.449535	0.181	0.425	6.88067e-265									SRSF4	3.72846e-75	0.329567	0.738	0.562	9.09372e-71		CACNA1A	2.69684e-128	-0.841817	0.622	0.834	6.5776e-124
														ROBO2	8.11471e-213	-0.451076	0.108	0.298	1.97918e-208									ESD	1.89817e-75	0.329558	0.822	0.694	4.62964e-71		FTL	3.08638e-174	-0.862634	0.919	0.993	7.52767e-170
														RACK1	0	-0.45128	0.984	0.998	0									SPRY1	2.14163e-154	0.32892	0.235	0.075	5.22344e-150		AMBP	8.00445e-46	-0.882122	0.127	0.243	1.95228e-41
														PDZD2	3.34114e-254	-0.451382	0.031	0.326	8.14905e-250									RO60	4.90514e-81	0.32888	0.685	0.492	1.19636e-76		CHGA	9.02426e-99	-0.888768	0.893	0.963	2.20102e-94
														RPL30	0	-0.453473	0.99	0.995	0									GNL3	2.83077e-75	0.328823	0.597	0.385	6.90424e-71		PEMT	1.18418e-90	-0.928171	0.322	0.537	2.88822e-86
														RPL36A	2.48255e-200	-0.453583	0.865	0.934	6.05494e-196									EXOSC8	2.14676e-100	0.328327	0.483	0.268	5.23594e-96		CHGB	7.47559e-91	-0.962032	0.794	0.907	1.8233e-86
														APOC1	7.49777e-190	-0.455034	0.21	0.419	1.82871e-185									METTL26	2.27314e-74	0.328024	0.731	0.594	5.5442e-70		CDKN1C	4.24884e-88	-0.962796	0.319	0.605	1.03629e-83
														RPS2	0	-0.457643	0.988	0.999	0									WNT2	3.6015e-250	0.327758	0.197	0.001	8.78406e-246		TPH1	4.71145e-33	-1.05012	0.13	0.241	1.14912e-28
														RPS3A	0	-0.457882	0.992	0.996	0									TRIP10	1.66539e-232	0.32758	0.299	0.071	4.06188e-228		DNAJC12	2.15785e-105	-1.16359	0.264	0.501	5.263e-101
														BSG	0	-0.459227	0.929	0.952	0									RBM17	1.34172e-81	0.327533	0.655	0.468	3.27245e-77		VTN	2.61638e-98	-1.18207	0.575	0.734	6.38135e-94
														CCDC198	3.26099e-280	-0.459252	0.053	0.323	7.95355e-276									EYA2	0	0.326999	0.21	0.006	0		FXYD2	1.10561e-81	-1.21702	0.563	0.745	2.69658e-77
														TMEM54	4.8364e-278	-0.459311	0.312	0.571	1.1796e-273									DSP	4.99216e-48	0.326849	0.841	0.977	1.21759e-43		CALB2	1.10151e-96	-1.38868	0.091	0.282	2.68658e-92
														MPP6	2.8793e-291	-0.459376	0.205	0.484	7.02262e-287									CHURC1	6.68365e-79	0.326777	0.811	0.667	1.63014e-74		NPW	4.47525e-123	-2.59799	0.199	0.389	1.09151e-118
														TENT5C	3.36314e-290	-0.459673	0.099	0.361	8.2027e-286									PRR15L	4.05652e-106	0.326425	0.404	0.236	9.89385e-102
														RPL35A	0	-0.460168	0.984	0.995	0									EPB41L2	3.99797e-128	0.325464	0.174	0.072	9.75106e-124
														CRNDE	2.59116e-219	-0.463176	0.122	0.319	6.31985e-215									TMEM189	5.84808e-134	0.325415	0.405	0.184	1.42635e-129
														RPS25	0	-0.463208	0.957	0.99	0									SLC35A3	4.99345e-89	0.325385	0.501	0.328	1.2179e-84
														EIF3E	7.63524e-274	-0.463414	0.754	0.881	1.86223e-269									UNC50	2.16115e-107	0.325143	0.503	0.273	5.27105e-103
														RPL9	0	-0.465167	0.988	0.997	0									PSMB7	5.53022e-79	0.325129	0.801	0.65	1.34882e-74
														TMED3	6.62031e-257	-0.468944	0.602	0.761	1.61469e-252									MTPN	1.29168e-70	0.325128	0.815	0.635	3.15041e-66
														RPL34	0	-0.470438	0.987	0.997	0									PSIP1	6.29124e-57	0.324561	0.567	0.465	1.53443e-52
														RPS21	0	-0.471134	0.953	0.986	0									PMP22	1.14492e-182	0.324466	0.126	0.005	2.79246e-178
														MFAP2	3.70741e-256	-0.471719	0.074	0.288	9.04237e-252									CCNG1	1.39971e-84	0.323886	0.572	0.392	3.41388e-80
														CLDN4	5.4835e-61	-0.472384	0.12	0.104	1.33743e-56									SRI	1.77668e-73	0.323726	0.632	0.537	4.33333e-69
														PLD3	0	-0.473644	0.981	0.994	0									FRMD6	1.91327e-224	0.323561	0.133	0.005	4.66645e-220
														EZR	1.06458e-222	-0.479586	0.524	0.71	2.59651e-218									MPHOSPH10	9.60909e-89	0.323498	0.596	0.397	2.34366e-84
														PERP	2.58669e-161	-0.479657	0.733	0.795	6.30894e-157									RBM8A	3.32712e-74	0.323361	0.853	0.729	8.11483e-70
														C4orf3	4.2934e-220	-0.479803	0.489	0.66	1.04716e-215									HSPD1	1.10994e-75	0.323353	0.953	0.925	2.70714e-71
														SOX6	1.07447e-274	-0.482606	0.224	0.5	2.62064e-270									PTGR1	6.20617e-97	0.323195	0.423	0.25	1.51368e-92
														ARRDC4	1.42488e-174	-0.483463	0.258	0.434	3.47529e-170									GTF2F2	1.29533e-119	0.323162	0.443	0.222	3.15931e-115
														GPR37	1.46015e-298	-0.484429	0.074	0.342	3.56131e-294									NDUFB5	2.85116e-71	0.322381	0.785	0.597	6.95399e-67
														MGST1	1.47392e-162	-0.485096	0.01	0.141	3.5949e-158									RARRES2	4.89948e-206	0.321926	0.155	0.003	1.19498e-201
														RPL18	0	-0.486058	0.979	0.996	0									INTS11	3.69053e-95	0.321283	0.529	0.334	9.00119e-91
														CST3	0	-0.487569	0.96	0.99	0									ABHD17A	5.33173e-81	0.321127	0.714	0.558	1.30041e-76
														BCAM	9.63055e-265	-0.490275	0.839	0.882	2.34889e-260									SRRM2	1.05133e-75	0.32086	0.942	0.891	2.5642e-71
														AMN	1.61612e-235	-0.490961	0.108	0.314	3.94173e-231									PDLIM1	1.28898e-55	0.320319	0.376	0.4	3.14381e-51
														AGPAT2	0	-0.491385	0.203	0.48	0									PRSS16	1.50932e-211	0.320101	0.291	0.081	3.68122e-207
														RHOBTB3	2.39278e-300	-0.491853	0.418	0.712	5.83599e-296									JPT1	4.22852e-29	0.319572	0.687	0.505	1.03134e-24
														LMO2	7.15282e-288	-0.495435	0.047	0.312	1.74457e-283									FAM32A	1.92326e-82	0.319188	0.673	0.474	4.69083e-78
														RPS18	0	-0.495603	0.986	0.997	0									IGSF8	4.48698e-143	0.318987	0.381	0.154	1.09438e-138
														NACA	9.05338e-302	-0.502452	0.934	0.979	2.20812e-297									RAP2B	6.42528e-105	0.318495	0.308	0.161	1.56713e-100
														HES1	4.94636e-105	-0.504082	0.235	0.34	1.20642e-100									CD81	9.49155e-79	0.318376	0.979	0.972	2.31499e-74
														DCDC1	2.52705e-255	-0.506141	0.178	0.416	6.16348e-251									ZNF521	4.68424e-262	0.31828	0.152	0.005	1.14249e-257
														RPS7	0	-0.506295	0.97	0.994	0									WWC1	7.65652e-80	0.31816	0.49	0.349	1.86742e-75
														ZFP36L1	3.62701e-217	-0.506737	0.027	0.183	8.84628e-213									RAB27B	9.26416e-124	0.318073	0.28	0.086	2.25953e-119
														FCGRT	0	-0.509571	0.763	0.889	0									NOA1	3.22913e-130	0.317896	0.405	0.182	7.87584e-126
														RPL27A	0	-0.510959	0.993	0.998	0									HDAC7	2.89855e-177	0.3178	0.331	0.105	7.06957e-173
														TMEM132A	2.19409e-273	-0.511339	0.397	0.632	5.35139e-269									RAB2A	6.65241e-74	0.317383	0.94	0.87	1.62252e-69
														IGFBP7	7.47973e-253	-0.512639	0.031	0.24	1.82431e-248									SIVA1	1.65724e-57	0.317063	0.743	0.56	4.04201e-53
														AC010478.1	0	-0.514129	0.047	0.365	0									C12orf29	9.79571e-117	0.316345	0.388	0.18	2.38917e-112
														SSTR2	1.25696e-128	-0.514487	0.722	0.72	3.06573e-124									PTPN13	3.96528e-91	0.316098	0.348	0.209	9.67131e-87
														CPE	0	-0.518473	0.989	0.962	0									PPP1R12A	1.78076e-65	0.315797	0.782	0.654	4.34327e-61
														SLC2A3	8.47021e-158	-0.52059	0.041	0.128	2.06588e-153									MRPS24	2.89416e-71	0.315786	0.778	0.622	7.05885e-67
														DPEP1	9.73586e-278	-0.525846	0.304	0.536	2.37458e-273									PWP1	5.17131e-102	0.315551	0.494	0.268	1.26128e-97
														MYO3A	0	-0.530088	0.208	0.503	0									GNAI3	1.89442e-68	0.315493	0.782	0.604	4.62048e-64
														ABCC8	6.77458e-254	-0.530275	0.713	0.854	1.65232e-249									TMEM106C	1.76148e-57	0.315348	0.447	0.201	4.29625e-53
														VKORC1	0	-0.536739	0.723	0.874	0									AL365436.2	0	0.31534	0.22	0.016	0
														MAFB	1.25699e-260	-0.541994	0.768	0.905	3.06581e-256									RHOA	3.51357e-77	0.31519	0.968	0.902	8.56959e-73
														TPT1	0	-0.54549	0.997	0.999	0									POGLUT3	3.09603e-151	0.315101	0.287	0.081	7.55121e-147
														SDF2L1	0	-0.548551	0.408	0.658	0									YIPF2	8.37062e-86	0.31494	0.543	0.388	2.04159e-81
														IER2	6.71882e-76	-0.549734	0.324	0.433	1.63872e-71									UBE2A	1.06579e-85	0.314785	0.593	0.382	2.59945e-81
														CRIP1	1.6598e-210	-0.551595	0.149	0.323	4.04824e-206									DDR2	8.30358e-93	0.314744	0.136	0.035	2.02524e-88
														ASB9	1.62419e-296	-0.551841	0.055	0.286	3.96141e-292									CCNYL1	1.19738e-149	0.314718	0.246	0.105	2.92041e-145
														DMKN	0	-0.554902	0.299	0.546	0									CPVL	1.28649e-140	0.314662	0.255	0.066	3.13775e-136
														PLIN2	6.42433e-260	-0.555049	0.46	0.649	1.56689e-255									GYPC	1.35318e-223	0.314634	0.132	0.002	3.30041e-219
														METRN	8.50439e-308	-0.557028	0.725	0.816	2.07422e-303									MRPL18	8.07782e-84	0.314205	0.615	0.403	1.97018e-79
														TMSB4X	1.11944e-148	-0.558011	0.93	0.949	2.73032e-144									TFAM	1.8301e-95	0.314016	0.51	0.298	4.46361e-91
														SCG5	0	-0.559983	0.898	0.926	0									ADRM1	3.17839e-82	0.313504	0.615	0.425	7.7521e-78
														RPS19	0	-0.562472	0.977	0.995	0									HNRNPK	7.52907e-87	0.312862	0.977	0.939	1.83634e-82
														RPS4X	0	-0.569206	0.977	0.996	0									FRMD4A	8.20083e-111	0.312769	0.279	0.088	2.00018e-106
														P4HB	0	-0.569908	0.898	0.953	0									FRAS1	0	0.312717	0.187	0.003	0
														ALCAM	0	-0.571045	0.616	0.803	0									TFPI	7.41828e-288	0.312513	0.213	0.019	1.80932e-283
														SYT4	0	-0.573945	0.333	0.62	0									SRPK1	7.54626e-94	0.311892	0.473	0.3	1.84053e-89
														ST6GALNAC5	0	-0.574433	0.192	0.534	0									DAZAP2	3.54152e-76	0.31183	0.622	0.446	8.63777e-72
														RPL5	0	-0.575543	0.977	0.997	0									TAF12	1.54141e-159	0.311225	0.343	0.12	3.75951e-155
														LINC02595	0	-0.576107	0.087	0.422	0									LACC1	3.16841e-136	0.310916	0.322	0.135	7.72774e-132
														RPS27A	0	-0.576665	0.974	0.996	0									RERG	3.55937e-157	0.31069	0.191	0.043	8.68131e-153
														PDE3B	0	-0.576712	0.404	0.697	0									PSMC1	2.78912e-74	0.310317	0.766	0.606	6.80267e-70
														PARM1	0	-0.581067	0.393	0.638	0									CCDC102A	0	0.310292	0.24	0.016	0
														MANF	0	-0.584043	0.504	0.723	0									PMAIP1	6.56218e-62	0.310119	0.252	0.159	1.60052e-57
														PVR	0	-0.587657	0.186	0.523	0									ING4	4.49906e-91	0.309758	0.505	0.311	1.09732e-86
														LRPAP1	0	-0.594033	0.701	0.829	0									PIN4	2.78714e-82	0.309101	0.588	0.387	6.79783e-78
														F10	0	-0.595848	0.835	0.894	0									SET	1.02431e-73	0.308952	0.977	0.953	2.49828e-69
														PAX6	5.10301e-304	-0.597277	0.724	0.871	1.24462e-299									BNIP2	5.25616e-131	0.308901	0.374	0.16	1.28198e-126
														PDIA3	0	-0.600683	0.9	0.975	0									CHST12	5.31375e-107	0.308757	0.419	0.225	1.29602e-102
														ID4	1.15719e-293	-0.604232	0.302	0.57	2.82239e-289									HMGB1	3.51733e-55	0.308706	0.992	0.98	8.57878e-51
														CALR	0	-0.60465	0.913	0.978	0									MAGEF1	2.23819e-69	0.308505	0.73	0.575	5.45896e-65
														RPS23	0	-0.605583	0.976	0.997	0									HINT1	4.62608e-65	0.308427	0.999	0.983	1.1283e-60
														APCDD1	0	-0.606545	0.041	0.338	0									B3GNT2	1.6549e-161	0.308038	0.308	0.106	4.03631e-157
														APOH	5.81539e-301	-0.607124	0.041	0.264	1.41837e-296									ALAD	2.18352e-136	0.307953	0.344	0.151	5.3256e-132
														NUCB2	0	-0.609258	0.464	0.721	0									PSMA1	3.80908e-71	0.307136	0.855	0.725	9.29035e-67
														SGPP2	0	-0.610007	0.082	0.425	0									CCDC18-AS1	6.37439e-78	0.307088	0.489	0.314	1.55471e-73
														PDLIM4	0	-0.611532	0.097	0.467	0									BBOX1-AS1	3.93131e-207	0.306733	0.228	0.052	9.58846e-203
														CALY	7.59768e-153	-0.612482	0.654	0.731	1.85308e-148									LARS	5.69464e-63	0.306185	0.678	0.555	1.38892e-58
														GRIA3	0	-0.612795	0.164	0.528	0									SULF2	2.25534e-90	0.306154	0.147	0.055	5.50077e-86
														RPS14	0	-0.617996	0.986	0.996	0									FRAT2	1.33579e-190	0.305994	0.277	0.082	3.25799e-186
														GNAS	0	-0.619672	0.998	0.997	0									SELENOF	1.44476e-71	0.305905	0.764	0.603	3.52377e-67
														GSTP1	7.98003e-149	-0.62157	0.378	0.524	1.94633e-144									AUTS2	4.24708e-59	0.305696	0.438	0.263	1.03586e-54
														IQGAP2	0	-0.627872	0.037	0.318	0									RNF7	5.30164e-67	0.305659	0.914	0.797	1.29307e-62
														GLUL	5.65253e-279	-0.629677	0.467	0.662	1.37865e-274									MAP3K20	1.7845e-55	0.305337	0.255	0.06	4.35239e-51
														MAP2	4.16028e-300	-0.63042	0.291	0.543	1.01469e-295									ADGRE2	0	0.305269	0.19	0.005	0
														TMCC3	0	-0.632604	0.116	0.476	0									SOX2	4.1277e-10	0.305044	0.11	0.017	1.00675e-05
														SPINT2	0	-0.633976	0.95	0.98	0									FXR1	3.02552e-63	0.304492	0.787	0.661	7.37924e-59
														FAM107B	0	-0.638167	0.09	0.445	0									UQCRB	1.43915e-79	0.304444	0.992	0.967	3.51009e-75
														RPL7A	0	-0.642667	0.968	0.997	0									CIR1	5.08794e-68	0.303894	0.682	0.511	1.24095e-63
														NENF	0	-0.643034	0.647	0.874	0									NMI	3.64747e-155	0.303683	0.301	0.104	8.89617e-151
														MAGI2-AS3	0	-0.650807	0.264	0.546	0									SNCAIP	3.71244e-273	0.303522	0.165	0.002	9.05463e-269
														LGALS3	9.68367e-29	-0.652774	0.105	0.046	2.36185e-24									PLRG1	5.43328e-90	0.303346	0.498	0.294	1.32518e-85
														C12orf75	0	-0.662322	0.674	0.9	0									MIR181A1HG	0	0.303118	0.209	0.006	0
														EDARADD	0	-0.667439	0.051	0.38	0									CDC42SE1	3.65742e-85	0.302802	0.519	0.325	8.92046e-81
														FOS	2.15493e-162	-0.688983	0.538	0.705	5.25587e-158									MAD2L2	1.85864e-96	0.302772	0.384	0.195	4.53323e-92
														CRH	1.08384e-228	-0.689273	0.045	0.201	2.64349e-224									SARNP	2.16455e-67	0.302609	0.685	0.514	5.27933e-63
														NAA20	0	-0.693741	0.356	0.633	0									MAFF	8.98356e-141	0.302377	0.216	0.068	2.19109e-136
														RPL3	0	-0.693777	0.997	0.999	0									HOMER3	3.78759e-211	0.302352	0.251	0.052	9.23794e-207
														HSP90B1	0	-0.696233	0.911	0.982	0									OXA1L	4.19789e-76	0.30168	0.604	0.418	1.02387e-71
														ALDH1A1	3.47922e-230	-0.699605	0.849	0.909	8.48581e-226									MRPL45	2.33266e-99	0.301526	0.443	0.24	5.68936e-95
														UCN3	0	-0.699766	0.044	0.293	0									COL4A5	9.7853e-105	0.301248	0.303	0.116	2.38664e-100
														CASR	0	-0.70201	0.119	0.473	0									GNG11	6.60613e-123	0.300908	0.107	0.007	1.61123e-118
														CTSZ	0	-0.706455	0.392	0.568	0									WASF2	4.49482e-58	0.300815	0.767	0.628	1.09629e-53
														PALLD	0	-0.70709	0.588	0.848	0									CPTP	2.13076e-171	0.300449	0.306	0.096	5.19691e-167
														CADM1	0	-0.713209	0.276	0.631	0									RPS19BP1	2.61598e-64	0.300331	0.737	0.577	6.38038e-60
														DPP7	0	-0.718236	0.727	0.864	0									DIMT1	7.56847e-165	0.299073	0.31	0.099	1.84595e-160
														PLPPR5	0	-0.729094	0.167	0.565	0									EPB41L4A-AS1	9.69812e-49	0.298984	0.722	0.591	2.36537e-44
														KIAA1324	0	-0.736066	0.615	0.846	0									CDC42EP1	4.56584e-200	0.298577	0.183	0.03	1.11361e-195
														HSPA5	0	-0.738116	0.89	0.952	0									MAP3K8	1.5599e-279	0.298322	0.228	0.028	3.80459e-275
														SSR4	0	-0.740226	0.961	0.997	0									FKBP14	1.28157e-107	0.298156	0.335	0.164	3.12574e-103
														ITM2B	0	-0.749933	0.826	0.95	0									POLR2J	3.15111e-64	0.298082	0.78	0.618	7.68556e-60
														BTG2	1.90257e-253	-0.757946	0.445	0.667	4.64036e-249									MED8	2.8197e-83	0.297982	0.511	0.319	6.87724e-79
														CALD1	0	-0.761455	0.255	0.505	0									UGDH	2.21715e-58	0.297626	0.372	0.33	5.40762e-54
														FFAR1	0	-0.764597	0.032	0.439	0									MALAT1	2.79174e-41	0.297511	0.99	0.999	6.80904e-37
														SNHG6	0	-0.770006	0.552	0.796	0									ZNHIT3	4.68494e-77	0.297432	0.582	0.377	1.14266e-72
														SPINK1	7.71112e-90	-0.775342	0.474	0.47	1.88074e-85									VPS29	1.72948e-64	0.297344	0.755	0.579	4.21819e-60
														PLAGL1	0	-0.784385	0.344	0.596	0									SNRPG	4.73843e-54	0.297158	0.808	0.666	1.1557e-49
														ARFGEF3	0	-0.78746	0.857	0.896	0									DESI2	5.61684e-91	0.296916	0.446	0.259	1.36995e-86
														PDK4	1.00644e-305	-0.789074	0.12	0.332	2.4547e-301									ABT1	2.18218e-91	0.296438	0.477	0.263	5.32234e-87
														MOB1B	0	-0.789998	0.725	0.863	0									ANTXR1	7.75019e-285	0.296195	0.165	0.003	1.89027e-280
														KCTD12	2.40361e-248	-0.790246	0.619	0.711	5.8624e-244									SPATS2	1.00987e-76	0.296193	0.49	0.318	2.46306e-72
														SMARCA2	0	-0.804874	0.736	0.909	0									RAD23B	1.81676e-56	0.295642	0.766	0.746	4.43108e-52
														IRX1	0	-0.826139	0.168	0.552	0									SLK	3.79735e-57	0.295536	0.635	0.523	9.26173e-53
														SPATS2L	0	-0.826481	0.253	0.588	0									KANK1	8.60365e-74	0.295253	0.414	0.267	2.09843e-69
														PTGER3	0	-0.830595	0.104	0.444	0									PCDH19	1.73831e-146	0.295071	0.186	0.013	4.23973e-142
														RRBP1	0	-0.84049	0.619	0.804	0									PHB2	3.28461e-63	0.294816	0.789	0.682	8.01116e-59
														NEFM	1.33199e-158	-0.844844	0.257	0.479	3.24873e-154									KCNK6	1.77765e-179	0.294665	0.23	0.039	4.33568e-175
														NPC2	0	-0.873895	0.69	0.888	0									PSMB10	5.57228e-120	0.293817	0.36	0.157	1.35908e-115
														PPIB	0	-0.890277	0.852	0.975	0									BUD31	3.31946e-59	0.293768	0.787	0.641	8.09616e-55
														LRATD1	0	-0.896425	0.213	0.488	0									SNW1	7.77644e-64	0.293481	0.662	0.483	1.89667e-59
														PCDH7	0	-0.920253	0.034	0.334	0									GSTO1	2.44971e-51	0.293456	0.653	0.535	5.97484e-47
														TMEM190	0	-0.963188	0.263	0.568	0									RASSF9	1.02182e-251	0.293354	0.168	0.002	2.49221e-247
														MYH10	0	-0.965703	0.438	0.814	0									ADPRHL2	1.23698e-97	0.293158	0.421	0.223	3.01699e-93
														PDIA6	0	-0.989168	0.523	0.897	0									SH3GL1	8.78719e-95	0.292942	0.441	0.234	2.1432e-90
														C5orf38	0	-0.991601	0.169	0.669	0									RNFT1	4.9151e-178	0.292942	0.296	0.081	1.19879e-173
														AKAP12	0	-0.994253	0.294	0.671	0									IK	3.49306e-59	0.292348	0.72	0.565	8.51956e-55
														PPP1R1A	0	-1.01569	0.359	0.668	0									NCL	8.43812e-51	0.292168	0.946	0.923	2.05806e-46
														LY6H	0	-1.02102	0.256	0.585	0									MSX2	1.86752e-212	0.292047	0.179	0.001	4.55487e-208
														ACVR1C	0	-1.03346	0.422	0.622	0									ILVBL	9.49749e-67	0.291853	0.55	0.452	2.31644e-62
														ETV1	0	-1.0432	0.08	0.552	0									MRPL9	4.07212e-76	0.291354	0.555	0.351	9.9319e-72
														DLK1	8.89529e-139	-1.07003	0.191	0.359	2.16956e-134									DNAJC21	4.33863e-59	0.291062	0.742	0.585	1.05819e-54
														CD99	0	-1.071	0.427	0.754	0									SLIT2	2.35861e-128	0.290958	0.208	0.053	5.75265e-124
														KCNK16	0	-1.08272	0.463	0.821	0									SNRPA1	1.36965e-89	0.290921	0.444	0.248	3.34058e-85
														BTG1	0	-1.08444	0.749	0.882	0									FZD6	6.62865e-105	0.290821	0.364	0.189	1.61673e-100
														TENT5A	0	-1.09606	0.384	0.791	0									CCT6A	1.1995e-59	0.290209	0.855	0.738	2.92557e-55
														IFI27L2	0	-1.09745	0.215	0.76	0									BAMBI	2.05787e-57	0.289656	0.207	0.139	5.01915e-53
														RPS6KA3	0	-1.1422	0.513	0.86	0									SPTLC1	6.57426e-77	0.289445	0.52	0.333	1.60346e-72
														PRDX4	0	-1.14238	0.403	0.809	0									KCNJ2	9.30531e-79	0.289393	0.256	0.178	2.26956e-74
														KRT19	1.21737e-265	-1.14489	0.311	0.458	2.96916e-261									ZNF677	9.37567e-96	0.289328	0.395	0.2	2.28672e-91
														ITGB1	0	-1.14537	0.851	0.957	0									FDPS	4.28565e-35	0.289177	0.843	0.78	1.04527e-30
														CHST9	0	-1.1477	0.159	0.753	0									SLC2A4RG	1.51527e-56	0.289048	0.668	0.5	3.69574e-52
														RGS4	0	-1.15103	0.137	0.565	0									FERMT1	0	0.289001	0.195	0.009	0
														SLC30A8	0	-1.16162	0.301	0.729	0									ASAP2	6.56512e-110	0.288971	0.319	0.134	1.60123e-105
														SEC11C	0	-1.19884	0.705	0.926	0									THOC3	1.18229e-143	0.288832	0.326	0.112	2.8836e-139
														ANXA2	3.35968e-81	-1.25377	0.124	0.077	8.19426e-77									MAX	9.47724e-79	0.288814	0.477	0.313	2.3115e-74
														MDK	0	-1.31214	0.352	0.745	0									LAMB2	8.6555e-116	0.288756	0.298	0.108	2.11108e-111
														PLK2	0	-1.31495	0.064	0.514	0									DNAJB1	2.10937e-55	0.288543	0.497	0.376	5.14475e-51
														SLC7A2	0	-1.31743	0.558	0.868	0									ITPRID2	5.47945e-62	0.288272	0.44	0.366	1.33644e-57
														AGT	0	-1.36341	0.06	0.347	0									ARL1	1.87922e-57	0.288249	0.763	0.615	4.58342e-53
														EGFL7	0	-1.37418	0.107	0.638	0									TCF12	2.32393e-72	0.288226	0.366	0.285	5.66808e-68
														PDK3	0	-1.42696	0.217	0.634	0									NAGK	6.61257e-58	0.288134	0.641	0.515	1.61281e-53
														SPTSSB	0	-1.45938	0.129	0.658	0									EPB41L4A	4.88867e-120	0.288	0.282	0.097	1.19235e-115
														FXYD3	0	-1.47073	0.139	0.54	0									IFITM2	7.65249e-244	0.287973	0.141	0.004	1.86644e-239
														IRX2	0	-1.47713	0.289	0.839	0									COX7B	2.58977e-52	0.287783	0.892	0.802	6.31645e-48
														ARX	0	-1.48159	0.052	0.51	0									TPD52L2	1.18408e-80	0.287456	0.48	0.293	2.88798e-76
														SERPINI1	0	-1.48402	0.319	0.722	0									ARL6IP1	7.00142e-31	0.287045	0.749	0.577	1.70765e-26
														IGFBP2	0	-1.49403	0.186	0.412	0									TMEM63A	6.21583e-296	0.286908	0.202	0.013	1.51604e-291
														SERPINE2	0	-1.52132	0.07	0.58	0									C1orf35	2.72824e-84	0.286861	0.454	0.264	6.65419e-80
														ISL1	0	-1.53736	0.178	0.79	0									EHF	1.07084e-238	0.286834	0.14	0.005	2.61177e-234
														VIM	0	-1.57728	0.298	0.594	0									PLEKHH3	5.1386e-81	0.286735	0.413	0.258	1.25331e-76
														GLS	0	-1.5978	0.229	0.771	0									MRPS22	4.40505e-99	0.286012	0.409	0.197	1.07439e-94
														ASPH	0	-1.63707	0.115	0.598	0									PLEKHO1	2.62027e-79	0.285951	0.264	0.153	6.39084e-75
														DPP4	0	-1.90827	0.258	0.552	0									SPRY2	1.79569e-160	0.285058	0.204	0.053	4.3797e-156
														ERO1B	0	-2.13062	0.321	0.784	0									SPINT1-AS1	1.50131e-91	0.285031	0.381	0.223	3.6617e-87
														SERPINA1	0	-2.2512	0.547	0.784	0									MALSU1	8.4957e-89	0.285013	0.45	0.238	2.0721e-84
														INS	0	-2.52214	0.738	0.716	0									SINHCAF	8.44394e-55	0.284507	0.526	0.424	2.05948e-50
														CLU	0	-2.70565	0.477	0.909	0									FLNC	9.47509e-292	0.284398	0.185	0.002	2.31098e-287
														SST	7.08771e-223	-2.72299	0.28	0.313	1.72869e-218									LSM6	8.47051e-71	0.284348	0.567	0.366	2.06596e-66
														TTR	0	-3.15837	0.819	0.925	0									PMPCB	3.88608e-70	0.284271	0.556	0.375	9.47815e-66
[truncated: 2,382 more rows]

## Sheet: ESM table 6
ESM table 6: Differentially expressed genes in SC-beta cells and SC-alpha cells in combined analysis adjusted for sample
[truncated: 145 more rows]

[truncated: 4 more sheets: ESM table 7, ESM table 8, ESM table 9, ESM table 10]
